# Supplementary material for: Existing evidence of conceptual differences in research on climate change perceptions among smallholders? A systematic map
Source: Environ Evid. 2023 Dec 7;12:28. doi: 10.1186/s13750-023-00321-2 (PMC11378835; doi:10.1186/s13750-023-00321-2)
Supplement: Supplementary file 3 — Additional file 3. Record of all articles. [file 13750_2023_321_MOESM3_ESM.xlsx]

## Sheet: read_me
variable	description	format	example
id	XXXX+YYYY, where XXXX is the current number as 0001, 0002,…,000n and YYYY is year, as 2020.	number	_00012020
source	1 = WoS Core Collection 2 = Scopus 3 = BASE 4 = Science Direct 5 = PubMed 6 = WoS and Scopus 7 = WoS and BASE 8 = WoS and Science Direct 9 = WoS and PubMed 10 = WoS, Scopus, BASE 11 = WoS, Scopus, Science Direct 12 = WoS, Scopus, PubMed 13= WoS, BASE, Science Direct 14 = WoS, BASE, PubMed 15 = WoS, Science Direct, PubMed 16= Scopus and BASE 17= Scopus and Science Direct 18= Scopus and PubMed 19= …	number	1
title	Title of article	text	Determinants of choice of climate change adaptation practices by smallholder pineapple farmers in the semi-deciduous forest zone of Ghana.
author	Author(s) of article	text	Antwi-Agyei, P.; Wiafe, E.A.; Amanor, K.; Baffour-Ata, F.; Codjoe, S.N.A.
journal	Journal of article	text	Environmental and Sustainability Indicators
year	Year of article (YYYY)	number	2020
doi	alphanumeric string of characters, e.g. 10.1016/j.jenvman.2021.113801	text	10.1016/j.jenvman.2021.113801

## Sheet: all articles
id	source	title	author	journal	year	doi
_00012022	2	Modelling the potential risk zone of Lantana camara invasion and response to climate change in eastern India	Tiwari, S.; Mishra, S. N.; Kumar, D.; Kumar, B.; Vaidya, S. N.; Ghosh, B. G.; Rahaman, S.M.; Khatun, M.; Garai, S.; Kumar, A.	Ecological Processes	2022	10.1186/s13717-021-00354-w
_00022022	6	Effects of climate variability on livestock productivity and pastoralists perception: The case of drought resilience in Southeastern Ethiopia	Habte, M.; Eshetu, M.; Maryo, M.; Andualem, D.; Legesse, A.	Veterinary and Animal Science	2022	10.1016/j.vas.2022.100240
_00032022	6	How do farm size and perceptions matter for farmers’ adaptation responses to climate change in a developing country? Evidence from Nepal	Koirala, P.; Kotani, K.; Managi, S.	Economic Analysis and Policy	2022	10.1016/j.eap.2022.01.014
_00042022	2	Role of institutional factors in climate‐smart technology adoption in agriculture: Evidence from an Eastern Indian state	Tanti, P.C.; Jena, P.R.; Aryal, J.P.; Rahut, D.B.	Environmental Challenges	2022	10.1016/j.envc.2022.100498
_00052022	19	Smallholders’ adaptation to climate change in Western Kenya: Considering socioeconomic, institutional and biophysical determinants	Musafiri, C.M.; Kiboi, M.; Macharia, J.; Ng'etich, O.K.; Kosgei, D.K.; Mulianga, B.; Okoti, M.; Ngetich, F.K.	Environmental Challenges	2022	10.1016/j.envc.2022.100489
_00062022	2	Perceived effects of COVID-19 restrictions on smallholder farmers: Evidence from seven lower- and middle-income countries	Hammond, J.; Siegal, K.; Milner, D.; Elimu, E.; Vail, T.; Cathala, P.; Gatera, A.; Karim, A.; Lee, J.-E.; Douxchamps, S.; Tu, M.T.; Ouma, E.; Lukuyu, B.; Lutakome, P.; Leitner, S. Wanyama I.; Thi, T.P.; Phuc, P.T.H.; Herrero, M.; van Wijk, M.	Agricultural Systems	2022	10.1016/j.agsy.2022.103367
_00072022	11	Climate change vulnerability, adaptation measures, and risk perceptions at households level in Acholi sub-region, Northern Uganda	Twecan, D.; Wang, W.; Xu, J.; Mohmmed, A.	Land Use Policy	2022	10.1016/j.landusepol.2022.106011
_00082022	6	Local perceptions of changes in mangrove ecosystem services and their implications for livelihoods and management in the Rufiji Delta, Tanzania	Nyangoko, B. P.; Berg, H.; Mangora, M. M.; Shalli, M. S.; Gullström, M.	Ocean & Coastal Management	2022	10.1016/j.ocecoaman.2022.106065
_00092022	6	Adaptation Strategies to Climate Change and Impacts on Household Income and Food Security: Evidence from Sahelian Region of Niger	Zakari, S.; Ibro, G.; Moussa, B.; Abdoulaye, T.	Sustainability (Switzerland)	2022	10.3390/su14052847
_00102022	6	Stakeholders’ perceptions of factors influencing climate change risk in a Central America hotspot	Feliciano, D.; Sobenes, A.	Regional Environmental Change	2022	10.1007/s10113-022-01885-4
_00112022	6	Extreme hydroclimatic events in rural communities of the Brazilian Amazon: local perceptions of change, impacts, and adaptation	Almudi, T.; Sinclair, A.J.	Regional Environmental Change	2022	10.1007/s10113-021-01857-0
_00122022	6	Identifying drivers of adaptive behavior among livestock breeders in Varamin County, Iran: an exploratory sequential mixed-methods approach	Ahmadi, M.; Najafabadi, M.O.; Motamedvaziri, B.	Regional Environmental Change	2022	10.1007/s10113-022-01890-7
_00132022	6	Daily monitoring of marine mucilage using the MODIS products: a case study of 2021 mucilage bloom in the Sea of Marmara, Turkey	Yagci, A.L.; Colkesen, I.; Kavzoglu, T.; Sefercik, U.G.	Environmental Monitoring and Assessment	2022	10.1007/s10661-022-09831-x
_00142022	2	Landscape ecological risk projection based on the PLUS model under the localized shared socioeconomic pathways in the Fujian Delta region	Zhang, S.; Zhong, Q.; Cheng, D.; Xu, C.; Chang, Y.; Lin, Y.; Li, B.	Ecological Indicators	2022	10.1016/j.ecolind.2022.108642
_00152022	2	Users’ views on cultural ecosystem services of urban parks: An importance-performance analysis of a case in Beijing, China	Gai, S.; Fu, J.; Rong, X.; Dai, L.	Anthropocene	2022	10.1016/j.ancene.2022.100323
_00162022	11	Smallholder farmers’ willingness to pay for flood insurance as climate change adaptation strategy in northern Bangladesh	Hossain, M.S.; Alam, G.M.M.; Fahad, S.; Sarker, T.; Moniruzzaman, M.; Rabbany, M.G.	Journal of Cleaner Production	2022	10.1016/j.jclepro.2022.130584
_00172022	6	Conservation of the coral community and local stakeholders’ perceptions of climate change impacts: Examples and gap analysis in three Japanese national parks	Abe, H.; Mitsui, S.; Yamano, H.	Ocean and Coastal Management	2022	10.1016/j.ocecoaman.2022.106042
_00182022	6	Determinants of crop choice decisions under risk: A case study on the revival of cocoa farming in the Forest-Savannah transition zone of Ghana	Hashmiu, I.; Agbenyega, O.; Dawoe, E.	Land Use Policy	2022	10.1016/j.landusepol.2021.105958
_00192022	6	Statistically examining the connection between dike development and human perceptions in the floodplains' socio-hydrology system of Vietnamese Mekong Delta	Luu, T.; Verhallen, M.; Tran, D.D.; Sea, W.B.; Nguyen, T.B.; Nguyen, H.Q.	Science of the Total Environment	2022	10.1016/j.scitotenv.2021.152207
_00202022	6	A photovoice assessment for illuminating the role of inland fisheries to livelihoods and the local challenges experienced through the lens of fishers in a climate-driven lake of Malawi	Simmance, F.A.; Simmance, A.B.; Kolding, J.; Schreckenberg K.; Tompkins E.; Poppy, G.; Nagoli, J.	Ambio	2022	10.1007/s13280-021-01583-1
_00212022	6	Towards circular phosphorus: The need of inter- and transdisciplinary research to close the broken cycle	Stamm, C.; Binder, C.R.; Frossard, E.; Haygarth P.M.; Oberson A.; Richardson A.E.; Schaum C.; Schoumans, O.; Udert, K.M.	Ambio	2022	10.1007/s13280-021-01562-6
_00222022	6	Climate change perceptions, impacts and adaptation practices of fishers in southeast Bangladesh coast	Alam, E.; Mallick, B.	International Journal of Climate Change Strategies and Management	2022	10.1108/IJCCSM-02-2021-0019
_00232022	11	Vulnerability perception, quality of life, and indigenous knowledge: A qualitative study of the population of Ngamiland West District, Botswana	Dintwa, K.F.; Letamo, G.; Navaneetham, K.	International Journal of Disaster Risk Reduction	2022	10.1016/j.ijdrr.2022.102788
_00242022	10	Topical Analysis of Nuclear Experts' Perceptions of Publics, Nuclear Energy, and Sustainable Futures	Patenaude, H.K.; Bloomfield, E.F.	Frontiers in Communication	2022	10.3389/fcomm.2022.762101
_00252022	2	Prior crop season management constrains farmer adaptation to warming temperatures: Evidence from the Indo-Gangetic Plains	Ishtiaque, A.; Singh, S.; Lobell, D.; Balwinder-Singh; Fishman, R.; Jain, M.	Science of the Total Environment	2022	10.1016/j.scitotenv.2021.151671
_00262022	6	A National Status Report on United States Coral Reefs Based on 2012–2018 Data From National Oceanic and Atmospheric Administration’s National Coral Reef Monitoring Program	Towle, E.K.; Donovan, E.C.; Kelsey, H.; Allen, M.E.; Barkley, H.; Blondeau, J.; Brainard, R.E.; Carew, A.; Couch, C.S.; Dillard, M.K.; Eakin, C.M.; Edwards, K.; Edwards, P.E.T.; Enochs, I.C.; Fleming, C.S.; Fries, A.S.; Geiger, E.F.; Grove, L.J.; Groves, S.H.; Gorstein, M.; Heenan, A.; Johnson, M.W.; Kimball, J.; Koss, J.L.; Kindinger, T.; Levine, A.; Manzello, D.P.; Miller, N.; Oliver, T.; Samso…	Frontiers in Marine Science	2022	10.3389/fmars.2021.812216
_00272022	2	Perception and adaptation strategies of dairy farmers towards climate variability and change in West Africa	Montcho, M.; Padonou, E.A.; Montcho, M.; Mutua, M.N.; Sinsin, B.	Climatic Change	2022	10.1007/s10584-022-03311-4
_00282022	2	Accounting for local temperature effect substantially alters afforestation patterns	Windisch, M.G.; Humpenöder, F.; Lejeune, Q.; Schleussner, C.-F.; Lotze-Campen, H.; Popp, A.	Environmental Research Letters	2022	10.1088/1748-9326/ac4f0e
_00292022	6	Embedding the integrated assessment of agricultural systems in a companion modeling process to debate and enhance their sustainability	Hossard, L.; Tardivo, C.; Barbier, J.-M.; Cittadini, R.; Delmotte, S.; Le Page, C.	Agronomy for Sustainable Development	2022	10.1007/s13593-021-00744-6
_00302022	6	Analysis of Regulatory Possibilities and Obstacles to Expand Renewable Energy and Preserve Landscape Quality in the Silesian Voivodship	Szumilas-kowalczyk, H.; Giedych, R.	Resources	2022	10.3390/resources11020023
_00312022	6	Carbon Management behind the Ambitious Pledge of Net Zero Carbon Emission—A Case Study of PepsiCo	Qian, D.; Dargusch, P.; Hill, G.	Sustainability (Switzerland)	2022	10.3390/su14042171
_00322022	6	Farmers’ Attitudes towards Irrigating Crops with Reclaimed Water in the Framework of a Circular Economy	López-Serrano, M.J.; Velasco-Muñoz, J.F.; Aznar-Sánchez, J.A.; Román-Sánchez, I.M.	Agronomy	2022	10.3390/agronomy12020435
_00332022	6	Finnish dairy farmers’ perceptions of justice in the transition to carbon-neutral farming	Puupponen, A.; Lonkila, A.; Savikurki, A.; Karttunen, K.; Huttunen, S.; Ott, A.	Journal of Rural Studies	2022	10.1016/j.jrurstud.2022.01.014
_00342022	6	Income Change and Inter-Farmer Relations through Conservation Agriculture in Ishikawa Prefecture, Japan: Empirical Analysis of Economic and Behavioral Factors	Miyake, Y.; Kimoto, S.; Uchiyama, Y.; Kohsaka, R.	Land	2022	10.3390/land11020245
_00352022	2	Temperature Variation and Climate Resilience Action within a Changing Landscape	Marajh, L.; He, Y.	Remote Sensing	2022	10.3390/rs14030701
_00362022	10	Salinity Constraints for Small-Scale Agriculture and Impact on Adaptation in North Aceh, Indonesia	Dewi, E.S.; Abdulai, I.; Bracho-Mujica, G.; Rötter, R.P.	Agronomy	2022	10.3390/agronomy12020341
_00372022	2	Risk and reward of the global truffle sector under predicted climate change	Čejka, T.; Isaac, E.L.; Oliach, D.; Martínez-Pea F.; Egli S.; Thomas P.; Trnka, M.; Büntgen, U.	Environmental Research Letters	2022	10.1088/1748-9326/ac47c4
_00382022	6	Assessing climate and human activity effects on lake characteristics using spatio-temporal satellite data and an emotional neural network	Mojtahedi, A.; Dadashzadeh, M.; Azizkhani, M.; Mohammadian, A.; Almasi, R.	Environmental Earth Sciences	2022	10.1007/s12665-022-10185-3
_00392022	6	Lessons learned from a natural resource disaster: The long-term impacts of the Long Island Sound lobster die-off on individuals and communities	Seara, T.; Owens, A.; Pollnac, R.; Pomeroy, R.; Dyer, C.	Marine Policy	2022	10.1016/j.marpol.2021.104943
_00402022	2	Place-based civic science—collective environmental action and solidarity for eco-resilience	Gallay, E.; Furlan Brighente, M.; Flanagan, C.; Lowenstein, E.	Child and Adolescent Mental Health	2022	10.1111/camh.12537
_00412022	6	How does rural labor migration affect crop diversification for adapting to climate change in the Hehuang Valley, Tibetan Plateau?	Zhang, Y.; Wu, Y.; Yan, J.; Peng, T.	Land Use Policy	2022	10.1016/j.landusepol.2021.105928
_00422022	6	Quantifying the contribution of diminishing green spaces and urban sprawl to urban heat island effect in a rapidly urbanizing metropolitan city of Pakistan	Arshad, S.; Ahmad, S.R.; Abbas, S.; Asharf A.; Siddiqui, N.A.; Islam, Z.U.	Land Use Policy	2022	10.1016/j.landusepol.2021.105874
_00432022	12	Narrative Matters: Fighting not drowning – facing a harsh climate future with wisdom, hope and courage	Wiseman, J.	Child and Adolescent Mental Health	2022	10.1111/camh.12523
_00442022	6	Determinants of Adaptation to Climate Change: A Case Study of Rice Farmers in Western Province, Iran	Jamshidi, A.; Jamshidi, M.; Abadi, B.	Chinese Geographical Science	2022	10.1007/s11769-021-1246-0
_00452022	6	On the development of a regional climate change adaptation plan: Integrating model-assisted projections and stakeholders' perceptions	Gonçalves, C.; Honrado, J.P.; Cerejeira, J.; Sousa R.; Fernandes P.M.; Vaz A.S.; Alves M.; Araújo M.; Carvalho-Santos C.; Fonseca A.; Fraga H.; Gonçalves J.F.; Vicente, J.R.; Santos, J.A.	Science of the Total Environment	2022	10.1016/j.scitotenv.2021.150320
_00462022	10	Farmers’ Perceptions of the Effects of Extreme Environmental Changes on Their Health: A Study in the Semiarid Region of Northeastern Brazil	Magalhães, H.F.; Feitosa, I.S.; Araújo, E.D.L.; Albuquerque, U.P.	Frontiers in Environmental Science	2022	10.3389/fenvs.2021.735595
_00472022	6	Agent-based modelling to simulate farmers’ sustainable decisions: Farmers’ interaction and resulting green consciousness evolution	Marvuglia, A.; Bayram, A.; Baustert, P.; Gutiérrez, T.N.; Igos, E.	Journal of Cleaner Production	2022	10.1016/j.jclepro.2021.129847
_00482022	6	Farmer perceptions of climate change and adaptation during the 2017–2020 Australian drought	Miller, G.; MacNeil, R.	Australian Journal of Political Science	2022	10.1080/10361146.2022.2049206
_00492022	6	Perceived social-ecological benefits of insect pollinators in Mufulira mining district of Zambia	Mulwanda, C.; Nyirenda, V.R.; Namukonde, N.	International Journal of Tropical Insect Science	2022	10.1007/s42690-022-00759-w
_00502022	6	Assessing social vulnerability to riverbank erosion across the Vietnamese Mekong Delta	Tri, V.P.D.; Trung, P.K.; Trong, T.M.; Parsons , D.R.; Darby, S.E.	International Journal of River Basin Management	2022	10.1080/15715124.2021.2021926
_00512022	6	Exploring smallholder farmers’ climate adaptation decision-making in mountainous areas of Central Vietnam: implications for extension services	Hoa Sen, L.T.; Bond, J.; Hoang, H.D.T.	Journal of Agricultural Education and Extension	2022	10.1080/1389224X.2022.2039248
_00522022	6	Climate change in public health and medical curricula in Australia and New Zealand: a mixed methods study of educator perceptions of barriers and areas for further action	Lal, A.; Walsh, E.I.; Wetherell, A.; Slimings, C.	Environmental Education Research	2022	10.1080/13504622.2022.2036325
_00532022	6	Implementation of the UN sustainable development goals in the agri-food system of Russia: regional and sectoral features	Cherednichenko, O.; Dovgotko, N.; Rybasova, Y.; Vorontsova, G.; Momotova, O.	International Journal of Sustainable Development and World Ecology	2022	10.1080/13504509.2022.2040635
_00542022	6	The nexus of traditional knowledge and climate change adaptation: Romanian farmers’ behavior towards landraces	Petrescu-Mag, R.M.; Petrescu, D.C.; Muntean, O.-L.; Petrescu-Mag, I.V.; Radu Tenter, A.; Azadi, H.	Local Environment	2022	10.1080/13549839.2022.2033966
_00552022	6	Indigenous local observations and experiences can give useful indicators of climate change in data-deficient regions	Chanza, N.; Musakwa, W.	Journal of Environmental Studies and Sciences	2022	10.1007/s13412-022-00757-x
_00562022	6	Defining drought from the perspective of Australian farmers	Hughes, N.; Soh, W.Y.; Boult, C.; Lawson, K.	Climate Risk Management	2022	10.1016/j.crm.2022.100420
_00572022	10	Exploring integrated ArtScience experiences to foster nature connectedness through head, heart and hand	Renowden, C.; Beer, T.; Mata, L.	People and Nature	2022	10.1002/pan3.10301
_00582022	6	Alternative Conservation Paradigms and Ecological Knowledge of Small-Scale Artisanal Fishers in a Changing Marine Scenario in Argentina	Truchet, D.M.; Noceti, B.M.; Villagran, D.M.; Truchet, R.M.	Human Ecology	2022	10.1007/s10745-022-00309-5
_00592022	6	Local differentiation and adaptation to climate change in Coastal Ghana	Owusu, V.; Andriesse, E.	Geographical Review	2022	10.1080/00167428.2021.2023530
_00602022	2	Lighting, density, and dietary strategies to improve poultry behavior, health, and production	El-Sabrout, K.; El-Deek, A.; Ahmad, S.; Usman, M.; Tavares Dantas, M.R.; Freire Souza-Junior, J.B.	Journal of Animal Behaviour and Biometeorology	2022	10.31893/jabb.22012
_00612022	6	Crop mix portfolio response to climate risks: evidence from smallholder farmers in Kisumu County, Kenya	Awiti, H.A.; Gido, E.O.; Obare, G.A.	Agrekon	2022	10.1080/03031853.2022.2028642
_00622022	6	Can ensemble machine learning be used to predict the groundwater level dynamics of farmland under future climate: a 10-year study on Huaibei Plain	Jiang, Z.; Yang, S.; Liu, Z.; Xu, Y.; Shen, T.; Qi, S.; Pang, Q.; Xu, J.; Liu, F.; Xu, T.	Environmental Science and Pollution Research	2022	10.1007/s11356-022-18809-8
_00632022	6	Risk, perception and adaptation to climate change: evidence from arid region, India	Singh, N.P.; Anand, B.; Srivastava, S. K.; Kumar, N.R.; Sharma, S.; Bal, S.K.; Rao, K.V.; Prabhakar, M.	Natural Hazards	2022	10.1007/s11069-022-05216-y
_00642022	6	The short- and long-term impacts of climate change on the irrigated barley yield in Iran: an application of dynamic ordinary least squares approach	Azizi, J.; Zarei, N.; Ali, S.	Environmental Science and Pollution Research	2022	10.1007/s11356-022-19046-9
_00652022	6	The persuasiveness of gain vs. loss framed messages on farmers’ perceptions and decisions to climate change: A case study in coastal communities of Vietnam	Ngo, C.C.; Poortvliet, P.M.; Klerkx, L.	Climate Risk Management	2022	10.1016/j.crm.2022.100409
_00662022	6	Household external vulnerability due to climate change in Selangor coast of Malaysia	Ehsan, S.; Ara Begum, R.; Nizam Abdul Maulud, K.	Climate Risk Management	2022	10.1016/j.crm.2022.100408
_00672022	6	Exploring farmers’ perception of climate-induced events and adaptation practices to protect crop production and livestock farming in the Haor area of north-eastern Bangladesh	Fahim, T.C.; Sikder, B.B.	Theoretical and Applied Climatology	2022	10.1007/s00704-021-03907-3
_00682022	2	Farmers’ Knowledge Level Regarding Climate Smart Agricultural Pro-duction Technologies in Central Plain Valley of Khyber Pakhtunkhwa	Farooq, A.; Hassan, A.; Ishaq, M.; Nawaz, A.; Ullah, I.; Hidayatullah.	Sarhad Journal of Agriculture	2022	10.17582/JOURNAL.SJA/2022/38.1.331.341
_00692022	6	Role of Homestead Forests in Adaptation to Climate Change: A Study on Households’ Perceptions and Relevant Factors in Bandarban Hill District, Bangladesh	Baul, T.K.; Peuly, T.A.; Nandi, R.; Kar, S.; Karmakar, S.	Environmental Management	2022	10.1007/s00267-022-01598-8
_00702022	12	Living and Responding to Climatic Stresses: Perspectives from Smallholder Farmers in Hanang’ District, Tanzania	Maliki, M.A.; Pauline, N.M.	Environmental Management	2022	10.1007/s00267-021-01588-2
_00712022	6	Adaptation to Social–Ecological Change in Northwestern Pakistan: Household Strategies and Decision-making Processes	Nixon, R.; Ma, Z.; Zanotti, L.; Khan B.; Birkenholtz T.; Lee, L.; Mian, I.	Environmental Management	2022	10.1007/s00267-021-01583-7
_00722022	6	Awareness and perception of climate change by smallholder farmers in two agroecological zones of Oyo state Southwest Nigeria	Akano, O.; Modirwa, S.; Oluwasemire, K.; Oladele, O.	GeoJournal	2022	10.1007/s10708-022-10590-y
_00732022	6	Assessment of agricultural emissions, climate change mitigation and adaptation practices in Ethiopia	Feliciano, D.; Recha, J.; Ambaw, G.; MacSween, K.; Solomon, D.; Wollenberg, E.	Climate Policy	2022	10.1080/14693062.2022.2028597
_00742022	6	Assessment of evidence-based climate variability in Bhagirathi sub-basin of India: a geostatistical analysis	Rehman, S.; Sajjad, H.; Masroor, M.; Rahaman M.H.; Roshani; Ahmed, R.; Sahana, M.	Acta Geophysica	2022	10.1007/s11600-022-00726-6
_00752022	6	Community perceptions of climate change and ecosystem-based adaptation in the mangrove ecosystem of the Rufiji Delta, Tanzania	Nyangoko, B.P.; Berg, H.; Mangora, M.M.; Shalli, M.S.; Gullström, M.	Climate and Development	2022	10.1080/17565529.2021.2022449
_00762022	6	Smart Greenhouse Monitoring System Using Internet of Things and Artificial Intelligence	Soheli, S.J.; Jahan, N.; Hossain, M.B.; Adhikary A.; Khan, A.R.; Wahiduzzaman, M.	Wireless Personal Communications	2022	10.1007/s11277-022-09528-x
_00772022	6	The Relationship between Climate Change, Variability, and Food Security: Understanding the Impacts and Building Resilient Food Systems in West Pokot County, Kenya	Obwocha, E.B.; Ramisch, J.J.; Duguma, L.; Orero, L.	Sustainability (Switzerland)	2022	10.3390/su14020765
_00782022	6	Integrated watershed modeling using interval valued fuzzy computations to enhance watershed restoration and protection at field-scale	Srinivas, R.; Das, B.; Singhal, A.	Stochastic Environmental Research and Risk Assessment	2022	10.1007/s00477-021-02151-5
_00792022	6	To Be, to Do, to Share: The Triple-Loop of Water Governance to Improve Urban Water Resilience—Testing the Benidorm’ Experience, Spain	Ricart, S.; Rico-Amorós, A.M.	Land	2022	10.3390/land11010121
_00802022	6	Farmers’ Strategies to Climate Change and Urbanization: Potential of Ecosystem-Based Adaptation in Rural Chengdu, Southwest China	Zhong, B.; Wu, S.; Sun, G.; Wu, N.	International Journal of Environmental Research and Public Health	2022	10.3390/ijerph19020952
_00812022	2	Assessment of Flood Risk Map under Climate Change RCP8.5 Scenarios in Taiwan	Chen, Y.-J.; Lin, H.-J.; Liou, J.-J.; Cheng, C.-T.; Chen, Y.-M.	Water (Switzerland)	2022	10.3390/w14020207
_00822022	6	Climate change perceptions and adaptations by indigenous Chepang community of Dhading, Nepal	Rai, S.; Dahal, B.; Anup, K.C.	GeoJournal	2022	10.1007/s10708-022-10577-9
_00832022	10	Barriers for Renewable Energy Technologies Diffusion: Empirical Evidence from Finland and Poland	Juszczyk, O.; Juszczyk, J.; Juszczyk, S.; Takala, J.	Energies	2022	10.3390/en15020527
_00842022	6	Climate change and its influence on planting of cassava in the Midwest region of Brazil	de Olanda Souza, G.H.; de Oliveira Aparecido, L.E.; de Moraes, J.R.S.C.; Botega, G.T.	Environment, Development and Sustainability	2022	10.1007/s10668-021-02088-3
_00852022	6	Willingness to pay for the ecological restoration of an inland freshwater shallow lake: case of Lake Malombe, Malawi	Makwinja, R.; Mengistou, S.; Kaunda, E.; Alamirew, T.	Heliyon	2022	10.1016/j.heliyon.2021.e08676
_00862022	6	Empirical use of fly ash for rhizobial population and yield of some legume crops for sustainable agriculture	Kumar, K.; Kumar, A.	Biomass Conversion and Biorefinery	2022	10.1007/s13399-021-02058-9
_00872022	6	Inventory and drivers of the adoption of flood-based farming systems in South-Eastern Africa: Insights from Malawi*	Msume, A.P.; Mwale, F.D.; Castelli, G.	Irrigation and Drainage	2022	10.1002/ird.2664
_00882022	6	The role of gi products or local products in the environment—consumer awareness and preferences in albania, bulgaria and Poland	Muça, E.; Pomianek, I.; Peneva, M.	Sustainability (Switzerland)	2022	10.3390/su14010004
_00892022	6	Climate change-induced drought impacts, adaptation and mitigation measures in semi-arid pastoral and agricultural watersheds	Muralikrishnan, L.; Padaria, R.N.; Choudhary, A.K.; Dass A.; Shokralla S.; Zin El-Abedin T.K.; Abdelmohsen S.A.M.; Mahmoud, E.A.; Elansary, H.O.	Sustainability (Switzerland)	2022	10.3390/su14010006
_00902022	19	Usability of weather information services for decision-making in farming: Evidence from the Ada East District, Ghana	Sarku, R.; Van Slobbe, E.; Termeer, K.; Kranjac-Berisavljevic, G.; Dewulf, A.	Climate Services	2022	10.1016/j.cliser.2021.100275
_00912022	2	Farm factors influencing soil fertility management patterns in Upper Eastern Kenya	Mairura, F.S.; Musafiri, C.M.; Kiboi, M.N.; Macharia J.M.; Ng'etich O.K.; Shisanya C.A.; Okeyo J.M.; Okwuosa, E.A.; Ngetich, F.K.	Environmental Challenges	2022	10.1016/j.envc.2021.100409
_00922022	11	Food-security corridors: A crucial but missing link in tackling deforestation in Southwestern Ghana	Kumeh, E.M.; Bieling, C.; Birner, R.	Land Use Policy	2022	10.1016/j.landusepol.2021.105862
_00932022	28	Mapping risk factors to climate change impacts using traditional ecological knowledge to support adaptation planning with a Native American Tribe in Louisiana	Bethel, M.B.; Braud, D.H.; Lambeth, T.; Dardar, D.S.; Ferguson-Bohnee, P.	Journal of Environmental Management	2022	10.1016/j.jenvman.2021.113801
_00942022	2	Network organization of the plant immune system: from pathogen perception to robust defense induction	Delplace, F.; Huard-Chauveau, C.; Berthomé, R.; Roby, D.	Plant Journal	2022	10.1111/tpj.15462
_00952022	6	The Possibility of Consensus Regarding Climate Change Adaptation Policies in Agriculture and Forestry among Stakeholder Groups in the Czech Republic	Trnka, M.; Bartošová, L.; Grammatikopoulou, I.; Havlík P.; Olesen J.E.; Hlavinka P.; Marek M.V.; Vačkářová D.; Skjelvåg, A.; Žalud, Z.	Environmental Management	2022	10.1007/s00267-021-01499-2
_00962022	6	Safflower-based biorefinery producing a broad spectrum of biofuels and biochemicals: A life cycle assessment perspective	Hosseinzadeh-Bandbafha H.; Nazemi F.; Khounani Z.; Ghanavati H.; Shafiei M.; Karimi K.; Lam S.S.; Aghbashlo M.; Tabatabaei M.	Science of the Total Environment	2022	10.1016/j.scitotenv.2021.149842
_00972022	6	A minority group's response to a severe climatic event: a case study of rural Indo-Fijians after Tropical Cyclone Winston in 2016	Nakamura, N.; Kanemasu, Y.	Disasters	2022	10.1111/disa.12462
_00982022	2	In harm’s way: Non-migration decisions of people at risk of slow-onset coastal hazards in Bangladesh	Mallick, B.; Rogers, K.G.; Sultana, Z.	Ambio	2022	10.1007/s13280-021-01552-8
_00992022	2	Factors Influencing Choice of Climate Change Adaptation Methods among Underutilized Indigenous Vegetable farmers	Ekemini-Richard, M.; Ayanwale, A.B.; Adelegan, O.J.	International Journal of Vegetable Science	2022	10.1080/19315260.2020.1848960
_01002022	1	The influence of smartphone use on conservation agricultural practice: Evidence from the extension of rice-green manure rotation system in China	Li, F.D.; Yang, P.; Zhang, K.; Yin, Y.S.; Zhang, Y.N.; Yin, C.B.	Science of the Total Environment	2022	10.1016/j.scitotenv.2021.152555
_01012022	1	Climate change adaptation (CCA) research in Nepal: implications for the advancement of adaptation planning	Karki, G.; Bhatta, B.; Devkota, N. R..; Acharya, R.P.; Kunwar, R.M.	Mitigation and Adaptation Strategies for global change	2022	10.1007/s11027-021-09991-0
_01022022	1	Challenges in Diagnosis of Crimean-Congo Hemorrhagic Fever A Case Report on Patient With Self-Referral	Almayahi, Z.K.; Al Kindi, H.; Al Jabri, I.; Al Shaqsi, N.; Al Hattali, N.; Al Hattali, A.; Al Quyoodhi, B.; Al Dhuhli, K.	Infectious Diseases in Clinical Practice	2022	10.1097/IPC.0000000000001108
_01032022	1	Local residents' policy preferences in an energy contested region - The Upper Hunter, Australia	Colvin, R.M.; Przybyszewski, E.	Energy Policy	2022	10.1016/j.enpol.2022.112776
_01042022	1	How do consumers perceive open-source seed licenses? Exploring a new credence attribute	Kliem, L.; Wolter, H.	International Journal of Consumer Studies	2022	10.1111/ijcs.12780
_01052022	1	Utilization of fuelwood species by the Bhangalis community of western Himalaya, India	Sharma, A.; Uniyal, S.K.; Batish, D.R.; Singh, H.P.	Environment Development and Sustainability	2022	10.1007/s10668-022-02188-8
_01062022	1	Critical Thermal Maximum Values for Stream Fishes, Including Distinct Populations of Smallmouth Bass	Brewer, S.K.; Mollenhauer, R.; Alexander, J.; Moore, D.	North American Journal of Fisheries Management	2022	10.1002/nafm.10749
_01072022	1	Shading in family coffee farms as an environmental incentive promoter for ecosystem services in Tolima, Colombia	Aguirre Cuellar, B.; Chica Lobo, J.; Moreno Elcure, F.	International Journal of Agricultural Sustainability	2022	10.1080/14735903.2022.2041234
_01082022	1	Exploring Climate Change Perspectives. An Analysis of Undergraduate Students' Place-Based Attachment in Appalachia, USA	Caretta, M.A.; Rothrock, B.A.; Zegre, N.P.	Rural Sociology	2022	10.1111/ruso.12433
_01092022	1	How do farmers cope with climate change? An analysis of alternative adaptation strategies in drought-hit areas of Khyber Pakhtunkhwa-Pakistan	Khan, I.A.; Rafiq, M.; Panezai, S.; Saqib, S.E.; Ullah, R.; Atiq, M.	Natural Hazards	2022	10.1007/s11069-022-05264-4
_01102022	1	The effects of educator's level of environmental literacy on their issue identification practices	Hunter, R.H.; Jordan, R.C.	Environmental Education Research	2022	10.1080/13504622.2022.2045003
_01112022	1	Local perception of ecosystem services and their conservation in Sudanian savannas of Burkina Faso (West Africa)	Nabaloum, A.; Goetze, D.; Ouedraogo, A.; Porembski, S.; Thiombiano, A.	Journal of Ethnobiology and Ethnomedicine	2022	10.1186/s13002-022-00508-w
_01122022	1	Island Stories: Mapping the (im)mobility trends of slow onset environmental processes in three island groups of the Philippines	Ayeb-Karlsson, S.; Uy, N.	Humanties & Social Sciences Communications	2022	10.1057/s41599-022-01068-w
_01132022	1	Exploring farmers' adaptation strategies to water shortage under climate change in the Tunisian semi-arid region	Soltani, L.; Mellah, T.	Environmental Management	2022	10.1007/s00267-022-01604-z
_01142022	1	Can smartphone use increase farmers' willingness to participate in the centralized treatment of rural domestic sewage? Evidence from rural China	Tang, L.; Luo, X.F.; Huang, Y.Z.; Du, S.X.; Yan, A.Q.	Environmental Development and Sustainability	2022	10.1007/s10668-022-02176-y
_01152022	1	'Adaptation science' is needed to inform the sustainable management of the world's oceans in the face of climate change	Hidalgo, M.; Bartolino, V.; Coll, M.; Hunsicker, M.E.; Travers-Trolet, M.; Browman, H.I.	Ices Journal of Marine Science	2022	10.1093/icesjms/fsac014
_01162022	6	How do human actions affect fisheries? Differences in perceptions between fishers and scientists in the Maine lobster fishery	McClenachan, L.; Record, N.R.; Waller, J.	Facets	2022	10.1139/facets-2021-0030174
_01172022	1	Flood resilience in paired US-Mexico border cities: a study of binational risk perceptions	Freimund, C.A.; Garfin, G.M.; Norman, L.M.; Fisher, L.A.; Buizer, J.L.	Natural Hazards	2022	10.1007/s11069-022-05225-x
_01182022	1	Analyzing the role of meteorological parameters and CO2 emissions towards crop production: empirical evidence from South Asian countries	Ul-Haq, Z.; Mehmood, U.; Tariq, S.; Qayyum, F.; Azhar, A.; Nawaz, H.	Environmental Science and Pollution Research	2022	10.1007/s11356-022-18567-7
_01192022	1	The wind that shakes the barley: the role of East Asian cuisines on barley grain size	Ritchey, M.M.; Sun, Y.F.; Matuzeviciute, G.M.; Shoda, S.; Pokharia, A.K.; Spate, M.; Tang, L.; Song, J.X.; Li, H.M.; Dong, G.H. Vaiglova, P.; Frachetti, M.; Liu, X.Y.	World Archaeology	2022	10.1080/00438243.2022.2030792
_01202022	1	Agro-Environmental Practices and Business Performance in the Wine Sector	Ignjatijevic, S.; Tankosic, J.V.; Lekic, N.; Petrovic, D.; Brkanlic, S.; Vapa, B.; Tomasevic, V.; Puvaca, N.; Prodanovic, R.; Milojevic, I.	Agriculture-Basel	2022	10.3390/agriculture12020239
_01212022	1	How Farmers Conceive and Cope with Megatrends: The Case of Finnish Dairy Farmers	Lahnamaki-Kivela, S.; Kuhmonen, T.	Sustainability	2022	10.3390/su14042265
_01222022	1	Sustainable Entrepreneurship for Business Opportunity Recognition: Analysis of an Awareness Questionnaire among Organisations	Fidlerova, H.; Starecek, A.; Vranakova, N.; Bulut, C.; Keaney, M.	Energies	2022	10.3390/en15030849
_01232022	1	Leveraging Multi-Source Data and Digital Technology to Support the Monitoring of Localized Water Changes in the Mekong Region	Polpanich, O.U.; Bhatpuria, D.; Santos, T.F.S.; Krittasudthacheewa, C.	Sustainability	2022	10.3390/su14031739
_01242022	1	Assessing the State of ICZM in an Island Tourist Destination-Applying SESs and Ostrom's Collective Action Principles: A View from Coastal Communities	Arefipour, T.; Alipour, H.; Safaeimanesh, F.	Sustainability	2022	10.3390/su14031066
_01252022	1	Diversity and patterns of marine non-native species in the archipelagos of Macaronesia	Castro, N.; Carlton, J.T.; Costa, A. C.; Marques, C.S.; Hewitt, C.L.; Cacabelos, E.; Lopes, E.; Gizzi, F.; Gestoso, I.; Monteiro, J.G.; Costa, J.L.; Parente, M.; Ramalhosa, P.; Fofonoff, P.; Chainho, P.; Haroun, R.; Santos, R.S.; Herrera, R.; Marques, T.; Ruiz, G.M.; Canning-Clode, J.	Diversity and Distributions	2022	10.1111/ddi.13465
_01262022	1	Farming Households' Satisfaction With Quality of Agricultural Extension Services: A Case Study of Quang Binh Province, Vietnam	Truong, D.D.	Frontiers in Sustainable Food Systems	2022	10.3389/fsufs.2021.779477
_01272022	1	Internal family systems as an eco-spirituality model: Hearing the cries, confrontation, and call from Covid-19	Baldwin, J.L.	Dialog-A Journal of Theology	2022	10.1111/dial.12715
_01282022	1	Credit access and perceived climate change resilience of smallholder farmers in semi-arid northern Ghana	Batung, E.S.; Mohammed, K.; Kansanga, M.M.; Nyantakyi-Frimpong, H.; Luginaah, I.	Environmental Development and Sustainability	2022	10.1007/s10668-021-02056-x
_01292022	1	Perspective Roadmap to develop a stress test for forest ecosystem services supply	Kramer, K.; Bouriaud, L.; Feindt, Peter H.; van Wassenaer, L .; Glanemann, N.; Hanewinkel, M.; van der Heide, M.; Hengeveld, G.M.; Hoogstra, M.; Ingram, V.; Levermann, A.; Lindner, M.; Matyas, C.; Mohren, F.; Muys, B.; Nabuurs, G.J.; Palahi, M.; Polman, N.; Reyer, C.P.O.; Schulze, E.D.; Seidl, R.; de Vries, W.; Werners, S. E.; Winkel, G.; Yousefpour, R.	One Earth	2022	10.1016/j.oneear.2021.12.009
_01302022	1	Perception and adaptation to higher temperatures among poultry farmers in Nigeria	Sanou, A.; Kerr, J.M.; Hodbod, J.; Liverpool-Tasie, L.S.O.	Environmental Development and Sustainability	2022	10.1007/s10668-021-02017-4
_01312022	1	An assessment of USDA corn condition ratings across the US Corn Belt	Bundy, L.R.; Gensini, V.A.	Agronomy Journal	2022	10.1002/agj2.20973
_01322022	1	Tracking the effect of climatic and non-climatic elements on rice production in Pakistan using the ARDL approach	Gul, A.; Wu, X.M.; Chandio, A. A.; Rehman, A.; Siyal, S.A.; Asare, I.	Environmental Science and Pollution Research	2022	10.1007/s11356-022-18541-3
_01332022	6	Farmers' behaviors and attitudes toward climate change adaptation: evidence from Vietnamese smallholder farmers	Tiet, T.; To-The, N.; Nguyen-Anh, T.	Enviroment Development and Sustainability	2022	10.1007/s10668-021-02030-7
_01342022	1	Behavioral adaptation to climate change: new insights on psychosocial frameworks from the context of managed forests	Fischer, A.P.; Russo, M.; Powers, G.	Sustainability Science	2022	10.1007/s11625-021-01085-9
_01352022	1	Small Forest Owners' Response to Wildfire Risk Within a Management-Logic Framework	Novais, A.; Canadas, M.J.	Small-Scale Forestry	2022	10.1007/s11842-021-09499-0
_01362022	1	Fiscal decentralization and economic growth revisited: an empirical analysis of poverty governance	Song, J.X.; Geng, L.L.; Fahad, S.; Liu, L.C.	Environmental Science and Pollution Research	2022	10.1007/s11356-021-18470-7
_01372022	1	Agro-climate services and drought risk management in Jamaica: A case study of farming communities in Clarendon Parish	Buckland, S.; Campbell, D.	Singapore Journal of Tropical Geography	2022	10.1111/sjtg.12414
_01382022	1	Social Vulnerability to Irrigation Water Loss: Assessing the Effects of Water Policy Change on Farmers in Idaho, USA	Hawes, J.K.; Burnham, M.; du Bray, M. V.; Hillis, V.; Ma, Z.; Running, K.	Environmental Management	2022	10.1007/s00267-021-01586-4
_01392022	1	The Art of Letting Go: Transforming Participatory Research on Adaptation Practices Among Local Livestock-Keepers in East Africa in Times of Covid-19	Habermann, B.; Crane, T.A.; Gichuki, L.; Worku, T.; Mugumya, R.; Maiyo, N.; Kiptoo, E.; Goshme, S.; Mohammednur, F.; Tugume, G.; Satia, K.A.; Siamito, J.R.	Frontiers in Sustainable Food Systems 5	2022	10.3389/fsufs.2021.768445
_01402022	1	Factors Influencing Farmers' Awareness and Risk Perception of Environmental Degradation in Bangladesh	Rahman, A.; Zhu, N.P.; Il Islam, M.D.; Anny, S.A.; Afroj, M.; Sarker, M.N.I.; Islam, M.W.	Polish Journal of Environmental Studies	2022	10.15244/pjoes/141344
_01412022	1	Flash flood-induced vulnerability and need assessment of wetlands using remote sensing, GIS, and econometric models	Islam, M.M.; Ujiie, K.; Noguchi, R.; Ahamed, T.	Remote Sensing Applications-Society and Environment	2022	10.1016/j.rsase.2021.100692
_01422022	6	Development of a regional climate change perception index based on traditional knowledge base of small-marginal farmers	Bhattacharjee, S; Das, JK; Roy, S; Chakrabarti, S	Indian Journal of Traditional Knowledge	2022
_01432022	1	Farmers' perceptions and spatial statistical modeling of most systematic LULC transitions: Drivers and livelihood implications in Awash Basin, Ethiopia	Damtew, A; Teferi, E; Ongoma, V	Remote Sensing Applications-Society and Environment	2022	10.1016/j.rsase.2021.100661
_01442022	1	The Evaluation of Temporal and Spatial Trends of Global Warming and Extreme Ocean Surface Temperatures: A Case Study of Canada	Wang, Y.M.; Sarkar, A.; Hasan, A.K.; Tian, Y.D.; Wu, Q.; Hossain, M.S.; Wei, F.	ISPRS International Journal of Geo-Information	2022	10.3390/ijgi11010021
_01452022	1	The Impacts of Urbanization to Improve Agriculture Water Use Efficiency-An Empirical Analysis Based on Spatial Perspective of Panel Data of 30 Provinces of China	Lu, W.A.; Sarkar, A.; Hou, M.Y.; Liu, W.X.; Guo, X.Y.; Zhao, K.; Zhao, M.J.	Land	2022	10.3390/land11010080
_01462022	1	Understanding zero deforestation and the High Carbon Stock Approach in a highly forested tropical country	Lyons-White, J.; Yobo, C.M.; Ewers, R.M.; Knight, A.T.	Land Use Policy	2022	10.1016/j.lusepol.2021.105770
_01472022	1	Viewpoint: The case for a six-dimensional food security framework	Clapp, J.; Moseley, W.G.; Burlingame, B.; Termine, P.	Food Policy	2022	10.1016/j.foodpol.2021.102164
_01482022	1	Determinants in the Adoption of Alternate Wetting and Drying Technique for Rice Production in a Gravity Surface Irrigation System in the Philippines	Samoy-Pascual, K.; Yadav, S.; Evangelista, G.; Burac, M.A.; Rafael, M.; Cabangon, R.; Tokida, T.; Mizoguchi, M.; Regalado, M.J.	Water	2022	10.3390/w14010005
_01492022	1	Farmers' perception of climate change and adaptation strategies: a study of the Lower Gangetic Plain in India	Kundu, S.K.; Mondal, T.K.	Arabian Journal of Geosciences 1	2022	10.1007/s12517-021-09390-4
_01502022	1	Determinants of Farmers' Risk Perceptions of Hailstorms in Northern Bangladesh: Is Adaptive Capacity the Major Concern?	Raihan, M.L.; Basu, M.; Onitsuka, K.; Hoshino, S.	Polish Journal of Environmental Studies	2022	10.15244/pjoes/135699
_01512022	6	Envisioning sustainable carbon sequestration in Swedish farmland	Johansson, E.L.; Brogaard, S.; Brodin, L.	Environmental Science and Policy	2022	10.1016/j.envsci.2022.04.005
_01522022	2	Assessment of eutrophication potential from fertiliser application in agricultural systems in Thailand	Balasuriya, B.T.G.; Ghose, A.; Gheewala, S.H.; Prapaspongsa, T.	Science of the Total Environment	2022	10.1016/j.scitotenv.2022.154993
_01532022	2	Quantifying current and future raw milk losses due to bovine mastitis on European dairy farms under climate change scenarios	Guzmán-Luna, P.; Nag, R.; Martínez, I.; Mauricio-Iglesias, M.; Hospido, A.; Cummins, E.	Science of the Total Environment	2022	10.1016/j.scitotenv.2022.155149
_01542022	2	The structure of the mangrove forests of Kiunga-Pate Island conservancies in Kenya are shaped by selective harvesting and natural mortalities	Okello, J.A.; Osuka, K.E.; Maina, G.W.; Mbugua, J.; Samoilys, M.A.	Estuarine, Coastal and Shelf Science	2022	10.1016/j.ecss.2022.107885
_01552022	2	Climate change and Indian agriculture: A systematic review of farmers’ perception, adaptation, and transformation	Datta, P.; Behera, B.; Rahut, D.B.	Environmental Challenges	2022	10.1016/j.envc.2022.100543
_01562022	19	Climate change perception and local adaptation of natural resource management in a farming community of Cameroon: A case study	Chimi, P.M.; Mala, W.A.; Fobane, J.L.; Essouma, F.M.; II, J.A.M.; Funwi, F.P.; Bell, J.M.	Environmental Challenges	2022	10.1016/j.envc.2022.100539
_01572022	2	Water pollution in India – Current scenario	Jadeja, N.B.; Banerji, T.; Kapley, A.; Kumar, R.	Water Security	2022	10.1016/j.wasec.2022.100119
_01582022	2	Cover crops and carbon stocks: How under-vine management influences SOC inputs and turnover in two vineyards	Marks, J.N.J.; Lines, T.E.P.; Penfold, C.; Cavagnaro, T.R.	Science of the Total Environment	2022	10.1016/j.scitotenv.2022.154800
_01592022	2	Crop residue burning in South Asia: A review of the scale, effect, and solutions with a focus on reducing reactive nitrogen losses	Lin, M.; Begho, T.	Journal of Environmental Management	2022	10.1016/j.jenvman.2022.115104
_01602022	6	Spatial distribution maps of real-time ocean observation platforms and sensors in Japanese waters	Tanaka, K.; Zhu, M.; Miyaji, K.; Kurokawa, T.; Akamatsu, T.	Marine Policy	2022	10.1016/j.marpol.2022.105102
_01612022	6	Inventory of agroecosystem services and perceptions potential implications due to climate change: A case study from Benin in West Africa	Belfrid, D.M.; Arcadius, D.; N'tcha Yekanbessoun, M.; Mariano, S.; Fidèle, S.; Jean, A.; Pepin, A.M.	Environmental Impact Assessment Review	2022	10.1016/j.eiar.2022.106792
_01622022	6	Combining stakeholder perception and ecological approaches for assessing vulnerability of floodplain wetlands in changing climate: a regional study	Sarkar, U.K.; Karnatak, G.; Lianthuamluaia, L.; Puthiyottil, M.; Das Ghosh, B.; Johnson, C.; Kumari, S.; Saha, S.; Das, B.K.	International Journal of Biometeorology	2022	10.1007/s00484-022-02286-2
_01632022	6	What is the importance of climate research? An innovative web-based approach to assess the influence and reach of climate research programs	Carneiro, B.; Resce, G.; Läderach, P.; Schapendonk, F.; Pacillo, G.	Environmental Science and Policy	2022	10.1016/j.envsci.2022.03.018
_01642022	6	Plenty more fish in the sea? – is there a place for seafood within a healthier and more sustainable diet?	Steenson, S.; Creedon, A.	Nutrition Bulletin	2022	10.1111/nbu.12553
_01652022	6	Local and tourist perceptions of coastal marine habitats in Cap de Creus (NE Spain)	Mallo, M.; Ziveri, P.; Rossi, S.; Reyes-García, V.	Regional Environmental Change	2022	10.1007/s10113-022-01924-0
_01662022	6	Climate change-induced livelihood adaptive strategies and perceptions of forest-dependent communities: The case of Inanda, KwaZulu-Natal, South Africa	Wale, E.; Nkoana, M.A.; Mkuna, E.	Trees, Forests and People	2022	10.1016/j.tfp.2022.100250
_01672022	12	Stakeholders Perceptions of Non-indigenous Freshwater Fish Species: A Case Study from a Mediterranean Biodiversity Hotspot	Vardakas, L.; Perdikaris, C.; Zogaris, S.; Kalantzi, O.-I.; Koutsikos, N.	Environmental Management	2022	10.1007/s00267-022-01623-w
_01682022	6	Modeling Canadian farmer’s intention to adopt eco-friendly agricultural inputs and practices	Araujo, F.S.M.; Fantucci, H.; de Oliveira Lima, S.H.; de Abreu, M.C.S.; Santos, R.M.	Regional Environmental Change	2022	10.1007/s10113-022-01901-7
_01692022	2	Internet of Things (IOT) Approach to combating economic and environmental issues	Ebiesuwa, S.; Blaise, O.O.; Adio, A.; Kanu, R.U.; Aderonke, A.	Journal of Theoretical and Applied Information Technology	2022
_01702022	10	Effects of perceptions on adoption of climate-smart agriculture innovations: empirical evidence from the upper Blue Nile Highlands of Ethiopia	Meshesha, A.T.; Birhanu, B.S.; Bezabih Ayele, M.	International Journal of Climate Change Strategies and Management	2022	10.1108/IJCCSM-04-2021-0035
_01712022	6	Determining Farmers’ Awareness About Climate Change Mitigation and Wastewater Irrigation: A Pathway Toward Green and Sustainable Development	Sohail, M.T.; Elkaeed, E.B.; Irfan, M.; Acevedo-Duque, Á.; Mustafa, S.	Frontiers in Environmental Science	2022	10.3389/fenvs.2022.900193
_01722022	6	Do farmers perceive climate change clearly? An analysis of meteorological data and farmers’ perceptions in the sub-Himalayan West Bengal, India	Datta, P.; Behera, B.	Journal of Water and Climate Change	2022	10.2166/wcc.2022.058
_01732022	2	Invasive Alien Plant Species—Raising Awareness of a Threat to Biodiversity and Ecological Connectivity (EC) in the Adriatic-Ionian Region	Gazoulis, I.; Antonopoulos, N.; Kanatas, P.; Karavas, N.; Bertoncelj, I.; Travlos, I.	Diversity	2022	10.3390/d14050387
_01742022	6	Multifunction Land Use to Promote Energy Communities in Mediterranean Region: Cases of Egypt and Italy	Abouaiana, A.; Battisti, A.	Land	2022	10.3390/land11050673
_01752022	6	Dynamics of Environmental Conservation Agriculture (ECA) Utilization among Fujioka Farmers in Japan with High Biodiversity Conservation Awareness but Low ECA Interest	Maharjan, K.L.; Gonzalvo, C.; Aala, W. Jr.	Sustainability (Switzerland)	2022	10.3390/su14095296
_01762022	10	Climate Change Perceptions and Adaptations among Smallholder Farmers in the Mountains of Eastern Democratic Republic of Congo	Amani, R.K.; Riera, B.; Imani, G.; Batumike, R.; Zafra-Calvo, N.; Cuni-Sanchez, A.	Land	2022	10.3390/land11050628
_01772022	10	Farmers’ Perception and Efficacy of Adaptation Decisions to Climate Change	Reddy, K.V.; Paramesh, V.; Arunachalam, V.; Das, B.; Ramasundaram, P.; Pramanik, M.; Sridhara, S.; Reddy, D.D.; Alataway, A.; Dewidar, A.Z.; Mattar, M.A.	Agronomy	2022	10.3390/agronomy12051023
_01782022	10	Livelihood Capitals, Income Inequality, and the Perception of Climate Change: A Case Study of Small-Scale Cattle Farmers in the Ecuadorian Andes	Torres, B.; Cayambe, J.; Paz, S.; Ayerve, K.; Heredia-R, M.; Torres, E.; Luna, M.; Toulkeridis, T.; García, A.	Sustainability (Switzerland)	2022	10.3390/su14095028
_01792022	2	Cowpea (Vigna unguiculata L. Walp.): A choice crop for sustainability during the climate change periods	Ayalew, T.; Yoseph, T.	Journal of Applied Biology and Biotechnology	2022	10.7324/JABB.2022.100320
_01802022	6	Comparing public expectations with local planning efforts to mitigate coastal hazards: A case study in the city of New Orleans, USA	Cass, E.; Shao, W.; Smiley, K.	International Journal of Disaster Risk Reduction	2022	10.1016/j.ijdrr.2022.102940
_01812022	6	Nuanced assessment of livelihood resilience through the intersectional lens of gender and ethnicity: Evidence from small-scale farming communities in the upland regions of Vietnam	Tran, V.T.; An-Vo, D.-A.; Mushtaq, S.; Cockfield, G.	Journal of Rural Studies	2022	10.1016/j.jrurstud.2022.03.011
_01822022	6	Geographies of climate change opinion	Tuitjer, L.; Dirksmeier, P.; Mewes, L.	Geography Compass	2022	10.1111/gec3.12619
_01832022	6	Perceptions of access and benefits from community-based aquaculture through Photovoice: A case study within a locally managed marine area in Madagascar	Funk, L.; Wilson, A.M.W.; Gough, C.; Brayne, K.; Djerryh, N.R.	Ocean and Coastal Management	2022	10.1016/j.ocecoaman.2022.106046
_01842022	6	Assessing local perceptions of deforestation, forest restoration, and the role of agroecology for agroecosystem restoration in northern Malawi	Kpienbaareh, D.; Luginaah, I.; Bezner Kerr, R.; Wang, J.; Poveda, K.; Steffan-Dewenter, I.; Lupafya, E.; Dakishoni, L.	Land	2022	10.1002/ldr.4238
_01852022	10	Role of Wild Food Environments for Cultural Identity, Food Security, and Dietary Quality in a Rural American State	Ahmed, S.; Warne, T.; Stewart, A.; Byker Shanks, C.; Dupuis, V.	Frontiers in Sustainable Food Systems	2022	10.3389/fsufs.2022.774701
_01862022	6	Transdisciplinary, Co-Designed and Adaptive Management for the Sustainable Development of Rongcheng, a Coastal City in China in the Context of Human Activities and Climate Change	Tu, C.; Ma, H.; Li, Y.; Fu, C.; You, Z.-J.; Newton, A.; Luo, Y.	Frontiers in Environmental Science	2022	10.3389/fenvs.2022.670397
_01872022	10	Education, financial aid, and awareness can reduce smallholder farmers' vulnerability to drought under climate change	Wens, M.L.K.; Van Loon, A.F.; Veldkamp, T.I.E.; Aerts, J.C.J.H.	Natural Hazards and Earth System Sciences	2022	10.5194/nhess-22-1201-2022
_01882022	6	Valuing environmentally sustainable agriculture? Food and water concerns, production literacy, and consumption behaviours in rural-regional Australia	Ragusa, A.T.; Crampton, A.	Future of Food: Journal on Food, Agriculture and Society	2022	10.17170/kobra-202110144908
_01892022	2	Farming Households' Perception on Natural Disaster Impacts to Livelihoods and Adaptation Practices: A Case Study of Coastal Provinces in Central Vietnam	Mai, N.T.; Truong, D.D.	International Journal of Sustainable Development and Planning	2022	10.18280/ijsdp.170223
_01902022	6	Risk communication and capacity-building: A case study on framing CBA strategies of artisanal fishing communities to sea-level rise using BASIEC	Khan, A.S.; Kumar, M.S.; Chella, R.S.	Climate Services	2022	10.1016/j.cliser.2022.100299
_01912022	11	Factors influencing farmers adoption of climate smart agriculture to respond climate variability in Siyadebrina Wayu District, Central highland of Ethiopia	Kifle, T.; Ayal, D.Y.; Mulugeta, M.	Climate Services	2022	10.1016/j.cliser.2022.100290
_01922022	2	Awareness of Green Technologies among Dairy MSMEs in Cagayan Valley an Administrative Region in the Philippines	Alvarez Ma,T.S.; Cañete, D.C.	Universal Journal of Agricultural Research	2022	10.13189/ujar.2022.100207
_01932022	6	Educational Gardens and Climate Change Education: An Analysis of Spanish Preservice Teachers’ Perceptions	Corrochano, D.; Ferrari, E.; López-Luengo, M.A.; Ortega-Quevedo, V.	Education Sciences	2022	10.3390/educsci12040275
_01942022	6	Knowledge Priorities on Climate Change and Water in the Upper Indus Basin: A Horizon Scanning Exercise to Identify the Top 100 Research Questions in Social and Natural Sciences	Orr, A.; Ahmad, B.; Alam, U.; Appadurai, A.; Bharucha, Z.P.; Biemans, H.; Bolch, T.; Chaulagain, N.P.; Dhaubanjar, S.; Dimri, A.P.; Dixon, H.; Fowler, H.J.; Gioli, G.; Halvorson, S.J.; Hussain, A.; Jeelani, G.; Kamal, S.; Khalid, I.S.; Liu, S.; Lutz, A.; Mehra, M.K.; Miles, E.; Momblanch, A.; Muccione, V.; Mukherji, A.; Mustafa, D.; Najmuddin, O.; Nasimi, M.N.; Nüsser, M.; Pandey, V.P.; Parveen, …	Earth's Future	2022	10.1029/2021EF002619
_01952022	2	The Impact of Climate Change and Soil Classification on Benzene Concentration in Groundwater Due to Surface Spills of Hydraulic Fracturing Fluids	Almaliki, A.J.D.; Bashir, M.J.K.; Borrajo, J.F.L.	Water (Switzerland)	2022	10.3390/w14081202
_01962022	6	Using TanDEM-X Global DEM to Map Coastal Flooding Exposure under Sea-Level Rise: Application to Guinea-Bissau	Fandé, M.B.; Lira, C.P.; Penha-Lopes, G.	ISPRS International Journal of Geo-Information	2022	10.3390/ijgi11040225
_01972022	6	Multilevel predictors of climate change beliefs in Africa	González, J.B.; Sánchez, A.	PLoS ONE	2022	10.1371/journal.pone.0266387
_01982022	6	Does the Adoption of Climate-Smart Agricultural Practices Impact Farmers’ Income? Evidence from Ghana	Agbenyo, W.; Jiang, Y.; Jia, X.; Wang, J.; Ntim-Amo, G.; Dunya, R.; Siaw, A.; Asare, I.; Twumasi, M.A.	International Journal of Environmental Research and Public Health	2022	10.3390/ijerph19073804
_01992022	6	Drought risk assessment of farmers considering their planting behaviors and awareness: A case study of a County from China	Guo, H.; Wen, X.; Wu, Y.; Wang, J.; Liang, Q.	Ecological Indicators	2022	10.1016/j.ecolind.2022.108728
_02002022	2	Costs, Benefits and Obstacles to the Adoption and Retention of Shelterbelts: Regional Perception and Mind Map Analyses for Ukraine	Popov, A.; Tymoshevskyi, V.; Poliakh, V.	Geomatics and Environmental Engineering	2022	10.7494/geom.2022.16.2.157
_02012022	6	An Assessment of Farmers' Perception and Adaptive Capacity for Climate Change	Chaudhary, H.; Mishra, K.	Indian Journal of Economics and Development	2022	10.35716/IJED/21264
_02022022	2	Skippers' preferred adaptation and transformation responses to catch declines in a large-scale tuna fishery	Rubio, I.; Hobday, A.J.; Ojea, E.	ICES Journal of Marine Science	2022	10.1093/icesjms/fsab065
_02032022	6	Recreational fishers' perceptions of climate change	Ryan, K.L.; Shaw, J.; Tracey, S.R.; Lyle, J.M.	ICES Journal of Marine Science	2022	10.1093/icesjms/fsab194
_02042022	6	Climate Change Perceptions, Impacts and Adaptation Strategies: Insights of Fishers in Zambezi River Basin, Zimbabwe	Muringai, R.T.; Mafongoya, P.; Lottering, R.T.	Sustainability (Switzerland)	2022	10.3390/su14063456
_02052022	6	A Multicriteria Decision-Making Approach of “Tree” Meaning in the New Urban Context	Sturiale, L.; Scuderi, A.; Timpanaro, G.	Sustainability (Switzerland)	2022	10.3390/su14052902
_02062022	6	An experiential model of drought risk and future irrigation behaviors among central Minnesota farmers	Davenport, M.A.; Kreiter, A.; Brauman, K.A.; Keeler, B.; Arbuckle, J.; Sharma, V.; Pradhananga, A.; Noe, R.	Climatic Change	2022	10.1007/s10584-022-03320-3
_02072022	2	Assessment of Prioritized Climate Smart Agricultural Practices and Technologies of Household Farmers in Southeast, Nigeria	Igberi, C.O.; Osuji, E.E.; Odo, N.E.; Ibekwe, C.C.; Onyemauwa, C.S.; Obi, H.O.; Obike, K.C.; Obasi, I.O.; Ifejimalu, A.C.; Ebe, F.E.; Ibeagwa, O.B.; Chinaka, I.C.; Emeka, C.P.O.; Orji, J.E.; Ibrahim-Olesin, S.	Universal Journal of Agricultural Research	2022	10.13189/ujar.2022.100105
_02082022	2	Advanced composting technologies promotes environmental benefits and eco-efficiency: A life cycle assessment	Liu, Z.; Wang, X.; Li, S.; Bai, Z.; Ma, L.	Bioresource Technology	2022	10.1016/j.biortech.2021.126576
_02092022	6	Understanding the influence of Iranian farmers’ climate change beliefs on their adaptation strategies and mitigation intentions	Yazdanpanah, M.; Wheeler, S.A.; Zuo, A.; Zobeidi, T.	Climate and Development	2022	10.1080/17565529.2022.2086524
_02102022	6	Climate change effects on riverbank erosion Bait community flood-prone area of Punjab, Pakistan: an application of livelihood vulnerability index	Ahmad, D.; Kanwal, M.; Afzal, M.	Environment, Development and Sustainability	2022	10.1007/s10668-022-02440-1
_02112022	6	Climate change vulnerability assessment of dryland farmers and factors Identification using machine learning techniques	Kandasamy, S.U.L.; Singh, P.K.; Swain, D.K.	Local Environment	2022	10.1080/13549839.2022.2077712
_02122022	10	Implementing Climate Change Adaptation Policies Across Scales: Challenges for Knowledge Coproduction in Andean Mountain Socio-ecosystems	Dupuits, E.; Llambí, L.D.; Peralvo, M.	Mountain Research and Development	2022	10.1659/MRD-JOURNAL-D-21-00040.1
_02132022	2	Exploring Gender Dynamics in Rural Tuna Fishing Communities in the Lagonoy Gulf, Philippines	Ocampo, A.N.O.; Binondo, J.P.	Journal of International Women's Studies	2022
_02142022	6	Declining honey production and beekeeper adaptation to climate change in Chile	Gajardo-Rojas, M.; Muñoz, A.A.; Barichivich, J.; Klock-Barría, K.; Gayo, E.M.; Fontúrbel, F.E.; Olea, M.; Lucas, C.M.; Veas, C.	Progress in Physical Geography	2022	10.1177/03091333221093757
_02152022	10	Agrobiodiversity and perceived climatic change effect on family farming systems in semiarid tropics of Kenya	Njeru, E.M.; Awino, R.O.; Kirui, K.C.; Koech, K.; Jalloh, A.A.; Muthini, M.	Open Agriculture	2022	10.1515/opag-2022-0099
_02162022	6	Assessment and adaptation strategies of climate change through the prism of farmers' perception: A case study	Kamruzzaman, M.; Rahman, A.T.M.S.; Basak, A.; Alam, J.; Das, J.	International Journal of Environmental Science and Technology	2022	10.1007/s13762-022-04254-0
_02172022	10	Cropping systems intensification and diversification: risk, vulnerability and adaptation in southwest coastal Bangladesh	Jamal, M.R.; Kristiansen, P.; Kabir, M.J.; Lobry de Bruyn, L.	International Journal of Sustainable Development and World Ecology	2022	10.1080/13504509.2022.2073615
_02182022	6	Farmers’ Perception and Adaptation Strategies to Climate Change in Central Mali	Amadou, T.; Falconnier, G.N.; Mamoutou, K.; Georges, S.; Alassane, B.A.; François, A.; Michel, G.; Benjamin, S.	Weather, Climate, and Society	2022	10.1175/WCAS-D-21-0003.1
_02192022	6	Do Local Perceptions of Climate Variability and Changes Correspond to Observed Climate Changes? A Comparative Study from Nepal as One of the Most Climate-Vulnerable Countries	Darjee, K.B.; Neupane, P.R.; Köhl, M.	Weather, Climate, and Society	2022	10.1175/WCAS-D-21-0081.1
_02202022	6	Should I Stay or Should I Go? South Indian Artisanal Fishers’ Precarious Livelihoods and Their Engagement with Categorical Ocean Forecasts	Martin, M.; Abhilash, S.; Pattathil, V.; Harikumar, R.; Niyas, N.T.; Balakrishnan Nair, T.M.; Grover, Y.; Osella, F.	Weather, Climate, and Society	2022	10.1175/WCAS-D-20-0044.1
_02212022	6	Climate resilient traditional agroforestry systems in Silite district, Southern Ethiopia	Semere, M.; Cherinet, A.; Gebreyesus, M.	Journal of Forest Science	2022	10.17221/151/2021-JFS
_02222022	6	Awareness and adaptations to climate change among the rural farmers in different agro-ecological zones of Tanzania	Mkonda, M.Y.	Management of Environmental Quality: An International Journal	2022	10.1108/MEQ-10-2021-0241
_02232022	6	Supporting native grasslands in Canada: Lessons learned and future management of the Prairie Pastures Conservation Area (PPCA) in Saskatchewan	Hisey, F.; Heppner, M.; Olive, A.	Canadian Geographer	2022	10.1111/cag.12768
_02242022	10	Drinking water perception and consumption in Canadian subarctic Indigenous communities and the importance for public health	Ratelle, M.; Spring, A.; Laird, B.D.; Andrew, L.; Simmons, D.; Scully, A.; Skinner, K.	Facets	2022	10.1139/facets-2021-0094
_02252022	6	Farmers' perception, awareness, and constraints of organic rice farming in Indonesia	Sujianto; Gunawan, E.; Saptana; Syahyuti; Darwis, V.; Ashari; Syukur, M.; Ariningsih, E.; Saliem , H.P.; Mardianto, S.; Marhendro	Open Agriculture	2022	10.1515/opag-2022-0090
_02262022	6	Who defines community in community-based adaptation: different perceptions of community between government and citizens in Ethiopia	Chung, J.-H.	Climate and Development	2022	10.1080/17565529.2022.2061894
_02272022	2	What are the consequences of livelihood diversification, and what solutions are suggested? Findings from Tamil Nadu, India	Sathyapriya, E.; Vengateswari, M.; Raja Priya, R.; Jacob, R.; Asokhan, M.	Asian Journal of Agriculture and Rural Development	2022	10.18488/5005.v12i1.4421
_02282022	6	Assessment of livelihood vulnerability in the riparian region of the Tista River, West Bengal, India	Mitra, R.; Kumar Mandal, D.	GeoJournal	2022	10.1007/s10708-022-10645-0
_02292022	2	Local knowledge, perceptions and the cultural significance of the Red Panda (Ailurus fulgens) in the Himalayan Kingdom of Bhutan	Dorji, S.; Rajaratnam, R.; Tighe, M.; Vernes, K.	Biodiversity	2022	10.1080/14888386.2022.2055645
_02302022	2	Climate Change Adaptation Strategies by Indonesian Vegetable Farmers: Comparative Study of Organic and Conventional Farmers	Irham, I.; Fachrista, I.A.; Masyhuri, M.; Suryantini, A.	Scientific World Journal	2022	10.1155/2022/3590769
_02312022	6	Food web perspectives and methods for riverine fish conservation	Naman, S.M.; White, S.M.; Bellmore, J.R.; McHugh, P.A.; Kaylor, M.J.; Baxter, C.V.; Danehy, R.J.; Naiman, R.J.; Puls, A.L.	Wiley Interdisciplinary Reviews: Water	2022	10.1002/wat2.1590
_02322022	10	Perception matters: an Indigenous perspective on climate change and its effects on forest-based livelihoods in the Amazon	Bauer, T.N.; de Jong, W.; Ingram, V.	Ecology and Society	2022	10.5751/ES-12837-270117
_02332022	2	Assessment of drought risk for winter wheat on the Huanghuaihai Plain under climate change using an EPIC model-based approach	Yue, Y.; Yang, W.; Wang, L.	International Journal of Digital Earth	2022	10.1080/17538947.2022.2055174
_02342022	2	Farmers’ perception of climate change and gender sensitive perspective for optimised irrigation in a compound surface-ground water system	Dawit, M.; Dinka, M.O.; Halefom, A.	Journal of Water and Land Development	2022	10.24425/jwld.2022.140773
_02352022	6	Decolonizing Sociology for Social Justice in Bangladesh: Delta Scholarship Matters	Hossen, M.A.	Critical Sociology	2022	10.1177/08969205221085687
_02362022	6	Perception and knowledge about climate change and health problems: a study in Kolkata Metropolitan Region	Mahata, D.; Shekhar, S.	GeoJournal	2022	10.1007/s10708-022-10629-0
_02372022	6	Individual and community perceptions of climate change in Lower Mustang, Nepal	Bom, U.; Tiefenbacher, J.; Belbase, S.	Environment, Development and Sustainability	2022	10.1007/s10668-022-02291-w
_02382022	6	Analyzing farm households’ perception and choice of adaptation strategies towards climate change impacts: a case study of vulnerable households in an emerging Asian region	Baloch, Z.A.; Tan, Q.; Fahad, S.	Environmental Science and Pollution Research	2022	10.1007/s11356-022-19895-4
_02392022	6	Marketplace measurement: farmers, farmers markets and ecosystem services	DeMets, C.; Morales, A.	International Journal of Sociology and Social Policy	2022	10.1108/IJSSP-11-2021-0271
_02402022	10	Co-production of climate change vulnerability assessment : A case study of the Indian Lesser Himalayan region, Darjeeling	Kumar, P.; Brewster, C.	Journal of Integrative Environmental Sciences	2022	10.1080/1943815X.2022.2033792
_02412022	10	Towards a critical pedagogy of place for environmental conservation	Ajaps, S.; Forh Mbah, M.	Environmental Education Research	2022	10.1080/13504622.2022.2050889
_02422022	2	Influence of Climate Change Information on Community-based Livelihood Adaptation around Lake Bosomtwe, Ghana	Kwakye, E.; Agyeman, Y.B.	International Journal of Climate Change: Impacts and Responses	2022	10.18848/1835-7156/CGP/v14i02/21-34
_02432022	2	Understanding Maharashtra Coastal Community’s Perceptions and Livelihood Resilience to Climate Change Using the Community Participatory Approach	Sharma, R.; Jagtap, S.; Rao, P.	International Journal of Climate Change: Impacts and Responses	2022	10.18848/1835-7156/CGP/v14i02/1-19
_02442022	2	Perceptions and adaptation strategies for climate change from small ruminant farmers in North-West Cameroon	Tendonkeng, F.; Arnaud, H.T.B.; Noumbissi, M.N.B.; Miégoué, E.; Sawa, C.; Essie, F.M.N.; Mboko, A.V.; Tovignon, G.Z.; Nde, A.N.; Tedonkeng, E.P.; Vargas-Bello-Pérez, E.	Tropical and Subtropical Agroecosystems	2022
_02452022	2	Perceptions of ebola virus disease among the bambuti hunter group: a mixed-methods study	Forgie, E.M.E.; Masumbuko Claude, K.; Hawkes, M.T.	Pathogens and Global Health	2022	10.1080/20477724.2021.1970909
_02462022	1	Integrating stakeholder preferences into ecosystem services mapping in Yala wetland, Kenya	Githiora-Murimi, Y.W.; Owuor, M.A.; Abila, R.; Olago, D.; Oriaso, S.	Ecosystems And People	2022	10.1080/26395916.2022.2039774
_02472022	1	Sorghum production in Nigeria: opportunities, constraints, and recommendations	Yahaya, M.A.; Shimelis, H.; Nebie, B.; Ojiewo, C.O.; Danso-Abbeam, G.	Acta Agriculturae Scandinavica Section B-Soil And Plant Science	2022	10.1080/09064710.2022.2047771
_02482022	1	Farmer perceptions of climate, adaptation, and management of farmworker risk in California	Wadsworth, G.; Riden, H.E.; Pinkerton, K.E.	Journal Of Agriculture Food Systems And Community Development	2022	10.5304/jafscd.2022.112.015
_02492022	26	A systematic overview of the barriers to building climate adaptation of cultural and natural heritage sites in polar regions	Aktuerk, G.	Environmental Science & Policy	2022	10.1016/j.envsci.2022.05.016
_02502022	1	The gap between experts, farmers and non-farmers on perceived environmental vulnerability and the influence of values and beliefs	Bergtold, J.S.; Caldas, M.M.; Ramsey, S.M.; Sanderson, M.R.; Granco, G.; Mather, M.E.	Journal Of Environmental Management	2022	10.1016/j.jenvman.2022.115186
_02512022	1	Agroecological practices increase farmers' well-being in an agricultural growth corridor in Tanzania	Milheiras, S.G.; Sallu, S.M.; Loveridge, R.; Nnyiti, P.; Mwanga, L.; Baraka, E.; Lala, M.; Moore, E.; Shirima, D.D.; Kioko, E.N.; Marshall, A.R.; Pfeifer, M.	Agronomy For Sustainable Development	2022	10.1007/s13593-022-00789-1
_02522022	1	Winegrowers' decision-making: A pan-European perspective on pesticide use and inter-row management	Chen, Y.; Herrera, R.A.; Benitez, E.; Hoffmann, C.; Moth, S.; Paredes, D.; Plaas, E.; Popescu, D.; Rascher, S.; Rusch, A.; Sandor, M.; Tolle, P.; Willemen, L.; Winter, S.; Schwarz, N.	Journal Of Rural Studies	2022	10.1016/j.jrurstud.2022.05.021
_02532022	1	Adaptation to climate change risks among dairy farmers in Punjab, Pakistan	Abbas, Q.; Han, J.Q.; Bakhsh, K.; Ullah, R.; Kousar, R.; Adeel, A.; Akhtar, A.	Land Use Policy	2022	10.1016/j.lusepol.2022.106184
_02542022	1	The impact of coffee leaf rust on migration by smallholder coffee farmers in Guatemala	Dupre, S.I.; Harvey, C.A.; Holland, M.B.	World Development	2022	10.1016/j.worlddev.2022.105918
_02552022	1	A decision-making framework for evaluating environmental tradeoffs in enhancing ecosystem services across complex agricultural landscapes	Triana, J.S.A.; Chu, M.L.; Shipley, N.J.; van Riper, C.J.; Stewart, W.P.; Suski, C.D.	Journal Of Environmental Management	2022	10.1016/j.jenvman.2022.115077
_02562022	1	Werewolves and warning signs: Cultural responses to tropical cyclones in Mauritius	Walshe, R.A.; Rouphail, R.M.; Adamson, G.C.D.; Kelman, I.	Geoforum	2022	10.1016/j.geoforum.2022.05.011
_02572022	1	Evaluation of sustainable agriculture and rural development in agro-pastoral ecotone under climate change: A comparative study of three villages in the Shenfu coalfield, China	Liu, X.Q.; Liu, Y.S.; Rui, Y.; Zhang, J.; Zhao, X.Z.	Journal Of Rural Studies	2022	10.1016/j.jrurstud.2019.12.016
_02582022	1	Does cooking ability affect consumer perception and appreciation of plant-based protein in Bolognese sauces?	Niimi, J.; Sorensen, V.; Mihnea, M.; Valentin, D.; Bergman, P.; Collier, E.S.	Food Quality And Preference	2022	10.1016/j.foodqual.2022.104563
_02592022	6	Promoting uptake and integration of climate smart agriculture technologies, innovations and management practices into policy and practice in Nigeria	Ifeanyi-Obi, C.C.; Issa, F.O.; Adcrinoyc-Abdulwahab, S.; Ayinde, A.F.O.; Umeh, O.J.; Tologbonse, E.B.	International Journal Of Climate Change Strategies And Management	2022	10.1108/IJCCSM-09-2021-0101
_02602022	1	Understanding rural and urban perceptions of seagrass ecosystem services for their blue carbon conservation strategies in the Philippines	Quevedo, J.M.D.; Uchiyama, Y.; Kohsaka, R.	Ecological Research	2022	10.1111/1440-1703.12325
_02612022	1	Overturning stereotypes: The fuzzy boundary between recreational and subsistence inland fisheries	Nyboer, E.A.; Embke, H.S.; Robertson, A.M.; Arlinghaus, R.; Bower, S.; Baigun, C.; Beard, D.; Cooke, S.J.; Cowx, I.G.; Koehn, J.D.; Lyach, R.; Milardi, M.; Potts, W.; Lynch, A.J.	Fish And Fisheries	2022	10.1111/faf.12688
_02622022	1	Are you prepared for the next storm? Developing social norms messages to motivate community members to perform disaster risk mitigation behaviors	Lim, J.R.; Liu, B.F.; Seate, A.A.	Risk Analysis	2022	10.1111/risa.13957
_02632022	1	Risk perception, farmer-herder conflicts and production decisions: evidence from Nigeria	Nnaji, A.; Ratna, N.; Renwick, A.; Ma, W.L.	European Review Of Agricultural Economics	2022	10.1093/erae/jbac012
_02642022	6	Key Informant Perceptions of Flooding and Landslides in Western North Carolina Following 2018 Floods and Landslides	Bonevac, A.; Shay, E.; Combs, T.	Southeastern Geographer	2022	10.1353/sgo.2022.0011
_02652022	1	Farmer's perceptions on risk and determinants of risk management strategy in integrated cattle and crops farming systems	Roessali, W.; Mukson, M.; Nurfadillah, S.; Budiraharjo, K.	Journal Of The Indonesian Tropical Animal Agriculture	2022	10.14710/jitaa.47.2.146-154
_02662022	6	Climate and sustainability co-governance in Kenya: A multi-criteria analysis of stakeholders' perceptions and consensus	Koasidis, K.; Nikas, A.; Karamaneas, A.; Saulo, M.; Tsipouridis, I.; Campagnolo, L.; Gambhir, A.; van de Ven, D.J.; McWilliams, B.; Doukas, H.	Energy For Sustainable Development	2022	10.1016/j.esd.2022.05.003
_02672022	10	Indigenous Kinabatangan Perspectives on Climate Change Impacts and Adaptations: Factors Influencing Their Support and Participation	Pimid, M.; Nasir, M.R.M.; Scian, J.; Ahmad, A.G.; Mutalib, A.H.A.; Perijin, J.	Sustainability	2022	10.3390/su14116459
_02682022	1	Farmers' Adaptive Behaviors to Heavy Metal-Polluted Cultivated Land in Mining Areas: The Influence of Farmers' Characteristics and the Mediating Role of Perceptions	Chen, Y.; Liang, Y.Q.; Zhou, H.; Wang, Q.Z.; Liu, Y.Z.	International Journal Of Environmental Research And Public Health	2022	10.3390/ijerph19116718
_02692022	10	Perceived Climate Change and Determinants of Adaptation Responses by Smallholder Farmers in Central Ethiopia	Megersa, G.G.; Jaleta, M.; Tesfaye, K.; Getnet, M.; Tana, T.; Lakew, B.	Sustainability	2022	10.3390/su14116590
_02702022	1	Understanding Tourism Suppliers' Resilience to Climate Change in a Rural Destination in Maine	Horne, L.; De Urioste-Stone, S.; Bajgiran, P.R.; Seekamp, E.	Tourism Planning & Development	2022	10.1080/21568316.2022.2083222
_02712022	1	Relative exposure to microplastics and prey for a pelagic forage fish	Chavarry, J.M.; Law, K.L.; Barton, A.D.; Bowlin, N.M.; Ohman, M.D.; Choy, C.A.	Environmental Research Letters	2022	10.1088/1748-9326/ac7060
_02722022	6	Perceptions and attitudes towards climate change in fishing communities of the Sudd Wetlands, South Sudan	Benansio, J.S.; Funk, S.M.; Lino, J.L.; Balli, J.J.; Dante, J.O.; Dendi, D.; Fa, J.E.; Luiselli, L.	Regional Environmental Change	2022	10.1007/s10113-022-01928-w
_02732022	1	Rediscovering South Africa: Flood disaster risk management through ecosystem-based adaptation	Busayo, E.T.; Kalumba, A.M.; Afuye, G.A.; Olusola, A.O.; Ololade, O.O.; Orimoloye, I.R.	Environmental And Sustainability Indicators	2022	10.1016/j.indic.2022.100175
_02742022	1	The contribution of the commons to the persistence of mountain grazing systems under the Common Agricultural Policy	Galan, E.; Garmendia, E.; Garcia, O.	Land Use Policy	2022	10.1016/j.lusepol.2022.106089
_02752022	27	Assessing Socioeconomic Risks of Climate Change on Tenant Farmers in Pakistan	Yousafzai, M.T.; Shah, T.R.; Khan, S.; Ullah, S.; Nawaz, M.; Han, H.; Ariza-Montes, A.; Molina-Sanchez, H.; Vega-Munoz, A.	Frontiers In Psychology	2022	10.3389/fpsyg.2022.870555
_02762022	6	Can Environmental Risk Management Improve the Adaptability of Farmer Households' Livelihood Strategies? --Evidence From Hubei Province, China	Zhang, C.M.; Luo, X.; Song, J.H.; Fu, Z.Y.; Huang, Z.; Wang, W.	Frontiers In Environmental Science	2022	10.3389/fenvs.2022.908913
_02772022	1	Climate change and Australian general practice vocational education: a cross-sectional study	Wild, K.; Tapley, A.; Fielding, A.; Holliday, E.; Ball, J.; Horton, G.; Blashki, G.; Davey, A.; van Driel, M.; Turner, A.; FitzGerald, K.; Spike, N.; Magin, P.	Family Practice	2022	10.1093/fampra/cmac053
_02782022	6	Climate change and non-migration - exploring the role of place relations in rural and coastal Bangladesh	Rabbani, M.M.G.; Cotton, M.; Friend, R.	Population And Environment	2022	10.1007/s11111-022-00402-3
_02792022	10	Leveraging the Potential of Sorghum as a Healthy Food and Resilient Crop in the South African Food System	Pereira, L.M.; Hawkes, C.	Frontiers In Sustainable Food Systems	2022	10.3389/fsufs.2022.786151
_02802022	6	Opportunities and Barriers Against Successive Implementation of Rainwater Harvesting Options to Ensure Water Security in Southwestern Coastal Region of Bangladesh	Afsari, N.; Murshed, S.B.; Uddin, S.M.N.; Hasan, M.	Frontiers In Water	2022	10.3389/frwa.2022.811918
_02812022	1	Understanding Principles of Environmental Racism, Climate Change, and the Blob: A Socioecological Approach in the Development of Food Justice	Hoffman, A.J.	Environmental Justice	2022	10.1089/env.2021.0114
_02822022	6	Rice farmers' perceptions and response to climate variability, and determinants of adaptation strategies in the Republic of Benin	Gbemavo, C.D.S.J.; Toffa, J.; Tchakpa, C.; Loko, Y.L.E.; Djedatin, G.; Ewedje, E.E.; Orobiyi, A.; Sedah, P.; Sabot, F.	International Journal Of Climate Change Strategies And Management	2022	10.1108/IJCCSM-06-2021-0059
_02832022	1	A new diminutive subterranean eel loach species of the genus Pangio (Teleostei: Cobitidae) from Southern India	Sundar, R.L.; Arjun, C.P.; Sidharthan, A.; Dahanukar, N.; Raghavan, R.	Zootaxa	2022	10.11646/zootaxa.5138.1.9
_02842022	1	Historical and future spatially-explicit climate change impacts on mycorrhizal and saprotrophic macrofungal productivity in Mediterranean pine forests	Morera, A.; de Aragon, J.M.; De Caceres, M.; Bonet, J.A.; de-Miguel, S.	Agricultural And Forest Meteorology	2022	10.1016/j.agrformet.2022.108918
_02852022	1	Risk perception, impact, and management by farmer households in Rajasthan (India)	Kanwal, V.; Sirohi, S.; Chand, P.	Environmental Hazards-Human And Policy Dimensions	2022	10.1080/17477891.2022.2035664
_02862022	1	Floodplain farming and maladaptation to extreme rainfall events in northern Ghana	Nyantakyi-Frimpong, H.; Dinko, D.H.; Kerr, R.B.	Climate And Development	2022	10.1080/17565529.2022.2074953
_02872022	1	Analysis and farmers' perception of climate change in the Kashmir Valley, India	Mahdi, S.S.; Dhekale, B.S.; Jan, R.; Bhat, M.A.; Hussain, A.; Jehangir, I.A.; Sofi, N.R.; Ahmed, L.; Qureshi, A.M.I.; Aezum, A.M.; Bangroo, S.A.; Wani, O.A.; Bahar, F.A.; Mishra, S.K.	Theoretical And Applied Climatology	2022	10.1007/s00704-022-04072-x
_02882022	1	Biocultural Drivers Responsible for the Occurrence of a Cassava Bacterial Pathogen in Small-Scale Farms of Colombian Caribbean	Perez, D.; Duputie, A.; Verniere, C.; Szurek, B.; Caillon, S.	Frontiers In Ecology And Evolution	2022	10.3389/fevo.2022.841915
_02892022	1	How social movements contribute to staying within the global carbon budget: Evidence from a qualitative meta-analysis of case studies	Thiri, M.A.; Villamayor-Tomas, S.; Scheidel, A.; Demaria, F.	Ecological Economics	2022	10.1016/j.ecolecon.2022.107356
_02902022	1	Adaptation to Climate Change and Impact on Smallholder Farmers' Food Security in South Africa	Ogundeji, A.A.	Agriculture-Basel	2022	10.3390/agriculture12050589
_02912022	6	Reconstitution of the Climate in the Municipality of Guimaraes (Northern Portugal): A Regional Approach Based on Historical Information and the Record of Measured Data	Nunes, L.J.R.	Climate	2022	10.3390/cli10050068
_02922022	1	Studying Factors Affecting Success of Antimicrobial Resistance Interventions through the Lens of Experience: A Thematic Analysis	Graells, T.; Lambraki, I.A.; Cousins, M.; Leger, A.; Lillepold, K.; Henriksson, P.J.G.; Troell, M.; Carson, C.A.; Parmley, E.J.; Majowicz, S.E.; Wernli, D.; Jorgensen, P.S.	Antibiotics-Basel	2022	10.3390/antibiotics11050639
_02932022	6	Distinguishing Allies from Enemies-A Way for a New Green Revolution	Lino-Neto, T.; Baptista, P.	Microorganisms	2022	10.3390/microorganisms10051048
_02942022	1	Ion transporters and their regulatory signal transduction mechanisms for salinity tolerance in plants	Joshi, S.; Nath, J.; Singh, A.K.; Pareek, A.; Joshi, R.	Physiologia Plantarum	2022	10.1111/ppl.13702
_02952022	1	The influence of climate change knowledge on consumer valuation of sustainably produced rice in Vietnam	Connor, M.; Cuong, O.Q.; Demont, M.; Sande, B.O.; Nelson, K.	Sustainable Production And Consumption	2022	10.1016/j.spc.2022.01.034
_02962022	1	Expanders, diversifiers or downsizers? Identifying clusters of irrigators' water trade and farm management strategies in Australia	Zuo, A.L.; Wheeler, S.A.; Xu, Y.	Agricultural Water Management	2022	10.1016/j.agwat.2022.107495
_02972022	1	Farmers' incremental adaptation to water scarcity: An application of the model of private proactive adaptation to climate change (MPPACC)	Zobeidi, T.; Yaghoubi, J.; Yazdanpanah, M.	Agricultural Water Management	2022	10.1016/j.agwat.2022.107528
_02982022	6	Perceived impact of climate variability and change on livelihoods of smallholder farmers in Lesotho	Dick-Sagoe, C.; Hope, K.N.; Asare-Nuamah, P.	African Journal Of Science Technology Innovation & Development	2022	10.1080/20421338.2022.2058339
_02992022	6	Assessment of Status of Climate Change and Determinants of People's Awareness to Climate-Smart Agriculture: A Case of Sarlahi District, Nepal	Adhikari, S.; Rawal, S.; Thapa, S.	Advances In Agriculture	2022	10.1155/2022/1556407
_03002022	1	Beaver: The North American freshwater climate action plan	Jordan, C.E.; Fairfax, E.	Wiley Interdisciplinary Reviews-Water	2022	10.1002/wat2.1592
_03012022	1	Effects of social capital on farmers' choices of climate change adaptation behavior in Dazu District, China	Li, L.; Jin, J.J.; He, R.; Kuang, F.Y.; Zhang, C.Y.; Qiu, X.	Climate And Development	2022	10.1080/17565529.2022.2061403
_03022022	1	Synchronized agricultural credit and diversification adoption to catastrophic risk manage for wheat production in Punjab, Pakistan	Ahmad, D.; Afzal, M.	Environmental Science And Pollution Research	2022	10.1007/s11356-022-20336-5
_03032022	1	Environmental footprint of critical agro-export products in the Peruvian hyper-arid coast: A case study for green asparagus and avocado	Esteve-Llorens, X.; Ita-Nagy, D.; Parodi, E.; Gonzalez-Garcia, S.; Moreira, M.T.; Feijoo, G.; Vazquez-Rowe, I.	Science Of The Total Environment	2022	10.1016/j.scitotenv.2021.151686
_03042022	1	Farmers' perspective towards climate change vulnerability, risk perceptions, and adaptation measures in Khyber Pakhtunkhwa, Pakistan	Shah, A.A.; Khan, N.A.; Gong, Z.; Ahmad, I.; Naqvi, S.A.A.; Ullah, W.; Karmaoui, A.	International Journal Of Environmental Science And Technology	2022	10.1007/s13762-022-04077-z
_03052022	1	Credence attributes and opportunities: a cautionary tale of yerba mate in Paraguay	Alwang, J.; Villacis, A.; Barrera, V.	Journal Of Agribusiness In Developing And Emerging Economies	2022	10.1108/JADEE-11-2021-0291
_03062022	1	The fading popularity of a local ecological calendar from Brunei Darussalam, Borneo	Bakar, N.; Franco, F.M.	Journal of Ethnobiology and Ethnomedicine	2022	10.1186/s13002-022-00525-9
_03072022	1	Sea level rise induced impacts on coastal areas of Bangladesh and local-led community-based adaptation	Roy, B.; Penha-Lopes, G.P.; Uddin, M.S.; Kabir, M.H.; Lourenco, T.C.; Torrejano, A.	International Journal Of Disaster Risk Reduction	2022	10.1016/j.ijdrr.2022.102905
_03082022	1	Price recovery after the flood: risk to residential property values from climate change-related flooding	Nguyen, Q.; Thorsnes, P.; Diaz-Rainey, I.; Moore, A.; Cox, S.; Stirk-Wang, L.	Australian Journal Of Agricultural And Resource Economics	2022	10.1111/1467-8489.12471
_03092022	1	Climate change perception in Romania	Cheval, S.; Bulai, A.; Croitoru, A.E.; Dorondel, S.; Micu, D.; Mihaila, D.; Sfica, L.; Tiscovschi, A.	Theoretical And Applied Climatology	2022	10.1007/s00704-022-04041-4
_03102022	1	Determinants of the risk perception of farmer-herder conflicts: evidence from rural Nigeria	Nnaji, A.	International Journal Of Social Economics	2022	10.1108/IJSE-10-2021-0578
_03112022	6	Climate change and pro-environmental behaviours: the significant environmental challenges of livelihoods	Abdelwahed, N.A.A.; Soomro, B.A.; Shah, N.	Management Of Environmental Quality	2022	10.1108/MEQ-10-2021-0236
_03122022	1	Importance-performance analysis and improvement of an urban park's cultural ecosystem services based on users' perspectives: A Beijing case study	Gai, S.J.; Fu, J.M.; Rong, X.; Dai, L.L.	Journal Of Asian Architecture And Building Engineering	2022	10.1080/13467581.2022.2049800
_03132022	1	Climate change adaptation strategies of cocoa farmers in the Wassa East District: Implications for climate services in Ghana	Kosoe, E.A.; Ahmed, A.	Climate Services	2022	10.1016/j.cliser.2022.100289
_03142022	1	Quantitative and qualitative analysis of the dimensions of farmers' adaptive capacity in the face of water scarcity	Afkhami, M.; Zahraie, B.; Ghorbani, M.	Journal Of Arid Environments	2022	10.1016/j.jaridenv.2022.104715
_03152022	1	When Ice Turns to Water: Forest Fires and Indigenous Settlements in the Republic of Sakha (Yakutia)	Vinokurova, L.; Solovyeva, V.; Filippova, V.	Sustainability	2022	10.3390/su14084759
_03162022	1	A Synthesis of Laaquda(x)over-cap (Northern Fur Seal) Community Surveys and Commercial Fishery Data in the Pribilof Islands Marine Ecosystem, Alaska	Divine, L.; Williams, M.J.P.; Davies, J.; LeVine, M.; Robson, B.	Journal Of Marine Science And Engineering	2022	10.3390/jmse10040467
_03172022	1	Content Analysis of the Problems and Challenges of Agricultural Water Use: A Case Study of Lake Urmia Basin at Miandoab, Iran	Es'haghi, S.R.; Karimi, H.; Rezaei, A.; Ataei, P.	Sage Open	2022	10.1177/21582440221091247
_03182022	1	What Affects the Livelihood Risk Coping Preferences of Smallholder Farmers? A Case Study from the Eastern Margin of the Qinghai-Tibet Plateau, China	Ma, Y.Y.; Zhao, X.Y.	Sustainability	2022	10.3390/su14084608
_03192022	1	How well do local stakeholders' perceptions of environmental impacts of an invasive alien plant species relate to ecological data?	Bekele, K.; Linders, T.E.; Eschen, R.; Shiferaw, H.; Haji, J.; Legesse, B.; Choge, S.; Eckert, S.; Mbaabu, P.R.; Schaffner, U.	Ecological Indicators	2022	10.1016/j.ecolind.2022.108748
_03202022	1	Community flood resilience assessment in Jamuna floodplain: A case study in Jamalpur District Bangladesh	Haque, M.M.; Islam, S.; Sikder, M.B.; Islam, M.S.	International Journal Of Disaster Risk Reduction	2022	10.1016/j.ijdrr.2022.102861
_03212022	1	Structural equation model of young farmers' intention to adopt sustainable agriculture: a case study in Bangladesh	Sarkar, A.; Wang, H.Y.; Rahman, A.; Azim, J.A.; Memon, W.H.; Qian, L.	Renewable Agriculture And Food Systems	2022	10.1017/S1742170521000429
_03222022	1	Farmers' Perceptions about Irrigation Roles in Climate Change Adaptation and Determinants of the Choices to WUE-Improving Practices in Southern Ethiopia	Chinasho, A.; Bedadi, B.; Lemma, T.; Tana, T.; Hordofa, T.; Elias, B.	Air Soil And Water Research	2022	10.1177/11786221221092454
_03232022	1	Assessment of Land Use and Land Cover Changes on Soil Erosion Using Remote Sensing, GIS and RUSLE Model: A Case Study of Battambang Province, Cambodia	Sourn, T.; Pok, S.; Chou, PI.; Nut, N.; Theng, D.; Prasad, P.V.V.	Sustainability	2022	10.3390/su14074066
_03242022	1	Climate Action (Goal 13): The role of climate beliefs, health security and tourism prioritisation in 30 Sub-Saharan African countries	Amadu, I.; Adongo, C.A.	Climatic Change	2022	10.1007/s10584-022-03333-y
_03252022	1	Analysis in the Influencing Factors of Climate-Responsive Behaviors of Maize Growers: Evidence from China	Guo, H.P.; Xia, Y.J.; Pan, C.L.; Lei, Q.Y.; Pan, H.	International Journal Of Environmental Research And Public Health	2022	10.3390/ijerph19074274
_03262022	1	Agronomic, genetic and chemical tools for hop cultivation and breeding	Paguet, A.S.; Siah, A.; Lefevre, G.; Sahpaz, S.; Riviere, C.	Phytochemistry Reviews	2022	10.1007/s11101-022-09813-4
_03272022	1	Impacts of livelihood assets on adaptation strategies in response to climate change: evidence from Pakistan	Sargani, G.R.; Jiang, Y.S.; Chandio, A.A.; Shen, Y.; Ding, Z.; Ali, A.	Environment Development And Sustainability	2022	10.1007/s10668-022-02296-5
_03282022	1	Environmental and social outcomes of ecotourism in the dry rangelands of China	Li, L.; Dong, Y.X.; Zhang, T.; Wang, H.Y.; Li, H.T.; Li, A.	Journal Of Ecotourism	2022	10.1080/14724049.2022.2048841
_03292022	1	An assessment of rural household vulnerability and resilience in natural hazards: evidence from flood prone areas	Fahad, S.; Hossain, M.S.; Huong, N.T.L.; Nassani, A.A.; Haffar, M.; Naeem, M.R.	Environment Development And Sustainability	2022	10.1007/s10668-022-02280-z
_03302022	1	GAM on! Six ways to explore social complexity by combining games and agent-based models	Szczepanska, T.; Antosz, P.; Berndt, J.O.; Borit, M.; Chattoe-Brown, E.; Mehryar, S.; Meyer, R.; Onggo, S.; Verhagen, H.	International Journal Of Social Research Methodology	2022	10.1080/13645579.2022.2050119
_03312022	1	Diversity and distribution of dragon snakeheads of the family Aenigmachannidae, and the identity of Aeuigmachamta mahabali	Raghavan, R.; Dahanukar, N.; Anoop, V.K.; Arjun, C.P.; Britz, R.	Zootaxa	2022	10.11646/zootaxa.5120.2.10
_03322022	1	Economic incentives drive the conversion of agriculture to aquaculture in the Indian Sundarbans: Livelihood and environmental implications of different aquaculture types	Giri, S.; Daw, T.M.; Hazra, S.; Troell, M.; Samanta, S.; Basu, O.; Marcinko, C.L.J.; Chanda, A.	Ambio	2022	10.1007/s13280-022-01720-4
_03332022	1	Farmer's environmental orientation as an antecedent to the intention for adopting conservational agriculture practices: the moderation analysis	Gillani, S.H.M.; Kiani, M.N.; Abid, S.	International Journal Of Climate Change Strategies And Management	2022	10.1108/IJCCSM-09-2021-0106
_03342022	1	Improving fire risk communication between authorities and micro-entrepreneurs: A mental models study of Ghanaian central market fires	Nyame-Asiamah, F.; Boasu, B.Y.; Kawalek, P.; Buor, D.	Risk Analysis	2022	10.1111/risa.13911
_03352022	1	Perceived Human-Induced Causes of Landslide in Chattogram Metropolitan Area in Bangladesh	Ahmed, Z.; Hussain, A.H.M.B.; Ambinakudige, S.; Ahmed, M.N.Q.; Alam, R.; Hafiz-Al-Rezoan.; Das Dola, D.; Rahman, M.M.; Hassan, R.; Mahmud, S.	Earth Systems And Environment	2022	10.1007/s41748-022-00304-2
_03362022	1	Agricultural factor endowment differences and relative poverty nexus: an analysis of macroeconomic and social determinants	Song, J.X.; Geng, L.L.; Fahad, S.	Environmental Science And Pollution Research	2022	10.1007/s11356-022-19474-7
_03372022	1	Assessing drought and its impacts on wheat yield using remotely sensed observations in rainfed Potohar region of Pakistan	Ijaz, M.; Zafar, Q.; Khan, A.A.; Hassan, S.S.	Environment Development And Sustainability	2022	10.1007/s10668-022-02200-1
_03382022	1	Perceptions of drinking water access and quality in rural indigenous villages in Fiji	Nelson, S.; Thomas, J.; Jenkins, A.; Naivalu, K.; Naivalulevu, T.; Naivalulevu, V.; Mailautoka, K.; Anthony, S.; Ravoka, M.; Jupiter, S.D.; Mangubhai, S.; Horwitz, P.; Abimbola, S.; Negin, J.	Water Practice And Technology	2022	10.2166/wpt.2022.022
_03392022	1	A Comprehensive and Spatially Explicit Regional Vulnerability Assessment of the Forest Industry to Climate Change	Soucy, A.; Rahimzadeh-Bajgiran, P.; De Urioste-Stone, S.; Weiskittel, A.; Duveneck, M.J.; McGreavy, B.	Journal Of Forestry	2022	10.1093/jofore/fvab057
_03402022	1	Contributions of ecological programs to sustainable development goals in Linzhi, over the Tibetan Plateau: A mental map perspective	Liu, X.X.; Zhao, W.W.; Liu, Y.X.; Hua, T.; Hu, X.P.; Cherubini, F.	Ecological Engineering	2022	10.1016/j.ecoleng.2021.106532
_03412022	1	Farmers' Perception Regarding Natural Hazards and Impact on Food Productivity: Evidence from Rice-Wheat Cropping Zone of Punjab, Pakistan	Usman, M.; Ali, A.; Hassan, S.; Bashir, M.K.	Pakistan Journal Of Agricultural Sciences	2022	10.21162/PAKJAS/22.376
_03422022	1	What role do climate considerations play in consumption of red meat in Norway?	Vatn, A.; Aasen, M.; Thogersen, J.; Dunlap, R.E.; Fisher, D.R.; Hellevik, O.; Stern, P.	Global Environmental Change-Human And Policy Dimensions	2022	10.1016/j.gloenvcha.2022.102490
_03432022	1	Socio-environmental determinants of the perceived value of moist Afromontane forest ecosystem services in Kaffa Biosphere Reserve, Ethiopia	Mengist, W.; Soromessa, T.; Feyisa, G.L.; Jenerette, G.D.	Forest Policy And Economics	2022	10.1016/j.forpol.2021.102688
_03442022	1	Linking migration to community resilience in the receiving basin of a large-scale water transfer project	Erwin, A.; Ma, Z.; Popovici, R.; O'Brien, E.P.S.; Zanotti, L.A.; Silva, C.; Zeballos, E.Z.; Bauchet, J.; Calderon, N.R.; Larrea, G.R.A.	Land Use Policy	2022	10.1016/j.lusepol.2021.105900
_03452022	8	Changement climatique et strategies d'adaptation des exploitations irriguees privees dans le Sud-est Tunisien : Cas de la zone de Gabes-nord	Mahdhi, N.; Smida, Z.; Chouikhi, F.	New Medit	2022	10.30682/nm2201f
_03462022	8	Dietary and agricultural adaptations to drought among smallholder farmers in South Africa: A qualitative study	Hawkins, P.; Geza, W.; Mabhaudhi, T.; Sutherland, C.; Queenan, K.; Dangour, A.; Scheelbeek, P.	Weather And Climate Extremes	2022	10.1016/j.wace.2022.100413
_03472022	1	Risk factors analysis for neglected human rickettsioses in rural communities in Nan province, Thailand: A community-based observational study along a landscape gradient	Chaisiri, K.; Tanganuchitcharnchai, A.; Kritiyakan, A.; Thinphovong, C.; Tanita, M.; Morand, S.; Blacksell, S.	Plos Neglected Tropical Diseases	2022	10.1371/journal.pntd.0010256
_03482022	1	Understanding farmers' intention and willingness to install renewable energy technology: A solution to reduce the environmental emissions of agriculture	Elahi, E.; Khalid, Z.; Zhang, Z.X.	Applied Energy	2022	10.1016/j.apenergy.2021.118459
_03492022	1	Improving the Representation of Climate Change Adaptation Behaviour in New Zealand's Forest Growing Sector	Villamor, G.B.; Dunningham, A.; Stahlmann-Brown, P.; Clinton, P.W.	Land	2022	10.3390/land11030364
_03502022	1	Predicting the Potential Suitable Climate for Coconut (Cocos nucifera L.) Cultivation in India under Climate Change Scenarios Using the MaxEnt Model	Hebbar, K.B.; Abhin, P.S.; Jose, V.S.; Neethu, P.; Santhosh, A.; Shil, S.; Prasad, P.V.V.	Plants-Basel	2022	10.3390/plants11060731
_03512022	1	Interactions of Gibberellins with Phytohormones and Their Role in Stress Responses	Castro-Camba, R.; Sanchez, C.; Vidal, N.; Vielba, J.M.	Horticulturae	2022	10.3390/horticulturae8030241
_03522022	1	Determinants of Farmers' Awareness and Adoption of Extension Recommended Wheat Varieties in the Rainfed Areas of Pakistan	Ullah, A.; Saqib, S.E.; Kachele, H.	Sustainability	2022	10.3390/su14063194
_03532022	1	First Report on Microcystin-LR Occurrence in Water Reservoirs of Eastern Cuba, and Environmental Trigger Factors	Tito, J.C.R.; Luna, L.M.G.; Noppe, W.N.; Hubert, I.A.	Toxins	2022	10.3390/toxins14030209
_03542022	1	Groundwater in Crisis? Addressing Groundwater Challenges in Michigan (USA) as a Template for the Great Lakes	Steinman, A.D.; Uzarski, D.G.; Lusch, DP.; Miller, C.; Doran, P.; Zimnicki, T.; Chu, P.L.; Allan, J.; Asher, J.; Bratton, J.; Carpenter, D.; Dempsey, D.; Drummond, C.; Esch, J.; Garwood, A.; Harrison, A.; Lemke, L.D.; Nicholas, J.; Ogilvie, W.; O'Leary, B.; Sachs, P.; Seelbach, P.; Seidel, T.; Suchy, A.; Yellich, J.	Sustainability	2022	10.3390/su14053008
_03552022	1	Public Water Policy Knowledge and Policy Preferences in the American West	Wolters, E.A.; Steel, B.S.; Siddiqi, M.U.A.; Symmes, M.	International Journal Of Environmental Research And Public Health	2022	10.3390/ijerph19052742
_03562022	1	Public communication of soil conservation practices: A large-scale content analysis of Wisconsin's agricultural trade publications	Chen, K.; Shaw, B.	Journal Of Soil And Water Conservation	2022	10.2489/jSWC.2022.00167
_03572022	1	From scythe to smartphone: Rural transformation in Romania evidenced by the perception of rural land and population	Petrescu-Mag, R.M.; Petrescu, D.C.; Azadi, H.	Land Use Policy	2022	10.1016/j.landusepol.2021.105851
_03582022	1	Flood hazards and livelihood vulnerability of flood-prone farm-dependent Bait households in Punjab, Pakistan	Ahmad, D.; Afzal, M.	Environmental Science And Pollution Research	2022	10.1007/s11356-021-16443-4
_03592022	1	Assessing farmers' awareness towards climate change in the middle part of Bangladesh	Al Mahamud, T.; Hasan, S.S.; Ghosh, M.K.; Chakma, P.	Geografia-Malaysian Journal Of Society & Space	2022	10.17576/geo-2022-1801-01
_03602022	1	Enhancing environmental resource sustainability by imagining oneself in the future	Engle-Friedman, M.; Tipaldo, J.; Piskorski, N.; Young, S.G.; Rong, C.	Journal Of Environmental Psychology	2022	10.1016/j.jenvp.2021.101746
_03612022	1	Producer preferences for drought management strategies in the arid west	Drugova, T.; Curtis, K.R.; Ward, R.A.	Renewable Agriculture And Food Systems	2022	10.1017/S1742170521000259
_03622022	1	Identifying Strengths and Obstacles to Climate Change Adaptation in the German Agricultural Sector: A Group Model Building Approach	Cotera, R.V.; Egerer, S.; Costa, M.	Sustainability	2022	10.3390/su14042370
_03632022	1	Beef Consumers Behaviour and Preferences-The Case of Portugal	Paiva, T.; Jacinto, T.A.; Sarraguca, M.C.; Coutinho, P.	Sustainability	2022	10.3390/su14042358
_03642022	6	Environmental drivers of herring growth and how the perception shifts with time series length	Claireaux, M.; Zimmermann, F.; Ernande, B.; Heino, M.; Enberg, K.	Canadian Journal Of Fisheries And Aquatic Sciences	2022	10.1139/cjfas-2021-0176
_03652022	1	Exploring fishers' perceptions of index insurance and coral reef health in the context of climate-driven changes in extreme events	Maltby, K.M.; Acosta, L.; Townhill, B.; Touza, J.; White, P.; Mangi, S.C.	Ices Journal Of Marine Science	2022	10.1093/icesjms/fsac003
_03662022	1	Perception of the local community: What is their relationship with environmental quality indicators of reservoirs?	Azevedo, E.D.L.; Romulo, R.N.A.; Dias, T.L.P.; Alvaro, E.L.F.; Barbosa, J.E.D.L.; Molozzi, J.	Plos One	2022	10.1371/journal.pone.0261945
_03672022	1	Local Knowledge of Coastal Population to Sea Level Rise and Climate Change - A Case Study in Fishermen Community, Kanyakumari District, Tamil Nadu, India	Veeran, Y.; Bose, R.S.J.; Kandasamy, S.	Journal Of Climate Change	2022	10.3233/JCC220011
_03682022	1	Climate solution or corporate co-optation? US and Canadian publics' views on agricultural gene editing	Nawaz, S.; Satterfield, T.	Plos One	2022	10.1371/journal.pone.0265635
_03692022	1	Demystifying Drought Strategies to Enhance the Communication of a Complex Hazard	Ward, R.; Lackstrom, K.; Davis, C.	Bulletin Of The American Meteorological Society	2022	10.1175/BAMS-D-21-0089.1
_03702022	1	Smallholder farmer coping and adaptation strategies for agricultural water use during drought periods in the Overberg and West Coast Districts, Western Cape, South Africa	Pili, O.; Ncube, B.	Water Sa	2022	10.17159/wsa/2022.v48.i1.3846
_03712022	1	Losing Aguacate: What If Water Costs Kill Avocado Farming in San Diego County?	Balikian, R.; Genskow, K.	Case Studies In The Environment	2022	10.1525/cse.2022.1559200
_03722022	1	Participatory science communication for transformation	Metcalfe, J.; Gascoigne, T.; Medvecky, F.; Nepote, A.C.	Jcom-Journal Of Science Communication	2022	10.22323/2.21020501
_03732022	1	Assessing the Impact of Climate Resilient Technologies in Minimizing Drought Impacts on Farm Incomes in Drylands	Samuel, J.; Rao, C.A.R.; Raju, B.M.K.; Reddy, A.A.; Pushpanjali.; Reddy, A.G.K.; Kumar, R.N.; Osman, M.; Singh, V.K.; Prasad, J.V.N.S.	Sustainability	2022	10.3390/su14010382
_03742022	1	The water science communication problem: Water knowledge and the acceptance or rejection of water science	Hundemer, S.; Monroe, M.C.; Kaplan, D.	Journal Of Hydrology	2022	10.1016/j.jhydrol.2021.127230
_03752022	1	Adoption of climate-smart agricultural practices among smallholder farmers in Western Kenya: do socioeconomic, institutional, and biophysical factors matter?	Musafiri, C.M.; Kiboi, M.; Macharia, J.; Ng'etich, O.K.; Kosgei, D.K.; Mulianga, B.; Okoti, M.; Ngetich, F.K.	Heliyon	2022	10.1016/j.heliyon.2021.e08677
_03762022	1	Households biogas technology adoption impact on forest conservation in Northwest Ethiopia	Mengist, M.; Akhtar, R.; Li, L.C.	Fresenius Environmental Bulletin	2022
_03772022	1	SWOT-FAHP-TOWS analysis for adaptation strategies development among small-scale farmers in drought conditions	Savari, M.; Amghani, M.S.	International Journal Of Disaster Risk Reduction	2022	10.1016/j.ijdrr.2021.102695
_03782022	19	Traditional village roles and gender shape Samoan perceptions of climate change	Cassinat, J.; Cassinat, K. C; Segi, T.; Tavana, N.G.; Gill, R. A.	Current Research in Environmental Sustainability	2022	10.1016/j.crsust.2022.100173
_03792022	10	Climate Change Resilience and Sustainable Tropical Agriculture: Farmers’ Perceptions, Reactive Adaptations and Determinants of Reactive Adaptations in Hainan, China	Gao, J.; Shahid, R.; Ji, X.; Li, S.	Atmosphere	2022	10.3390/atmos13060955
_03802022	3	Climate change awareness in educational spaces: Itaukei responses through Indigenous knowledge sharing – case study: Talanoa with Dr T podcast & Fijian communities	Tarisi, V.	Macmillan Brown Centre for Pacific Studies	2022	10.26021/12504
_03812022	22	The importance of different land tenure systems for farmers’ response to climate change: A systematic review	Murken, L.; Gornott, C.	Climate Risk Management	2022	10.1016/j.crm.2022.100419
_03822022	26	Limited integration of biodiversity within climate policy: Evidence from the Alliance of Small Island States	Strauß, L.; Baker, T. R.; de Lima, R. F.; Afionis, S.; Dallimer, M.	Elsevier	2022	10.1016/j.envsci.2021.11.019
_03832022	7	Exploring Climate Emotions in Canada’s Provincial North	Galway, L. P.; Beery, T.	Frontiers in Psychology	2022	10.3389/fpsyg.2022.920313
_03842022	3	Relevance of the production system for the sustainability of conservation and breeding programs for the Creole cattle in Pasorapa, Bolivia	Bottani-Claros, G.; Jonas, E.; Strandberg, E.	Discover Sustainability	2022	10.1007/s43621-022-00085-8
_03852022	3	Perception of transhumant herders on climate change and their adaptation strategies	Neupane, M.; Joshi, R.; Bhandari, D.; Awasthi, N.	Nature Conservation and Health Care Council	2022	10.3126/on.v20i1.43578
_03862022	3	Perception Revitalisation and Resistance in The Swan Book	Lehartel, T.	SEPC (Société d’études des pays du Commonwealth)	2022	10.4000/ces.11355
_03872022	22	Adaptive capacity for climate change: Local initiatives and federal planning. The case of Tiksi, Sakha Republic, Russia	Da Cunha, C.; Nikulkina, I.; Vanderlinden, J.-P.; Shadrin, V.; Doloisio, N.; Salakhova, D.	Polar Science	2022	10.1016/j.polar.2021.100761
_03882022	3	Potential of genomics for the improvement of underutilized legumes in sub-Saharan Africa	Paliwal, R.; Adegboyega, T.T.; Abberton, M.; Faloye, B.; Oyatomi, O.	Legume Science	2022	10.1002/leg3.69
_03892022	3	Institutional Innovations for Climate Smart Agriculture: Assessment of Climate-Smart Village Approach in Nepal	Ghimire, R.; Khatri-Chhetri, A.; Chhetri, N.	Frontiers in Sustainable Food Systems	2022	10.3389/fsufs.2022.734319
_03902022	29	Determinants of adoption of climate smart agricultural practices among farmers in Bale-Eco region, Ethiopia	Negera, M.; Alemu, T. ; Hagos, F.; Haileslassie, A.	Heliyon	2022	10.1016/j.heliyon.2022.e09824
_03912022	24	Orphan Crops: A Best Fit for Dietary Enrichment and Diversification in Highly Deteriorated Marginal Environments	Talabi, A.O.; Vikram, P.; Thushar, S.; Rahman, H.; Ahmadzai, H.; Nhamo , N.; Shahid, M.; Singh, K.R.	Frontiers in Plant Science	2022	10.3389/fpls.2022.839704
_03922022	3	Ecosystem services in mountain environments: benefits and threats; Servicios ecosistémicos en áreas de montaña: beneficios y amenazas	Pereira, P.; Inacio, M.; Bogunovic, I.; Francos, M.; Barceló, D.; Zhao, W.	Pirineos	2022	10.3989/pirineos.2022.177001
_03932022	3	Determinants of Smallholder Farmers’ Adaptation to Climate Change and Variability: The Case Study of Sire District, Arsi Zone, Oromia National Regional State, Ethiopia	Kasim, M.; Feto, A.	Arsi Journal of Science and Innovation	2022	10.20372/ajsi.v3i1.3150
_03942022	22	Farmers’ perceptions and adoption of Coffea arabica F1 hybrids in Central America	Turreira-García, N.	World Development Sustainability	2022	10.1016/j.wds.2022.100007
_03952022	4	Chapter 14 - Farmers’ perceptions of climate hazards and coping mechanisms in Fiji	Liligeto, S.;Nakamura, N.	Current to Future Changes on a Local to Global Scale. Book: Climate Impacts on Extreme Weather	2022	10.1016/B978-0-323-88456-3.00016-2
_03962022	11	Livelihood and production strategies of livestock keepers and their perceptions on climate change in the Central Peruvian Andes	Radolf, M.;.Wurzinger, M.; Gutiérrez, G.	Small Ruminant Research	2022	10.1016/j.smallrumres.2022.106763
_03972022	4	Microgrid Operational Planning using a Hybrid Neural Network with Resource-aware Scenario Selection	Darville, J.; Curia, J.; Celik, N.	Simulation Modelling Practice and Theory	2022	10.1016/j.simpat.2022.102583
_03982022	4	Information transfer as a tool to improve the resilience of farmers against the effects of climate change: The case of the Peruvian National Agrarian Innovation System	Blazquez-Soriano, A.;Ramos-Sandoval, R.	Agricultural Systems	2022	10.1016/j.agsy.2022.103431
_03992022	4	Lamprey of North America	Duncan, A.T.; Reid, A.J.		2022	10.1016/B978-0-12-821139-7.00067-2
_04002022	4	Climate Change and Health in the Caribbean: A review highlighting research gaps and priorities	Rise, N.; Oura, C.; Drewry, J.	The Journal of Climate Change and Health	2022	10.1016/j.joclim.2022.100126
_04012022	26	Does the adoption of minimum tillage improve sorghum yield among smallholders in Kenya? A counterfactual analysis	Musafiri, C.M.; Kiboi, M.; Macharia, J.;Ng'etich, O.K.;Okoti, M.;Mulianga, B.;Kosgei, D.K.;Ngetich, F.K.	Soil and Tillage Research	2022	10.1016/j.still.2022.105473
_04022022	26	Analysis of provisioning ecosystem services and perceptions of climate change for indigenous communities in the Western Himalayan Gurez Valley, Pakistan	Saeed, U.; Arshad, M.; Hayat, S.; Morelli, T.L.; Ali Nawaz, M.	Ecosystem Services	2022	10.1016/j.ecoser.2022.101453
_04032022	1	Tourism impacts on small island ecosystems: public perceptions from Karimunjawa Island, Indonesia	Lukman, K.M.; Uchiyama, Y.; Quevedo, J.M.D.; Kohsaka, R.	Journal of Coastal Conservation	2022	10.1007/s11852-022-00852-9
_04042022	1	Who Makes or Breaks Energy Policymaking in the Caribbean Small Island Jurisdictions? A Study of Stakeholders' Perceptions	Liu, X.Y.; Peerally, J.A.; De Fuentes, C.; Ince, D.; Vredenburg, H.	Sustainability	2022	10.3390/su14031902
_04052022	6	Agro-pastoralists’ perception of climate change and adaptation in the Qilian Mountains of northwest China	Xie, S.; Ding, W.; Ye, W.; Deng, Z.	Scientific Reports	2022	10.1038/s41598-022-17040-2
_04062022	2	Beyond the vulnerability/resilience dichotomy: Perceptions of and responses to the climate crisis on Emau, Vanuatu	Ruehr, S.	Island Studies Journal	2022	10.24043/isj.151
_04072022	6	Negotiating politics and power: Perspectives on environmental justice from Jamaica's specialty coffee industry	Birthwright, A.-T.	Geographical Journal	2022	10.1111/geoj.12465
_04082022	6	Livelihood vulnerability assessment and climate change perception analysis in Arunachal Pradesh, India	Rehman, S.; Azhoni, A.; Chabbi, P.H.	GeoJournal	2022	10.1007/s10708-022-10703-7
_04092022	2	Agreement for the Establishment of the Commission of Small Island States on Climate Change and International Law (COSIS)	Freestone, D.; Barnes, R.; Akhavan, P.	International Journal of Marine and Coastal Law	2022	10.1163/15718085-bja10087
_04102022	10	The effectiveness of a biopesticide in the reduction of coffee berry borers in coffee plants	Manson, S.; Campera, M.; Hedger, K.; Ahmad, N.; Adinda, E.; Nijman, V.; Budiadi, B.; Imron, M.A.; Lukmandaru, G.; Nekaris , K.A.I.	Crop Protection	2022	10.1016/j.cropro.2022.106075
_04112022	6	Extreme weather events and farmer adaptation in Zeeland, the Netherlands: A European climate change case study from the Rhine delta	van Tilburg, A.J.; Hudson, P.F.	Science of the Total Environment	2022	10.1016/j.scitotenv.2022.157212
_04122022	6	Knowledge for a warmer world: A patent analysis of climate change adaptation technologies	Hötte, K.; Jee, S.J.	Technological Forecasting and Social Change	2022	10.1016/j.techfore.2022.121879
_04132022	2	A new approach to evaluate the risk of bark beetle outbreaks using multi-step machine learning methods	Munro, H.L.; Montes, C.R.; Gandhi, K.J.K.	Forest Ecology and Management	2022	10.1016/j.foreco.2022.120347
_04142022	6	How do climate change perception and value cognition affect farmers' sustainable livelihood capacity? An analysis based on an improved DFID sustainable livelihood framework	Guo, A.; Wei, Y.; Zhong, F.; Wang, P.	Sustainable Production and Consumption	2022	10.1016/j.spc.2022.08.002
_04152022	6	Rancher Experiences and Perceptions of Climate Change in the Western United States	Saliman, A.; Petersen-Rockney, M.	Rangeland Ecology and Management	2022	10.1016/j.rama.2022.06.001
_04162022	6	Farmers’ perceptions of climate change in Lower Mustang, Nepal	Hamal, R.; Thakuri, B.M.; Poudel, K.R.; Gurung, A.; Yun, S.J.	Environmental Monitoring and Assessment	2022	10.1007/s10661-022-10286-3
_04172022	6	The influence of behavioural factors and external conditions on Dutch farmers’ decision making in the transition towards circular agriculture	de Lauwere, C.; Slegers, M.; Meeusen, M.	Land Use Policy	2022	10.1016/j.landusepol.2022.106253
_04182022	6	Climate change affects us in the tropics: local perspectives on ecosystem services and well-being sensitivity in Southeast Brazil	Pinho, P.F.; Canova, M.T.; Toledo, P.M.; Gonzalez, A.; Lapola, D.M.; Ometto, J.P.; Smith, M.S.	Regional Environmental Change	2022	10.1007/s10113-022-01938-8
_04192022	6	Climate risk perceptions and perceived yield loss increases agricultural technology adoption in the polder areas of Bangladesh	Ahmed, Z.; Shew, A.M.; Mondal, M.K.; Yadav, S.; Jagadish, S.V.K.; Prasad, P.V.V.; Buisson, M.-C.; Das, M.; Bakuluzzaman, M.	Journal of Rural Studies	2022	10.1016/j.jrurstud.2022.06.008
_04202022	6	Determinants of awareness levels of climate smart agricultural technologies and practices of urban farmers in Kuje, Abuja, Nigeria	Mashi, S.A.; Inkani, A.I.; Obaro, D.O.	Technology in Society	2022	10.1016/j.techsoc.2022.102030
_04212022	6	Adaptation to sustainable energy use: A case study on agricultural cooperatives	Yildirim, M.; Everest, B.	Kuwait Journal of Science	2022	10.48129/kjs.11833
_04222022	6	The oxidized cellooligosaccharides confer thermotolerance in Arabidopsis by priming ethylene via heat shock factor A2	Zarattini, M.; Choaibi, A.; Magri, S.; Hermans, C.; Cannella, D.	Physiologia Plantarum	2022	10.1111/ppl.13737
_04232022	6	Factors Affecting Climate-Smart Agriculture Practice Adaptation of Farming Households in Coastal Central Vietnam: The Case of Ninh Thuan Province	Duc Truong, D.; Tho Dat, T.; Huy Huan, L.	Frontiers in Sustainable Food Systems	2022	10.3389/fsufs.2022.790089
_04242022	10	Ecological and Hydrological Indicators of Climate Change Observed by Dryland Communities of Malipati in Chiredzi, Zimbabwe	Chanza, N.; Musakwa, W.	Diversity	2022	10.3390/d14070541
_04252022	6	Social risk perceptions of climate change: A case study of farmers and agricultural advisors in northern California	Petersen-Rockney, M.	Global Environmental Change	2022	10.1016/j.gloenvcha.2022.102557
_04262022	6	Exploring Community Perceptions of Climate Change Issues in Peninsular Malaysia	Yaacob, M.; So, W.W.-M.; Iizuka, N.	Sustainability (Switzerland)	2022	10.3390/su14137756
_04272022	2	Agronomic and on-farm infrastructure adaptations to manage economic risk in Australian irrigated broadacre systems: A case study	Monjardino, M.; Harrison, M.T.; DeVoil, P.; Rodriguez, D.; Sadras, V.O.	Agricultural Water Management	2022	10.1016/j.agwat.2022.107740
_04282022	2	Public perceptions of potential adaptations for mitigating heat stress on Australian dairy farms	Hendricks, J.; Mills, K.E.; Sirovica, L.V.; Sundermann, L.; Bolton, S.E.; von Keyserlingk, M.G.	Journal of Dairy Science	2022	10.3168/jds.2022-21813
_04292022	6	Migration among Farmers in Delta State, Nigeria: Is it a Climate Change Adaptation Strategy?	Ukaro, O.A.; Davina, O.	Journal of Agriculture and Environment for International Development	2022	10.36253/JAEID-12076
_04302022	6	Vulnerability Assessment of Climate Change in Vietnam: A Case Study of Binh Chanh District, Ho Chi Minh City	Truong, D.D.; Dat, T.T.; Hang, N.D.; Huan, L.H.	Frontiers in Environmental Science	2022	10.3389/fenvs.2022.880254
_04312022	2	Strengthen climate adaptation research globally: More international incentives and coordination are needed	Magnan, A.K.; Anisimov ,A.; Duvat, V.K.E.	Science	2022	10.1126/science.abq0737
_04322022	6	Agroforestry in Shade Coffee Plantations as an Emission Reduction Strategy for Tropical Regions: Public Acceptance and the Role of Tree Banking	Nandakishor, T.M.; Gopi, G.; Champatan, V.; Sukesh, A.; Aravind, P.V.	Frontiers in Energy Research	2022	10.3389/fenrg.2022.758372
_04332022	6	Characterization of the Soil Prokaryotic Community With Respect to Time and Fertilization With Animal Waste–Based Digestate in a Humid Continental Climate	Suproniene, S.; Doyeni, M.O.; Viti, C.; Tilvikiene, V.; Pini, F.	Frontiers in Environmental Science	2022	10.3389/fenvs.2022.852241
_04342022	6	The attitudes of stakeholders and public opinion regarding the cultivation of genetically modified organisms in Cyprus	Tello, A.V.; Papamichael, I.; Zorpas, A.A.	Euro-Mediterranean Journal for Environmental Integration	2022	10.1007/s41207-022-00313-7
_04352022	2	Impact of climate change on agricultural production: A case of Rasuwa District, Nepal	Dawadi, B.; Shrestha, A.; Acharya, R.H.; Dhital, Y.P.; Devkota, R.	Regional Sustainability	2022	10.1016/j.regsus.2022.07.002
_04362022	2	Changing Climatic Conditions and Shrinking Agricultural Land: A Community Based Study in Betalghat Development Block, Kumaun Lesser Himalaya	Kevla, N.; Tiwari, P.C.; Dheeraj, P.; Rahul, K.	Disaster Advances	2022	10.25303/1506da01010
_04372022	6	Precipitation Patterns in the Gambia from 1981 to 2020	Ceesay, A.O.; Touray, L.M.	Geographica Pannonica	2022	10.5937/gp26-36724
_04382022	2	No-till farming: Prospects, challenges - Productivity, soil health, and ecosystem services	Jayaraman, S.; Dalal, R.C.	Soil Research	2022	10.1071/SR22119
_04392022	2	Impressions of Coastal Communities on Climate Change and Livelihood: A Case Study of Coastal Maharashtra, India	Sharma, R.; Jagtap, S.; Rao, P.	Nature Environment and Pollution Technology	2022	10.46488/NEPT.2022.V21I02.013
_04402022	2	Quantifying risks avoided by limiting global warming to 1.5 or 2 °C above pre-industrial levels	Warren, R.; Andrews, O.; Brown, S.; Colón-González, F.J.; Forstenhäusler, N.; Gernaat, D.E.H.J.; Goodwin, P.; Harris, I.; He Y.; Hope, C.; Manful, D.; Osborn, T.J.; Price, J.; Van Vuuren, D.; Wright, R.M.	Climatic Change	2022	10.1007/s10584-021-03277-9
_04412022	6	Spatiotemporal Changes in Mean and Extreme Climate: Farmers’ Perception and Its Agricultural Implications in Awash River Basin, Ethiopia	Damtew, A.; Teferi, E.; Ongoma, V.; Mumo, R.; Esayas, B.	Climate	2022	10.3390/cli10060089
_04422022	2	Identification and Prediction of Crop Waterlogging Risk Areas under the Impact of Climate Change	Jin, X.; Jin, Y.; Zhai, J.; Fu, D.; Mao, X.	Water (Switzerland)	2022	10.3390/w14121956
_04432022	6	Sustainable Livelihoods in Rural Areas under the Shock of Climate Change: Evidence from China Labor-Force Dynamic Survey	Peng, Y.; Liu, B.; Zhou, M.	Sustainability (Switzerland)	2022	10.3390/su14127262
_04442022	6	What affects farmers in choosing better agroforestry practice as a strategy of climate change adaptation? An experience from the mid-hills of Nepal	Paudel, D.; Tiwari, K.R.; Raut, N.; Bajracharya, R.M.; Bhattarai, S.; Sitaula, B.K.; Thapa, S.	Heliyon	2022	10.1016/j.heliyon.2022.e09695
_04452022	6	Agricultural Disaster Risk Management and Capability Assessment Using Big Data Analytics	Wang, C.; Gao, Y.; Aziz, A.; Ogunmola, G.A.	Big Data	2022	10.1089/big.2020.0411
_04462022	6	Farmers’ Perception of Climate Change and Climate-Smart Agriculture in Northern Benin, West Africa	Moutouama, F.T.; Tepa-Yotto, G.T.; Agboton, C.; Gbaguidi, B.; Sekabira, H.; Tamò, M.	Agronomy	2022	10.3390/agronomy12061348
_04472022	2	Modeling and Mapping Habitat Suitability of Highland Bamboo under Climate Change in Ethiopia	Yebeyen, D.; Nemomissa, S.; Hailu, B.T.; Zewdie, W.; Sileshi, G.W.; Rodríguez, R.L.; Woldie, T.M.,	Forests	2022	10.3390/f13060859
_04482022	6	Climate Risks and Opportunities of the Marine Fishery Industry: A Case Study in Taiwan	Ho, C.-H.	Fishes	2022	10.3390/fishes7030116
_04492022	2	Assessment of Local Knowledge about Land Use Relevant to Landscape Planning in a Case Study Area in Lowland Slovakia	Dobrovodská ,M.; Moyzeová, M.; Bezák ,P.; Mojses, M.	Journal of Landscape Ecology(Czech Republic)	2022	10.2478/jlecol-2022-0004
_04502022	2	The role of human-induced climate change in heavy rainfall events such as the one associated with Typhoon Hagibis	Li, S.; Otto, F.E.L.	Climatic Change	2022	10.1007/s10584-022-03344-9
_04512022	2	The Challenges of Working in the Heat Whilst Pregnant: Insights From Gambian Women Farmers in the Face of Climate Change	Spencer, S.; Samateh, T.; Wabnitz, K.; Mayhew, S.; Allen, H.; Bonell, A.	Frontiers in Public Health	2022	10.3389/fpubh.2022.785254
_04522022	21	Socio-demographic, institutional and governance factors influencing adaptive capacity of smallholder irrigators in Zimbabwe	Mwadzingeni, L.; Mugandani, R.; Mafongoya, P.L.	PloS one	2022	10.1371/journal.pone.0273648
_04532022	2	Climatic variations and livelihood adaptations in cryosphere district of Uttarkashi, Uttarakhand: A local public perception approach	Pandey, B.W.; Negi, V.S.; Ranjan, O.J.; Yadav, G.; Prakash, P.	Transactions of the Institute of Indian Geographers	2022
_04542022	6	Investigating the relationship between land alteration and the urban heat island of Seville city using multi-temporal Landsat data	Halder, B.; Karimi, A.; Mohammad, P.; Bandyopadhyay, J.; Brown, R.D.; Yaseen, Z.M.	Theoretical and Applied Climatology	2022	10.1007/s00704-022-04180-8
_04552022	6	Climate change adaptation and adaptive efficacy in the inland fisheries of the Lake Victoria basin	Nyboer, E.A.; Musinguzi L.; Ogutu-Ohwayo, R.; Natugonza, V.; Cooke ,S.J.; Young, N.; Chapman, L.J.	People and Nature	2022	10.1002/pan3.10388
_04562022	10	Safeguarding Indigenous Heritage in the Chilean Atacama Desert: Negotiating Identity Claims and Community Perceptions of Long-term Climate Change	Haboucha, R.; Jofré, D.	Heritage and Society	2022	10.1080/2159032X.2022.2110375
_04572022	2	Social-ecological services in the rangeland ecosystem: a case study of the Al-Sorrah Rangeland Reserve in Jordan	Al-Assaf, A.; Al-Khalidi, K.; Parker, T.; Tadros, M.; Majdalawi, M.	Journal of Sustainability Science and Management	2022	10.46754/jssm.2022.07.006
_04582022	6	Protected Area Politics in the American West: Framing Bears Ears National Monument in Local News	Macary, J.T.; Gillig, T.K.	Journalism Practice	2022	10.1080/17512786.2022.2075784
_04592022	6	Gendered Vulnerability, Perception and Adaptation Options of Smallholder Farmers to Climate Change in Eastern Ethiopia	Maja, M.M.; Idiris, A.A.; Terefe, A.T.; Fashe, M.M.	Earth Systems and Environment	2022	10.1007/s41748-022-00324-y
_04602022	2	Climate Change Adaptation and Mitigation Strategies in Madda Walabu District, Bale Zone, Southeast Ethiopia	Abdela, U.	International Journal of Ecology	2022	10.1155/2022/5658440
_04612022	6	Exploring the drivers of herbicide use and risk perception among smallholder farmers in Ghana	Kpienbaareh, D.; Kansanga, M.M.; Yiridoe, E.; Luginaah, I.	Gender, Technology and Development	2022	10.1080/09718524.2022.2092939
_04622022	10	Is there any gender difference in environmental concern? Evidence from the smallholder farmers in Oromia regional state of Ethiopia	Huluka, A.T.	Cogent Social Sciences	2022	10.1080/23311886.2022.2103284
_04632022	6	The perception and determinants of agricultural technology adaptation of teff producers to climate change in North Shewa zone, Amhara Regional State, Ethiopia	Emeru ,G.M.	Cogent Economics and Finance	2022	10.1080/23322039.2022.2095766
_04642022	2	Risk of Legionellosis in residential areas around farms irrigating with municipal wastewater	Mori ,J.; Smith, R.L.	Risk Analysis	2022	10.1111/risa.13997
_04652022	6	China and changing food trends: A sustainability transition perspective	Marinova, D.; Bogueva, D.; Wu, Y.; Guo, X.	Ukrainian Food Journal	2022	10.24263/2304-974X-2022-11-1-13
_04662022	6	Assessing household perception, autonomous adaptation and economic value of adaptation benefits: Evidence from West Coast of Peninsular Malaysia	Ehsan, S.; Begum, R.A.; Abdul Maulud, K.N.; Mia, M.S.	Advances in Climate Change Research	2022	10.1016/j.accre.2022.06.002
_04672022	6	Determinants of risk attitude and risk perception under changing climate among farmers in Punjab, Pakistan	Farhan, M.; Yasin, M.A.; Bakhsh, K.; Ali, R.; Ullah, S.; Munir, S.	Natural Hazards	2022	10.1007/s11069-022-05465-x
_04682022	16	For sustainable social impact at Mangalajodi: change processes enabled by NatWest Bank India	Roy, V.D.	Emerald Emerging Markets Case Studies	2022	10.1108/EEMCS-04-2021-0109
_04692022	6	Perceived influence of climate variability in the context of multiple stressors on smallholder farmers in southern Mexico	Leroy, D.; García, S.B.; Bocco, G.	Climate and Development	2022	10.1080/17565529.2022.2092439
_04702022	6	Analysing the variation in farmers’ perceptions of climate change impacts on crop production and adaptation measures across the Ganges’ Tidal Floodplain in Bangladesh	Khan, R.M.; Zulfiqar, F.; Datta, A.; Kuwornu, J.K.M.; Shrestha, S.	Local Environment	2022	10.1080/13549839.2022.2091528
_04712022	6	Indigenous knowledge indicators employed by farmers for adaptation to climate change in rural South Africa	Kom, Z.; Nethengwe, N.S.; Mpandeli, S.; Chikoore, H.	Journal of Environmental Planning and Management	2022	10.1080/09640568.2022.2086854
_04722022	2	Aligning Trends in Climatic Parameters and Nomads' Indigenous Knowledge about Climate Change in Central Iran (Case Study: Semirom town)	Saboohi, R.; Barani, H.; Khodagholi, M.; Sarvestani, A.A.; Tahmasebi, A.; Feuer, H.N.	Weather, Climate, and Society	2022	10.1175/WCAS-D-21-0041.1
_04732022	6	Can perceptions of reduction in physical water availability affect irrigation behaviour? Evidence from Jordan	Kafle, K.; Balasubramanya, S.	Climate and Development	2022	10.1080/17565529.2022.2087587
_04742022	6	Changes in Sharing and Participation are Important Predictors of the Health of Traditional Harvest Practices in Indigenous Communities in Alaska	Brinkman, T.; Charles, B.; Stevens, B.; Wright, B.; John, S.; Ervin, B.; Joe J.; Ninguelook, G.; Heeringa, K.; Nu J.; Chapin, T.; Rasmus, S.	Human Ecology	2022	10.1007/s10745-022-00342-4
_04752022	6	Opportunity cost of adopting improved planted forage: Evidence from the adoption of Brachiaria grass among smallholder dairy farmers in Kenya	Maina, K.W.; Ritho, C.N.; Lukuyu, B.A.; Rao, E.J.O.	African Journal of Agricultural and Resource Economics	2022	10.53936/afjare.2022.17(1).3
_04762022	6	Comparison of ecosystem services provided by an urban and a riverine wetland: a multi-scale evaluation from lower Gangetic plain, Eastern India	Das, A.; Das, M.; Gupta, R.	Environmental Science and Pollution Research	2022	10.1007/s11356-022-21230-w
_04772022	2	Comparative analysis of the sustainable dimensions of food security with COVID-19 and climate change: A case study	Igberi, C.O.; Omenyi, L.O.; Osuji, E.P.; Egwu, P.N.; Ibrahim-Olesi, S.	International Journal of Advanced and Applied Sciences	2022	10.21833/ijaas.2022.06.002
_04782022	2	A Survey of Broiler Farmers’ Perceptions of Animal Welfare and their Technical Efficiency: A Case Study in Northeast China	Jo, H.; Nasrullah, M.; Jiang, B.; Li, X.; Bao, J.	Journal of Applied Animal Welfare Science	2022	10.1080/10888705.2021.1912605
_04792022	1	Planned climate adaptation interventions and smallholder farmer output levels in the Upper East Region, Ghana	Kangah, H.; Agyenim, J.B.	Cogent Social Sciences	2022	10.1080/23311886.2022.2108214
_04802022	6	Multi-sectoral impact assessment of an extreme African dust episode in the Eastern Mediterranean in March 2018	Monteiro, A.; Basart, S.; Kazadzis, S; Votzis, A.; Gkikas, A.; Vandenbussche, S; Tobias, A.; Gama, C.; Garcia-Pando, C.P.; Terradellas, E.; Notas, G.; Middleton, N.; Kushta, J.; Amiridis, V; Lagouvardos, K.; Kosmopoulos, P.; Kotroni, V.; Kanakidou, M.; Mihalopoulos, N.; Kalivitis, N.; Dagsson-Waldhauserova, P.; El-Askary, H.; Sievers, K.; Giannaros, T.; Mona, L.; Hirtl, M.; Skomorowski, P.; Nicko…	Science of the Total Environment	2022	10.1016/j.scitotenv.2022.156861
_04812022	1	Nesting range expansion of loggerhead turtles in the Mediterranean: Phenology, spatial distribution, and conservation implications	Hochscheid, S.; Maffucci, F.; Abella, E.; Bradai, M.N.; Camedda, A; Carreras, C; Claro, F.; de Lucia, G.A.; Jribi, I.; Mancusi, C.; Marco, A.; Marrone, N.; Papetti, L.; Revuelta, O.; Urso, S.; Tomas, J.	Global Ecology and Conservation	2022	10.1016/j.gecco.2022.e02194
_04822022	1	Incorporating fishers' evaluation of adaptive capacity in policy making in Thailand	Satumanatpan, S.; Pollnac, R.; Chuenpagdee, R.	Fisheries Research	2022	10.1016/j.fishres.2022.106407
_04832022	10	Physical and feasible: Climate change adaptation in Longyearbyen, Svalbard	Meyer, A.	Polar Record	2022	10.1017/S0032247422000079
_04842022	1	A methodological framework for modeling sustainability visions: A case study of groundwater management in Faizpur distributary, Pakistan	Noor, R.; Inam, A.; Zahra, S.M.; Shoaib, M.; Riaz, R.; Sarwar, A.; Asif, M.; Ahmad, S.	Agricultural Water Management	2022	10.1016/j.agwat.2022.107822
_04852022	1	The Influence of Evangelical and Political Identity on Climate Change Views	Lowe, B.S.; Israel, G.D.; Paudyal, R.; Wallen, K.E.	Society & Natural Resources	2022	10.1080/08941920.2022.2113486
_04862022	1	Climate Change Consciousness: An Exploratory Study on Farmers' Climate Change Beliefs and Adaptation Measures	Petrescu-Mag, R.M.; Petrescu, D.C.; Azadi, H.	Society & Natural Resources	2022	10.1080/08941920.2022.2113006
_04872022	1	Rural vulnerability to water scarcity in Iran: an integrative methodology for evaluating exposure, sensitivity and adaptive capacity	Moshizi, M.Z.; Yousefi, A.; Amini, A.M.; Shojaei, P.	Geojournal	2022	10.1007/s10708-022-10726-0
_04882022	1	Potential for the adoption of measures to reduce N2O emissions from crop residues in Denmark	Notaris, C.D.; Abalos, D.; Mikkelsen, M.H.; Olesen, J.E.	Science of the Total Environment	2022	10.1016/j.scitotenv.2022.155510
_04892022	1	Determinants of households' livelihood diversification strategies to adapt to natural hazards: evidence from ecologically vulnerable haor region of Bangladesh	Hoq, M.S.; Uddin, M.T.; Raha, S.K.; Hossain, M.I.	Natural Hazards	2022	10.1007/s11069-022-05514-5
_04902022	1	Peer effects in disaster preparedness: whether opinion leaders make a difference	He, J.; Zhuang, L.M.; Deng, X.; Xu, D.D.	Natural Hazards	2022	10.1007/s11069-022-05550-1
_04912022	1	The comparative performance of land sharing, land sparing type interventions on place-based human well-being	Carmenta, R.; Steward, A.; Albuquerque, A.; Carneiro, R.; Vira, B.; Carmona, N.E.	People and Nature	2022	10.1002/pan3.10384
_04922022	1	Foresighting future climate change impacts on fisheries and aquaculture in vietnam	Tran, N.; Chan, C.Y.; Aung, Y.M.; Bailey, C.; Akester, M.; Le Cao, Q.; Trinh, T.Q.; Hoang, C.V.; Sulser, T.B.; Wiebe, K.	Frontiers in Sustainable Food Systems	2022	10.3389/fsufs.2022.829157
_04932022	6	Climate Variability in the Sudanian Zone of Cote d'Ivoire: Weather Observations, Perceptions, and Adaptation Strategies of Farmers	Timite, N.; Kouakou, A.T.M.; Bamba, I.; Barima, Y.S.S.; Bogaert, J.	Sustainability	2022	10.3390/su141610410
_04942022	27	Pilot-Scale Vinification of Cabernet Sauvignon Using Combined Lactiplantibacillus plantarum and Saccharomyces cerevisiae to Achieve Wine Acidification	Jiang, J.; Zhang, W.J.; Wu, Y.T.; Shi, X.R.; Yang, X.B.; Song, Y.Y.; Qin, Y.; Ye, D.Q.; Liu, Y.L.	Foods	2022	10.3390/foods11162511
_04952022	1	Land Use Change and Prediction for Valuating Carbon Sequestration in Viti Levu Island, Fiji	Avtar, R.; Rinamalo, A.V.; Umarhadi, D.A.; Gupta, A.; Khedher, K.M.; Yunus, A.P.; Singh, B.P.; Kumar, P.; Sahu, N.; Sakti, A.D.	Land	2022	10.3390/land11081274
_04962022	6	A Long Way toward Climate Smart Agriculture: The Importance of Addressing Gender Inequity in the Agricultural Sector of Guatemala	Mosso, C.; Pons, D.; Beza-Beza, C.	Land	2022	10.3390/land11081268
_04972022	6	Drivers of Environmental Conservation Agriculture in Sado Island, Niigata Prefecture, Japan	Maharjan, K.L.; Gonzalvo, C.M.; Aala, W.F.	Sustainability	2022	10.3390/su14169881
_04982022	1	Adapting to Social-Ecological Risks to the Conservation of a Muskmelon Landrace in India	Singh, A.; Singh, R.K.; Kumar, N.; Kumar, S.; Sheoran, P.; Singh, D.; Kumar, S.; Sharma, P.C.	Sustainability	2022	10.3390/su14169880
_04992022	10	Gender Dimensions of Climate Change Adaptation Needs for Smallholder Farmers in the Upper East Region of Ghana	Nuhu, M.G.; Matsui, K.	Sustainability	2022	10.3390/su141610432
_05002022	1	Livelihood, carbon and spatiotemporal land-use land-cover change in the Yenku forest reserve of Ghana, 2000-2020	Acheampong, J.O.; Attua, E.M.; Mensah, M.; Fosu-Mensah, B.Y.; Apambilla, R.A.; Doe, E.K.	International Journal of Applied Earth Observation and Geoinformation	2022	10.1016/j.jag.2022.102938
_05012022	6	Farmers' Risk Perception on Climate Change: Transhumance vs. Semi-Intensive Sheep Production Systems in Turkiye	Yetisgin, S.O.; Onder, H.; Sen, U.; Piwczynski, D.; Kolenda, M.; Sitkowska, B.; Yucel, C.	Animals	2022	10.3390/ani12151992
_05022022	6	System Thinking Approach toward Reclamation of Regional Water Management under Changing Climate Conditions	Sheikhbabaei, A.; Baghanam, A.H.; Zarghami, M.; Pouri, S.; Hassanzadeh, E.	Sustainability	2022	10.3390/su14159411
_05032022	1	Farmers adapt to climate change irrespective of stated belief in climate change: a California case study	Petersen-Rockney, M.	Climatic Change	2022	10.1007/s10584-022-03417-9
_05042022	1	Impacts of disaster and land-use change on food security and adaptation: Evidence from the delta community in Bangladesh	Parven, A.; Pal, I.; Witayangkurn, A.; Pramanik, M.; Nagai, M.; Miyazaki, H.; Wuthisakkaroon, C.	International Journal of Disaster Risk Reduction	2022	10.1016/j.ijdrr.2022.103119
_05052022	1	Assessing the Impact of Offshore Wind Power Deployment on Fishery: A Synthetic Control Approach	Shimada, H.; Asano, K.; Nagai, Y.; Ozawa, A.	Environmental & Resources Economics	2022	10.1007/s10640-022-00710-0
_05062022	1	Restoration of coastal ecosystems as an approach to the integrated mangrove ecosystem management and mitigation and adaptation to climate changes in north coast of East Java	Rudianto, R.; Darmawan, V.; Isdianto, A.; Bintoro, G.	Journal of Coastal Conservation	2022	10.1007/s11852-022-00865-4
_05072022	1	Impact of climate smart agriculture on food security: An agent-based analysis	Bazzana, D.; Foltz, J.; Zhang, Y.	Food Policy	2022	10.1016/j.foodpol.2022.102304
_05082022	1	Resident perceptions of riverbank erosion and shoreline protection: a mixed-methods case study from Bangladesh	Rahman, M.; Popke, J.; Crawford, T.W.	Natural Hazards	2022	10.1007/s11069-022-05489-3
_05092022	6	Effects of climate change on pastoral households in the Harshin District of the Somali Region, Ethiopia	Abrham, T..; Mekuyie, M.	Jamba-Journal of Disaster Risk Studies	2022	10.4102/jamba.v14i1.1202
_05102022	1	Understanding conflict and co-existence among Spiti Bhot community and large carnivores in high Himalaya: The case of Himalayan wolves	Lyngdoh, S.; Habib, B.	Frontiers in Ecology and Evolution	2022	10.3389/fevo.2022.739181
_05112022	1	Wetland health, water quality, and resident perceptions of declining ecosystem services: a case study of Mount Abu, Rajasthan, India	Imdad, K.; Rihan, M.; Sahana, M.; Parween, S.; Ahmed, R.; Costache, R.; Chaudhary, A.; Tripathi, R.	Environmental Science and Pollution Research	2022	10.1007/s11356-022-21902-7
_05122022	1	Does Precision Matter? A Q Study of Public Interpretations of Gene Editing in Agriculture	Nawaz, S.; Satterfield, T.; Phurisamban, R.	Science Technology & Human Values	2022	10.1177/01622439221112460
_05132022	1	Species conservation target for freshwater fishes inhabiting Bengal sub-tropical montane rivers of Eastern Himalayas: an indexed value approach for priority determination	Panja, S.; Podder, A.; Chakrabarty, M.; Homechaudhuri, S.	Aquatic Ecology	2022	10.1007/s10452-022-09973-7
_05142022	1	Expanding narratives of governance constraints to improve coral reef conservation	Turner, R.A.; Forster, J.; Fitzsimmons, C.; Mahon, R.	Conservation Biology	2022	10.1111/cobi.13933
_05152022	1	Exploring the influence of social and informational networks on small farmers' responses to climate change in Oregon	Parks, M.	Agriculture and Human Values	2022	10.1007/s10460-022-10331-4
_05162022	1	Agricultural Communities' Risk Assessment and the Effects of Climate Change: A Pathway Toward Green Productivity and Sustainable Development	Sohail, M.T.; Mustafa, S.; Ali, M.M.; Riaz, S.	Frontiers in Environmental Science	2022	10.3389/fenvs.2022.948016
_05172022	1	Optimal Implementation of Climate Change Adaptation Measures to Ensure Long-term Sustainability on Large Irrigation Systems	Haro-Monteagudo, D.; Palazon, L.; Zoumides, C.; Begueria, S.	Water Resources Management	2022	10.1007/s11269-022-03225-x
_05182022	1	How local communities access, utilise and evaluate inland fisheries, and their influence on fishery conservation status in northern Zimbabwe	Utete, B.; Kupika, O.L.; Mahlatini, P.; Nyachowe, T.	Water Sa	2022	10.17159/wsa/2022.v48.i3.3885
_05192022	6	From the ground up: Patterns and perceptions of herbaceous diversity in organic coffee agroecosystems	Archibald, S.; Allinne, C.; Cerdan, C.R.; Isaac, M.E.	Ecological Solutions and Evidence	2022	10.1002/2688-8319.12166
_05202022	1	Whether They Return: Modeling Outdoor Recreation Behaviors, Decision Making, and Intention-to-Return in Congressionally Designated Wilderness	Ferguson, M.D.; Caraynoff, A.R.; Ferguson, L.A.; Barcelona, R.J.; Evensen, D.; Knox, H.; Pytlik, S.; Grosz, D.	Forests	2022	10.3390/f13071018
_05212022	6	Climate Change-Between Myth and Truth in Romanian Farmers' Perception	Micu, M.M.; Dinu, T.A.; Fintineru, G.; Tudor, V.C.; Stoian, E.; Dumitru, E.A.; Stoicea, P.; Iorga, A.	Sustainability	2022	10.3390/su14148689
_05222022	1	Perspectives of Farmers on the Decline in Pinus pinea Nut Yield and the Sustainability of the Production: A Case Study in Kozak Basin in Western Turkey	Ozden, S.; Okan, T.; Bugday, S.E.; Kose, C.	Agriculture-Basel	2022	10.3390/agriculture12071070
_05232022	1	Assessing Barriers in Adaptation of Water Management Innovations under Rotational Canal Water Distribution System	Sajid, I.; Tischbein, B.; Borgemeister, C.; Florke, M.	Agriculture-Basel	2022	10.3390/agriculture12070913
_05242022	1	Vulnerability of Maize Farming Systems to Climate Change: Farmers' Opinions Differ about the Relevance of Adaptation Strategies	Albert, M.; Bergez, J.E.; Willaume, M.; Couture, S.	Sustainability	2022	10.3390/su14148275
_05252022	1	Achieving Transformative Change in Food Consumption in Austria: A Survey on Opportunities and Obstacles	Haider, V.; Essl, F.; Zulka, K.P.; Schindler, S.	Sustainability	2022	10.3390/su14148685
_05262022	1	Are We Vulnerable? Climate Risk Perception and Vulnerability of Small and Medium Size Agricultural Enterprises in China	Ye, W.; Li, M.C.	Asr Chiang Mai University Journal of Social Sciences and Humanities	2022	10.12982/CMUJASR.2022.006
_05272022	1	The impact of alternative energy technology investment on environment and food security in northern Ethiopia	Tofu, D.A.; Wolka, K.; Woldeamanuel, T.	Scientific Reports	2022	10.1038/s41598-022-14521-2
_05282022	1	An Empirical Investigation of Farmers' Awareness and Behavior in the Sense of Water Scarcity Toward Participatory Management	Gazal, O.; Eslamian, S.	Iranian Journal of Science and Technology-Transactions of Civil Engineering	2022	10.1007/s40996-022-00894-x
_05292022	6	Exploring climate change trends in major river basins and its impact on the riverine ecology, fish catch and fisheries of the Peninsular region of India: issues and a brief overview	Panikkar, P.; Sarkar, U.K.; Das, B.K.	Journal of Water and Climate Change	2022	10.2166/wcc.2022.054
_05302022	1	Livelihood resilience and global environmental change: toward integration of objective and subjective approaches of analysis	Quandt, A.; Paderes, P.	Geographical Review	2022	10.1080/00167428.2022.2085104
_05312022	1	Response to Water Scarcity: Gender Analysis of the Motivation Factors Toward Water Conservation Behavior in the Workplace	Palamuleni, L.G.; du Plessis, Y.; Bakuwa, R.C.	Frontiers in Water	2022	10.3389/frwa.2022.930681
_05322022	1	Advances in the Application and Utility of Subseasonal-to-Seasonal Predictions	White, C.J.; Domeisen, D.I.V.; Acharya, N.; Adefisan, E.A.; Anderson, M.L.; Aura, S.; Balogun, A.A.; Bertram, D.; Bluhm, S.; Brayshaw, D.J.; Browell, J.; Bueler, D.; Charlton-Perez, A; Chourio, X.; Christel, I.; Coelho, C.A.S.; DeFlorio, M.J.; Delle Monache, L.; Di Giuseppe, F.; Garcia-Solorzano, A.M.; Gibson, P.B.; Goddard, L.; Romero, C.G.; Graham, R.J.; Graham, R.M.; Grams, C.M.; Halford, A.; …	Bulletin of the American Meteorological Society	2022	10.1175/BAMS-D-20-0224.1
_05332022	1	Foresighting future oceans: Considerations and opportunities	Kelly, R.; Foley, P.; Stephenson, R.L.; Hobday, A.J.; Pecl, G.T.; Boschetti, F.; Cvitanovic, C.; Fleming, A.; Fulton, E.A.; Nash, K.L.; Neis, B.; Singh, G.G.; van Putten, E.I.	Marine Policy	2022	10.1016/j.marpol.2022.105021
_05342022	1	Actor-network theory and organizational resilience to climate change in community-based tourism	Deason, G.; Seekamp, E.; Barbieri, C.	Journal of Outdoor Recreation and Tourism-Research Planning and Management	2022	10.1016/j.jort.2021.100483
_05352022	1	Livelihood Capital Effects on Famers' Strategy Choices in Flood-Prone Areas-A Study in Rural China	Ao, Y.B.; Tan, L.; Feng, Q.Q.; Tan, L.Y.; Li, H.F.; Wang, Y.; Wang, T; Chen, Y.F.	International Journal of Environmental Research and Public Health	2022	10.3390/ijerph19127535
_05362022	1	Weather index insurance in South Africa: An integrated approach to farmers' willingness-to-pay intentions	Mathithibane, M.S.; Chummun, B.Z.	African Review of Economics and Finance-Aref	2022
_05372022	1	Empowering the Voiceless: Securing the Participation of Marginalised Groups in Climate Change Governance in South Africa	Sibiya, N.; Sithole, M.; Mudau, L; Simatele, M.D.	Sustainability	2022	10.3390/su14127111
_05382022	1	Disaster risk management: Focused to flood hazard and its impact in Pakistan	Manzoor, A.S.; Wajidi, A.; Wagan, S.A.; Riaz, S.; Siddique, M.	Global Nest Journal	2022	10.30955/gnj.004223
_05392022	1	A holistic modeling framework for estimating the influence of climate change on indoor air quality	Salthammer, T.; Zhao, J.Y.; Schieweck, A.; Uhde, E.; Hussein, T.; Antretter, F.; Kunzel, H.; Pazold, M.; Radon, J.; Birmili, W.	Indoor Air	2022	10.1111/ina.13039
_05402022	1	Envisioning the Indigenised university for sustainable development	Mbah, M.F.; Ajaps, S.; Johnson, A.T.; Yaffa, S.	International Journal of Sustainability in Higher Education	2022	10.1108/IJSHE-09-2021-0413
_05412022	1	Tick ecology and Lyme borreliosis prevention: a regional survey of pharmacists' knowledge in Auvergne-Rhone-Alpes, France	Bord, S.; Dernat, S.; Ouillon, L.; Rene-Martellet, M.; Vourc'h, G.; Lesens, O.; Forestier, C.; Lebert, I.	Ticks and Tick-Borne Diseases	2022	10.1016/j.ttbdis.2022.101932
_05422022	1	Scientific agriculture and the chimera of racialization in modernity: a global genealogy and a subtropical perception	da Silva, C.M.	Historia Unisinos	2022	10.4013/hist.2022.262.01
_05432022	1	A Study on the Level of Risk Taking and Willingness of Pastoralists to Use Rangeland Insurance in the North of Iran	Yeganeh, H.; Pournemati, A.; Zamani, M.; Farsi, R.; Biswas, A.	Rangeland Ecology & Management	2022	10.1016/j.rama.2022.01.007
_05442022	1	Drought perception and field-level adaptation strategies of farming households in drought-prone areas of Afghanistan	Aliyar, Q.; Zulfiqar, F.; Datta, A.; Kuwornu, J.K.M.; Shrestha, S.	International Journal of Disaster Risk Reduction	2022	10.1016/j.ijdrr.2022.102862
_05452022	1	Using cognition and risk to explain the intention-behavior gap on bioenergy production: Based on machine learning logistic regression method	He, K.; Ye, L.H.; Li, F.L.E.; Chang, H.Y.; Wang, A.B.; Luo, S.X.; Zhang, J.B.	Energy Economics	2022	10.1016/j.eneco.2022.105885
_05462022	1	Impacts of payment for forest environmental service policy in Vietnam: A case study of Muong Nhe protected area	Truong, D.D.; Dat, T.T.; Hang, N.D.; Huan, L.H.	Trees Forests and People	2022	10.1016/j.tfp.2022.100198
_05472022	1	Understanding scientists' communication challenges at the intersection of climate and agriculture	Getson, J.M.; Church, S.P.; Radulski, B.G.; Sjostrand, A.E.; Lu, J.Y.; Prokopy, L.S.	Plos One	2022	10.1371/journal.pone.0269927
_05482022	1	An Assessment of Key Factors Affecting Farm Households' Livelihood Diversification Strategies Using a Novel Approach of Multivariate Probit: A Case of Rural Vietnam	Lan, N.T.H.; Fahad, S.; Tuan, N.A.; Nguyen, T.T.; Huyen, N.T.; Dung, N.T.T.; Huong, N.T.L.	Indian Journal of Economics and Development	2022	10.35716/IJED/22010
_05492022	1	Farmers' Cultural Biases and Adaptation Behavior towards Drought: A Case in Sistan Plain	Karimi, H.; Ataei, P.	Journal of Agricultural Science and Technology	2022
_05502022	1	Farmers' Perceptions of Climate Change Risk: Comparing the Accuracy of Farmers' Perceptions with Meteorological Data in Kermanshah Township	Aliabadi, S,G,; Agahi, H,; Farhadian, H,	Journal of Agricultural Science and Technology	2022
_05512022	1	Agriculture 4.0 - Concepts, technologies and Prospects	Beluhova-Uzunova, R.; Dunchev, D.	Scientific Papers-Series Management Economic Engineering in Agriculture and Rural Development	2022
_05522022	23	Eco-anxiety in children: A scoping review of the mental health impacts of the awareness of climate change	Léger-Goodes, T.; Malboeuf-Hurtubise, C.; Mastine, T.; Généreux, M.; Paradis, P-O.; Camden, C.	Frontiers in Psychology	2022	10.3389/fpsyg.2022.872544
_05532022	3	An integrated evaluation of mangrove health and ecosystem value to local inhabitants: a blended ecological and sociological approach	Dayal, S.; Waqa-Sakiti, H.; Tabe, T.; Hodge, S.	Macmillan Brown Centre for Pacific Studies	2022	10.26021/12508
_05542022	3	Determinants of adoption of climate-smart agricultural technologies and practices in the coffee-based farming system of Ethiopia	Diro, S.; Tesfaye, A.; Erko, B.	Agriculture & Food Security volume	2022	10.1186/s40066-022-00385-2
_05552022	16	Environmental Stewardship: Confluence of Law and Religion?	Venter, F.	Potchefstroom Electronic Law Journal/Potchefstroomse Elektroniese Regsblad	2022	10.17159/1727-3781/2022/v25ia13879
_05562022	3	Advances in Hass avocado irrigation scheduling under digital agriculture approach ; Avances en la programación del riego de aguacate Hass bajo un enfoque de agricultura digital	Erazo-Mesa, E.; Echeverri-Sánchez, A.; Ramírez-Gil, J. G.	Revista Colombiana de Ciencias Hortícolas	2022	10.17584/rcch.2022v16i1.13456
_05572022	19	Commercial cash crop production and households' economic welfare: Evidence from the pulse farmers in rural China1	Ji-liang, M.A.; Fan, L.I., Hui-jie, Zhang; Nawab, K.	Journal of Integrative Agriculture	2022	10.1016/j.jia.2022.09.006
_05582022	19	Uncertainty, anxiety, and optimism: Diverse perspectives of rainbow and steelhead trout fisheries governance in British Columbia	Kadykalo, A.N.; Jeanson, A.L.; Cooke, S.J.; Young, N.	Environmental Challenges	2022	10.1016/j.envc.2022.100610
_05592022	2	High emissions could increase the future risk of maize drought in China by 60–70 %	Jia, H.; Chen, F.; Zhang, C.; Dong, J.; Du, E.; Wang, L.	Science of the Total Environment	2022	10.1016/j.scitotenv.2022.158474
_05602022	2	A multi-criteria decision analysis model for ship biofouling management in the Baltic Sea	Luoma, E.; Laurila-Pant, M.; Altarriba, E.; Nevalainen, L.; Helle, I.; Granhag, L.; Lehtiniemi, M.; Srėbalienė, G.; Olenin, S.; Lehikoinen, A.	Science of the Total Environment	2022	10.1016/j.scitotenv.2022.158316
_05612022	6	Managed culls mean extinction for a marine mammal population when combined with extreme climate impacts	Davis, K.J.	Ecological Modelling	2022	10.1016/j.ecolmodel.2022.110122
_05622022	6	A governance perspective for climate change adaptation: Conceptualizing the policy-community interface in Bangladesh	Hossen, M.A; Netherton, C.; Benson, D.; Rahman, M.R.; Salehin, M.	Environmental Science and Policy	2022	10.1016/j.envsci.2022.08.028
_05632022	6	Climate change in the Catalan Pyrenees intersects with socioeconomic factors to shape crop diversity and management	Blanch-Ramirez, J.; Calvet-Mir, L.; Aceituno-Mata, L.; Benyei, P.	Agronomy for Sustainable Development	2022	10.1007/s13593-022-00806-3
_05642022	6	Gendered perception of change in prevalence of pests and management in Zimbabwe smallholder irrigation schemes	Mwadzingeni, L.; Mugandani, R.; Mafongoya, P.L.	Agronomy for Sustainable Development	2022	10.1007/s13593-022-00814-3
_05652022	2	Exploring the motivational roots of farmers' adaptation to climate change‑induced water stress through incentives or norms	Zobeidi, T.; Yaghoubi, J.; Yazdanpanah, M.	Scientific reports	2022	10.1038/s41598-022-19384-1
_05662022	6	Social and ecological climate change vulnerability assessment in the Indus delta, Pakistan	Solangi, G.S.; Siyal, A.A.; Siyal, Z.-U.-A.; Siyal, P.; Panhwar, S.; Keerio, H.A.; Bhatti, N.B.	Water Practice and Technology	2022	10.2166/wpt.2022.087
_05672022	6	Delivering global water security: Embedding water justice as a response to increased irrigation efficiency	Owens, K.; Carmody, E.; Grafton, Q.; O'Donnell, E.; Wheeler, S.; Godden, L.; Allen, R.; Lyster, R.; Steduto, P.; Jiang, Q.; Kingsford, R.; Quiggin, J.	Wiley Interdisciplinary Reviews: Water	2022	10.1002/wat2.1608
_05682022	2	Living Customary Water Tenure in Rights-based Water Management in Sub-Saharan Africa	van Koppen, B.	IWMI Research Report	2022	10.5337/2022.214
_05692022	1	Urban nullius? Urban Indigenous People and Climate Change	Nursey-Bray, M.; Parsons, M.; Gienger, A.	Sustainability	2022	10.3390/su141710830
_05702022	6	The Assessment of Future Air Temperature and Rainfall Changes Based on the Statistical Downscaling Model (SDSM): The Case of the Wartburg Community in KZN Midlands, South Africa	Ncoyini-Manciya, Z.; Savage, M.J.	Sustainability	2022	10.3390/su141710682
_05712022	1	Priming for individual energy efficiency action crowds out support for national climate change policy	Knook, J.; Dorner, Z.; Stahlmann-Brown, P.	Ecological Economics	2022	10.1016/j.ecolecon.2021.107239
_05722022	6	Changes in coastal farming systems in a changing climate in Bangladesh	Hasan, M.K.; Kumar, L.	Regional Environmental Change	2022	10.1007/s10113-022-01962-8
_05732022	1	The determinants of adapting forest management practices to climate change: Lessons from a survey of French private forest owners	Thomas, J.; Brunette, M.; Leblois, A.	Forest Policy and Economics	2022	10.1016/j.forpol.2021.102662
_05742022	1	Response to climate change in a rain-fed crop production system: insights from maize farmers of western Kenya	Kogo, B.K.; Kumar, L.; Koech, R.; Hasan, M.K.	Mitigation and Adaptation Strategies for Global Change	2022	10.1007/s11027-022-10023-8
_05752022	10	Indigenous Perceptions of Factors Influencing Behavioral Intentions Towards Climate Change Mitigation: An Assessment	Basiru, I.; Liu, G.J.; Arkorful, V.E.; Lugu, B.K.; Yousaf, B.; Hussain, M.; Jama, O.M.	International Journal of Public Administration	2022	10.1080/01900692.2022.2078838
_05762022	1	Global health impact of atmospheric mercury emissions from artisanal and small-scale gold mining	Pang, Q.T.; Gu, J.; Wang, H.K.; Zhang, Y.X.	Iscience	2022	10.1016/j.isci.2022.104881
_05772022	1	Exploring wildlife disservices and conservation in the context of ecosystem-based adaptation: A case study in the Mt. Elgon region, Uganda	Christianson, A.B.; Montgomery, R.; Fleischman, F.; Nelson, K.C.	Ecosystem Services	2022	10.1016/j.ecoser.2022.101465
_05782022	1	State of ambient air quality in a low-income urban settlement of South Africa	Matandirotya, N.R.; Moletsane, S.D.; Matandirotya, E.; Burger, R.P.	Scientific African	2022	10.1016/j.sciaf.2022.e01201
_05792022	1	Coastal Vulnerability Assessment of Bali Province, Indonesia Using Remote Sensing and GIS Approaches	Hastuti, A.W.; Nagai, M.; Suniada, K.I.	Remote Sensing	2022	10.3390/rs14174409
_05802022	1	Do We Really Have to Scale Up Local Approaches? A Reflection on Scalability, Based upon a Territorial Prospective at the Burkina Faso-Togo Border	Ancey, V.; Sourisseau, J.M.; Corniaux, C.	Sustainability	2022	10.3390/su141710977
_05812022	1	Replacing rice with lower water consumption crops: green policy implications for Iran	Yazdanpanah, M.; Zobeidi, T.; Sieber, S.; Lohr, K.; Homayoon, S.B.	Climate Research	2022	10.3354/cr01700
_05822022	1	Antioxidant activity and the physicochemical composition of young caper shoots (Capparis spinosa L.) of different Spanish cultivars	Grimalt, M.; Hernandez, F.; Legua, P.; Amoros, A.; Almansa, M.S.	Scientia Horticulturae	2022	10.1016/j.scienta.2021.110646
_05832022	1	Public perceptions of blue carbon in South Korea: Findings from a choice experiment	Kim, J.H.; Nam, J.; Yoo, S.H.	Marine Policy	2022	10.1016/j.marpol.2022.105236
_05842022	1	Pastoral practices, pressures, and human-wildlife relations in high altitude rangelands of eastern Himalaya: A case study of the Dokpa pastoralists of North Sikkim	Luxom, N.M.; Singh, R.; Theengh, L.; Shrestha, P.; Sharma, R.K.	Pastoralism-Research Policy And Practice	2022	10.1186/s13570-022-00252-6
_05852022	1	Population, behavior and conservation status of the northern pig-tailed macaque (Macaca leonina) in the Inner-line reserve forest, Assam, India	Singh, B.; Rahman, A.; Talukdar, N.R.; Choudhury, P.	Tropical Ecology	2022	10.1007/s42965-022-00276-4
_05862022	1	Small Island Developing States and climate securitisation in international politics: Towards a comprehensive conception	Rasheed, A.A.	Island Studies Journal	2022	10.24043/isj.391
_05872022	6	The role of education in biodiversity conservation: Can knowledge and understanding alter locals' views and attitudes towards ecosystem services?	Borresen, S.T.; Ulimboka, R.; Nyahongo, J.; Ranke, P.S.; Skjaervo, G.R.; Roskaft, E.	Environmental Education Research	2022	10.1080/13504622.2022.2117796
_05882022	1	Do youth conceptualizations influence the inclusion of young people in sustainable agriculture intensification? Insights from Ghana and Malawi	Zulu, L.C.; Djenontin, I.N.S.; Kamoto, J.F.; Kampanje-Phiri, J.M.; Fischer, G.	Environment Development And Sustainability	2022	10.1007/s10668-022-02632-9
_05892022	1	Going Underwater? Flood Risk Belief Heterogeneity and Coastal Home Price Dynamics	Bakkensen, L.A.; Barrage, L.	Review of Financial Studies	2022	10.1093/rfs/hhab122
_05902022	1	Agribusiness and environmental conservation in tropical forests in the eastern Amazon	Pinheiro, C.D.D.; Silva, L.C.; Matlaba, V.J.; Giannini, T.C.	Sustainable Production And Consumption	2022	10.1016/j.spc.2022.08.015
_05912022	1	Perceptions of plastic pollution in a prominent fishery: Building strategies to inform management	Wootton, N.; Nursey-Bray, M.; Reis-Santos, P.; Gillanders, B.M.	Marine Policy	2022	10.1016/j.marpol.2021.104846
_05922022	1	New path creation in energy transition: Exploring the interplay between resource formation and social acceptance of biomass adoption in Europe	Panori, A.; Kostopoulos, I.; Karampinis, E.; Altsitsiadis, A.	Energy Research & Social Science	2022	10.1016/j.erss.2021.102400
_05932022	1	Natural and Indigenous sciences: reflections on an attempt to collaborate	Kater, I.	Regional Environmental Change	2022	10.1007/s10113-022-01967-3
_05942022	1	The effect of proximity to protected areas on community adaptation to environmental change	Gillespie, J.; Penny, D.	Journal Of Environmental Management	2022	10.1016/j.jenvman.2021.113805
_05952022	1	Connecting to the oceans: supporting ocean literacy and public engagement	Kelly, R.; Evans, K.; Alexander, K.; Bettiol, S.; Corney, S.; Cullen-Knox, C.; Cvitanovic, C.; de Salas, K.; Emad, G.R.; Fullbrook, L.; Garcia, C.; Ison, S.; Ling, S.; Macleod, C.; Meyer, A.; Murray, L.; Murunga, M.; Nash, K.L.; Norris, K.; Oellermann, M.; Scott, J.; Stark, J.S.; Wood, G.; Pecl, G.T.	Reviews In Fish Biology And Fisheries	2022	10.1007/s11160-020-09625-9
_05962022	1	Weather variability and conflict forecasts: Dynamic human-environment interactions in Kenya	Linke, A.M.; Witmer, F.D.W.; O'Loughlin, J.	Political Geography	2022	10.1016/j.polgeo.2021.102489
_05972022	6	Cumulative Energy Demand and Carbon Footprint of the Greenhouse Cultivation System	Grabarczyk, R.; Grabarczyk, S.	Applied Sciences-Basel	2022	10.3390/app12178786
_05982022	1	Contextualisation of salinisation and adaptation preferences in the coastal areas of Bangladesh: Bringing together farmers' salinity perspectives into place-based policy initiatives	Islam, M.A.; de Bruyn, L.L.; Koech, R.; Warwick, N.	Land Degradation & Development	2022	10.1002/ldr.4431
_05992022	1	Crucial role of Arabidopsis glutaredoxin S17 in heat stress response revealed by transcriptome analysis	Rao, X.L.; Cheng, N.H.; Mathew, I.E.; Hirschi, K.D.; Nakata, P.A.	Functional Plant Biology	2022	10.1071/FP22002
_06002022	11	Perception on coastal erosion: An assessment of how national level coastal resilience strategies promote indigenous knowledge and affect local level adaptation in Ghanaian communities	Arkhurst, B.M.; Poku-Boansi, M.; Adarkwa, K.K.	Environmental Science & Policy	2022	10.1016/j.envsci.2022.08.019
_06012022	6	Effects of agricultural extension system on promoting conservation agriculture in Shaanxi Plain, China	Fan L.; Ge Y.; Niu H.	Journal of Cleaner Production	2022	10.1016/j.jclepro.2022.134896
_06022022	2	Climate-friendly business: A study to assess its potential in the coastal areas of Bangladesh	Chowdhury M.A.; Tarin N.J.; Roy S.K.; Mahmood S.	Journal of Coastal Conservation	2022	10.1007/s11852-022-00914-y
_06032022	2	Integrating climate information into decision making for building resilience: A case study on farming communities in Bihar, India	Anshul A.; Mitesh S.; Srinivasan G.; Buizer J.; Finan T.; Singh K.K.; Kumar S.	Climate Services	2022	10.1016/j.cliser.2022.100328
_06042022	2	Evolving farm-level adaptation to climate variability and change risks in the forest-savanna transitional zone of Ghana	Guodaar L.; Appiah D.O.	Environmental Challenges	2022	10.1016/j.envc.2022.100654
_06052022	6	Community perceptions of carbon farming: A case study of the semi-arid Mulga Lands in Queensland, Australia	Jassim D.; Witt B.; Evans M.C.	Journal of Rural Studies	2022	10.1016/j.jrurstud.2022.10.010
_06062022	2	Risk assessment of harmful algal blooms (HAB) occurrence in the agroecosystem: A hydro-ecologic modeling framework and environmental risk matrix	Hou C.; Chu M.L.; Guzman J.A.	Ecological Indicators	2022	10.1016/j.ecolind.2022.109617
_06072022	2	A national hydrological projections service for Australia	Wilson L.; Bende-Michl U.; Sharples W.; Vogel E.; Peter J.; Srikanthan S.; Khan Z.; Matic V.; Oke A.; Turner M.; Co Duong V.; Loh S.; Baron-Hay S.; Roussis J.; Kociuba G.; Hope P.; Dowdy A.; Donnelly C.; Argent R.; Thomas S.; Kitsios A.; Bellhouse J.	Climate Services	2022	10.1016/j.cliser.2022.100331
_06082022	11	Climate change perception and the adoption of innovation among mango plantation farmers in the Yilo Krobo municipality, Ghana	Asare-Nuamah P.; Antwi-Agyei P.; Dick-Sagoe C.; Adeosun O.T.	Environmental Development	2022	10.1016/j.envdev.2022.100761
_06092022	6	Factors Influencing the Feasibility, Effectiveness, and Sustainability of Farmers’ Adaptation Strategies to Climate Change in The Indian Eastern Himalayan Foothills	Datta P.; Behera B.	Environmental Management	2022	10.1007/s00267-022-01724-6
_06102022	2	Exploring lessons from five years of biochar-producing cookstoves in the Kagera region, Tanzania	Eltigani A.; Olsson A.; Krause A.; Ernest B.; Fridahl M.; Yanda P.; Hansson A.	Energy for Sustainable Development	2022	10.1016/j.esd.2022.09.015
_06112022	2	Climate-sensitive hydrological drought insurance for irrigated agriculture under deep uncertainty. Insightful results from the Cega River Basin in Spain	Agudo-Domínguez A.; Pérez-Blanco C.D.; Gil-García L.; Ortega J.A.; Dasgupta S.	Agricultural Water Management	2022	10.1016/j.agwat.2022.107938
_06122022	6	The leader, the keeper, and the follower? A legitimacy perspective on the governance of varietal innovation systems for climate changes adaptation. The case of sunflower hybrids in France	Akimowicz M.; Del Corso J.-P.; Gallai N.; Képhaliacos C.	Agricultural Systems	2022	10.1016/j.agsy.2022.103498
_06132022	6	The influences on farmers' planned and actual farm adaptation decisions: Evidence from small-scale irrigation schemes in South-Eastern Africa	Abebe F.; Zuo A.; Wheeler S.A.; Bjornlund H.; Chilundo M.; Kissoly L.; Dube T.	Ecological Economics	2022	10.1016/j.ecolecon.2022.107594
_06142022	6	European Green Transition Implications on Africa’s Livestock Sector Development and Resilience to Climate Change	Ndue K.; Pál G.	Sustainability (Switzerland)	2022	10.3390/su142114401
_06152022	2	Pesticide Safety Awareness among Rural Farmers in Dadinkowa, Gombe State, Nigeria	Moda H.M.; Anang D.M.; Moses N.; Manjo F.M.; Joshua V.I.; Christopher N.; Doka P.; Danjin M.	International Journal of Environmental Research and Public Health	2022	10.3390/ijerph192113728
_06162022	6	Global deforestation revisited: The role of weak institutions	Moreira-Dantas I.R.; Söder M.	Land Use Policy	2022	10.1016/j.landusepol.2022.106383
_06172022	2	Assessment of flood vulnerability of riverine island community using a composite flood vulnerability index	Sarker M.N.I.; Alam G.M.M.; Firdaus R.B.R.; Biswas J.C.; Islam A.R.M.T.; Raihan M.L.; Hattori T.; Alam K.; Joshi N.P.; Shaw R.	International Journal of Disaster Risk Reduction	2022	10.1016/j.ijdrr.2022.103306
_06182022	2	Consumer attitudes toward dairy products from sheep and goats: A cross-continental perspective	Vargas-Bello-Pérez E.; Tajonar K.; Foggi G.; Mele M.; Simitzis P.; Mavrommatis A.; Tsiplakou E.; Habib M.R.; Gonzalez-Ronquillo M.; Toro-Mujica P.	Journal of Dairy Science	2022	10.3168/jds.2022-21894
_06192022	2	Understanding the role of groundwater in the lives of rural women in India	Swaraj A.; Maheshwari B.	World Water Policy	2022	10.1002/wwp2.12085
_06202022	2	Combating climate change – What, where and how to implement adaptive measures in the agriculture sector of Öland, Sweden, keeping in view the constraints of carrying capacities and risk of maladaptation	Ibrahim M.A.; Johansson M.	Land Use Policy	2022	10.1016/j.landusepol.2022.106358
_06212022	2	Ecosystem-based fisheries risk assessment and forecasting considering a spatio-temporal component in Korean waters	Kim H.; Kang H.; Zhang C.-I.	Ocean and Coastal Management	2022	10.1016/j.ocecoaman.2022.106356
_06222022	6	Environmental change and groundwater variability in South Bihar, India	Sharma A.; Maharana P.; Sahoo S.; Sharma P.	Groundwater for Sustainable Development	2022	10.1016/j.gsd.2022.100846
_06232022	6	Rice farmers’ perceptions about temperature and rainfall variations, respective adaptation measures, and determinants: Implications for sustainable farming systems	Khan N.A.; Shah A.A.; Chowdhury A.; Tariq M.A.U.R.; Khanal U.	Frontiers in Environmental Science	2022	10.3389/fenvs.2022.997673
_06242022	12	Impacts of climate change and environmental degradation on children in Malaysia	Sahani M.; Othman H.; Kwan S.C.; Juneng L.; Ibrahim M.F.; Hod R.; Zaini Z.I.; Mustafa M.; Nnafie I.; Ching L.C.; Dambul R.; Varkkey H.; Phung V.L.H.; Mamood S.N.H.; Karim N.; Abu Bakar N.F.; Wahab M.I.A.; Zulfakar S.S.; Rosli Y.	Frontiers in Public Health	2022	10.3389/fpubh.2022.909779
_06252022	6	Climate change induced human displacement in Bangladesh: Implications on the livelihood of displaced riverine island dwellers and their adaptation strategies	Hossain B.; Shi G.; Ajiang C.; Sarker M.N.I.; Sohel M.S.; Sun Z.; Yang Q.	Frontiers in Psychology	2022	10.3389/fpsyg.2022.964648
_06262022	6	Implementing Local Climate Change Adaptation Actions: The Role of Various Policy Instruments in Mopane (Colophospermum mopane) Woodlands, Northern Namibia	Nikodemus A.; Hájek M.	Forests	2022	10.3390/f13101682
_06272022	6	Transition to Organic Farming: A Case from Hungary	Király G.; Giuseppina R.; Tóth J.	Agronomy	2022	10.3390/agronomy12102435
_06282022	6	Can Collecting Water Fees Really Promote Agricultural Water-Saving? Evidence from Seasonal Water Shortage Areas in South China	Li X.	Sustainability (Switzerland)	2022	10.3390/su141912881
_06292022	6	Rural Farmers’ Cognition and Climate Change Adaptation Impact on Cash Crop Productivity: Evidence from a Recent Study	Khan N.; Ma J.; Kassem H.S.; Kazim R.; Ray R.L.; Ihtisham M.; Zhang S.	International Journal of Environmental Research and Public Health	2022	10.3390/ijerph191912556
_06302022	2	Evaluation of the Effects of Climate Change on Agricultural Production-La Rinconada Town Center – Ancash, Peru	Campomanes G.P.; Campomanes M.P.	Environment and Ecology Research	2022	10.13189/eer.2022.100502
_06312022	6	Social Memory in the Mekong’s Changing Floodscapes: Narratives of Agrarian Communities’ Adaptation	Tran T.A.; Rigg J.; Taylor D.; Miller M.A.; Pittock J.; Le P.T.	Human Ecology	2022	10.1007/s10745-022-00362-0
_06322022	2	Exploring farmers' perceptions and lessons learned from the 2015–2018 drought in the Western Cape, South Africa	Theron S.N.; Archer E.R.M.; Midgley S.J.E.; Walker S.	Journal of Rural Studies	2022	10.1016/j.jrurstud.2022.09.002
_06332022	6	Analysis of perceived robustness, adaptability and transformability of Spanish extensive livestock farms under alternative challenging scenarios	Daniele B.-C.; Barbara S.; Isabel B.; Alberto G.	Agricultural Systems	2022	10.1016/j.agsy.2022.103487
_06342022	6	Civil society’s perception of forest ecosystem services. A case study in the Western Alps	Bruzzese S.; Blanc S.; Merlino V.M.; Massaglia S.; Brun F.	Frontiers in Psychology	2022	10.3389/fpsyg.2022.1000043
_06352022	16	Indigenous perceptions and adaptive responses to the impacts of climate variability in the Sierra Nevada de Santa Marta, Colombia	Guáqueta-Solórzano V.-E.; Postigo J.C.	Frontiers in Climate	2022	10.3389/fclim.2022.910294
_06362022	6	Extreme Weather Events and Spiraling Debt: A Double Whammy for Bangladeshis Affected by Climate Change	Atiqul Haq S.M.	Frontiers in Psychology	2022	10.3389/fpsyg.2022.879219
_06372022	2	How Modelers Model: The Overlooked Social and Human Dimensions in Model Intercomparison Studies	Albanito F.; McBey D.; Harrison M.; Smith P.; Ehrhardt F.; Bhatia A.; Bellocchi G.; Brilli L.; Carozzi M.; Christie K.; Doltra J.; Dorich C.; Doro L.; Grace P.; Grant B.; Léonard J.; Liebig M.; Ludemann C.; Martin R.; Meier E.; Meyer R.; De Antoni Migliorati M.; Myrgiotis V.; Recous S.; Sándor R.; Snow V.; Soussana J.-F.; Smith W.N.; Fitton N.	Environmental Science and Technology	2022	10.1021/acs.est.2c02023
_06382022	10	Smallholder farmers’ behavioral preferences under the impact of climate change: A comparative analysis of two agricultural areas in China	Peng Y.; Xu Z.; Wei P.; Cheng L.	Frontiers in Earth Science	2022	10.3389/feart.2022.1010733
_06392022	2	Relative advantage and complexity: Predicting the rate of adoption of agricultural innovations	Kaine G.; Wright V.	Frontiers in Agronomy	2022	10.3389/fagro.2022.967605
_06402022	2	Consumer attitudes to vertical farming in the United Kingdom and Germany	Ha B.; Roigard C.M.; Chheang S.L.; Ryan G.S.; Jin D.; Hedderley D.I.; Jaeger S.R.	Acta Horticulturae	2022	10.17660/ActaHortic.2022.1345.22
_06412022	2	Application of Discrete Choice Experiment in Agricultural Risk Management: A Review	Čop T.; Njavro M.	Sustainability (Switzerland)	2022	10.3390/su141710609
_06422022	10	Observed climate trends, perceived impacts and community adaptation practices in Côte d’Ivoire	Kouassi J.-L.; Wandan N.; Mbow C.	Environmental and Socio-Economic Studies	2022	10.2478/environ-2022-0016
_06432022	6	Integrated Farming Systems as an Adaptation Strategy to Climate Change: Case Studies from Diverse Agro-Climatic Zones of India	Paramesh V.; Kumar P.; Shamim M.; Ravisankar N.; Arunachalam V.; Nath A.J.; Mayekar T.; Singh R.; Prusty A.K.; Rajkumar R.S.; Panwar A.S.; Reddy V.K.; Pramanik M.; Das A.; Manohara K.K.; Babu S.; Kashyap P.	Sustainability (Switzerland)	2022	10.3390/su141811629
_06442022	6	Climate change opportunities reduce farmers' risk perception: Extension of the value-belief-norm theory in the context of Finnish agriculture	Sorvali J.; Liu X.; Kaseva J.	Frontiers in Psychology	2022	10.3389/fpsyg.2022.939201
_06452022	2	Climate justice for the southwestern coastal region of Bangladesh	Ashrafuzzaman M.; Gomes C.; Guerra J.	Frontiers in Climate	2022	10.3389/fclim.2022.881709
_06462022	6	Factors Influencing the Adoption of Climate-Smart Agricultural Practice by Small-Scale Farming Households in Wondo Genet, Southern Ethiopia	Kassa B.A.; Abdi A.T.	SAGE Open	2022	10.1177/21582440221121604
_06472022	2	Challenges and prospects of using treated wastewater to manage water scarcity crises in the Gulf Cooperation Council countries	Qureshi A.S.	Desalination and Water Treatment	2022	10.5004/dwt.2022.28216
_06482022	2	Smart and Sustainable Buildings and Infrastructure	Rao V.M.; Samal A.K.	Ymer	2022	10.37896/YMER21.06/64
_06492022	2	Perception of Cassava-Based Farmers to Climate Variability in the Rain Forest and Derived Savannah Biomes of Nigeria	Ayinde A.F.O.; Johnston P.A.; Olujimi O.O.; Dasgupta P.; Akerele D.	Sarhad Journal of Agriculture	2022	10.17582/journal.sja/2022/38.5.43.52
_06502022	2	Farm level adaptation to climate change in north China: behavioural practices and potential drivers	Liu W.; Du C.; Yang T.; Jin S.	Environmental Sociology	2022	10.1080/23251042.2022.2147890
_06512022	6	Local perception of climate change and adaptation in the highlands of Cameroon	Bruckmann L.; Lekane Tsobgou D.; Marcoty P.; Schmitz S.	African Geographical Review	2022	10.1080/19376812.2022.2144918
_06522022	6	Past experience of drought, drought risk perception, and climate mitigation and adaptation decisions by farmers in New Zealand	Nguyen T.M.; Stahlmann-Brown P.; Noy I.	Environmental Hazards	2022	10.1080/17477891.2022.2141179
_06532022	6	The influence of socioeconomic factors on individual and household adaptation strategies to climate change risks in Port Harcourt, Nigeria	Okunola O.H.; Simatele M.D.; Olowoporoku O.	Journal of Integrative Environmental Sciences	2022	10.1080/1943815X.2022.2143821
_06542022	10	Farmers' perspectives on the adoption of smart farming technology to support food farming in Aceh Province, Indonesia	Agussabti A.; Rahmaddiansyah R.; Hamid A.H.; Zakaria Z.; Munawar A.A.; Abu Bakar B.	Open Agriculture	2022	10.1515/opag-2022-0145
_06552022	2	Impact of Climate Change and Technological Advancement on Cotton Production: Evidence from Xinjiang Region, China	Arshad M.U.; Yuanfeng Z.; Hanif S.; Fatima F.	Journal of Agricultural Science and Technology	2022
_06562022	6	Agriculture, COVID-19 and mental health: Does gender matter?	Budge H.; Shortall S.	Sociologia Ruralis	2022	10.1111/soru.12408
_06572022	6	Living with typhoons and changing weather patterns: Indigenous resilience and the adaptation pathways of smallholder farmers in Taiwan	Bayrak M.M.; Hung L.-S.; Hsu Y.-Y.	Sustainability Science	2022	10.1007/s11625-022-01247-3
_06582022	12	Artisanal fishers in small island developing states and their perception of environmental change: the case study of Mauritius	Appadoo C.; Sultan R.; Simier M.; Tandrayen-Ragoobur V.; Capello M.	Reviews in Fish Biology and Fisheries	2022	10.1007/s11160-022-09735-6
_06592022	2	Digital Agriculture in Viet Nam: Conditions and Prospect of Development	Loi N.T.N.	Agris On-line Papers in Economics and Informatics	2022	10.7160/aol.2022.140304
_06602022	10	Smallholder farmers’ perceptions and adaptation strategies to climate change risks in northwest Ethiopia	Likinaw A.; Bewket W.; Alemayehu A.	International Journal of Climate Change Strategies and Management	2022	10.1108/IJCCSM-01-2022-0001
_06612022	2	Rural households' perceptio of climate change in the Central and North Gondar Zones, Northwest Ethiopia	Awoke W.; Agitew G.	African Journal of Food, Agriculture, Nutrition and Development	2022	10.18697/ajfand.113.19400
_06622022	2	An inquiry on north-eastern Italian farmers' perception of climate change and related risks to agriculture	Nassivera F.; Gallenti G.; Carzedda M.	Italian Review of Agricultural Economics	2022	10.36253/rea-13382
_06632022	21	Climate change, disaster management and primary health care in Zimbabwe	Ray S.; Goronga T.; Chigiya P.T.; Madzimbamuto F.D.	African Journal of Primary Health Care and Family Medicine	2022	10.4102/PHCFM.V14I1.3684
_06642022	10	Smallholder farmers' perception of climate change and choice of adaptation strategies in East Hararghe Zone, Eastern Ethiopia	Zeleke T.; Beyene F.; Deressa T.; Yousuf J.; Kebede T.	International Journal of Climate Change Strategies and Management	2022	10.1108/IJCCSM-01-2022-0014
_06652022	10	Effect of indigenous and scientific forecasts on pastoralists’ climate change perceptions in the Rwenzori region, Western Uganda	Nkuba M.R.; Chanda R.; Mmopelwa G.; Kato E.; Najjingo Mangheni M.; Lesolle D.; Mujuni G.	Climate and Development	2022	10.1080/17565529.2022.2119831
_06662022	6	A PLS-SEM approach to determine farmers’ awareness about climate change mitigation and adaptation strategies: pathway toward sustainable environment and agricultural productivity	Sohail M.T.	Environmental Science and Pollution Research	2022	10.1007/s11356-022-23471-1
_06672022	6	Religion and Adaptation to Climatic Variability in Agricultural Frontiers: Mennonite Farming in El Chaco, Paraguay	Trinidad-Da Silva A.; Miró J.J.; Sauri D.	Professional Geographer	2022	10.1080/00330124.2022.2111688
_06682022	6	Impacts of local conservation strategies on forest flora species of the Ambalara forest reserve in the Wa East District, Ghana	Yahaya A.-K.; Tijani A.-F.K.; Alhassan A.	International Journal of Sustainable Development and World Ecology	2022	10.1080/13504509.2022.2120108
_06692022	2	Climate variability and extractivism exposures: Understanding household perspectives on livelihood resilience in rural Ghana	Tannor S.J.; Kelboro G.; Greve K.; Borgemeister C.; Tischbein B.	Extractive Industries and Society	2022	10.1016/j.exis.2022.101164
_06702022	6	Awareness, Knowledge and Perception of Forest Dependent Communities on Climate Change in Malawi: A Case of Mchinji and Phirilongwe Forest Reserves in Malawi	Chisale H.L.W.; Chirwa P.W.; Babalola F.D.	Journal of Sustainable Forestry	2022	10.1080/10549811.2022.2123353
_06712022	6	Table olive farmers’ sources of risk and risk management strategies	Tok N.	New Medit	2022	10.30682/nm2203f
_06722022	2	Climate Change Vulnerability Assessment in Mangrove-Dependent Communities of Manoka Island, Littoral Region of Cameroon	Fongnzossie E.; Sonwa D.J.; Mbevo P.; Kentatchime F.; Mokam A.; Tatuebu Tagne C.; Rim L.F.E.A.	Scientific World Journal	2022	10.1155/2022/7546519
_06732022	2	‘No longer solid’: perceived impacts of permafrost thaw in three Arctic communities	Ramage J.; Jungsberg L.; Meyer A.; Gartler S.	Polar Geography	2022	10.1080/1088937X.2022.2105973
_06742022	1	Women and climate change adaptation behaviour: What's the problem and solution?	Goli, I; Abadi, MON; Lashgarara, F; Tanaskovik, V; Chukaliev, O; Viira, AH; Pour, M; Sklenicka, P; Janeckova, K; Azadi, H	Climate and Development	2022	10.1080/17565529.2022.2121597
_06752022	7	What evidence exists on conceptual differences in climate change perceptions of smallholders? A systematic map protocol	Troncarelli, L.T.; Morsello, C.	Environmental Evidence	2022	10.1186/s13750-022-00284-w
_06762022	1	Assessing climate change-related losses and damages and adaptation constraints to address them: Evidence from flood-prone riverine communities in Southern Nigeria	Amaechina, EC; Anugwa, IQ; Agwu, AE; Ifelunini, AI; Umeonuora, TG; Okwor, CA	Environmental Development	2022	10.1016/j.envdev.2022.100780
_06772022	1	Exploring Gender and Climate Change Nexus, and Empowering Women in the South Western Coastal Region of Bangladesh for Adaptation and Mitigation	Ashrafuzzaman, M; Gomes, C; Dias, JM; Cerda, A	Climate	2022	10.3390/cli10110172
_06782022	1	A gendered perspective on climate change adaptation strategies: a case study from Yunnan, China	Sujakhu, NM; Ranjitkar, S; Su, YF; He, J; Xu, JC	Local Environment	2022	10.1080/13549839.2022.2130883
_06792022	1	Combating climate change-What, where and how to implement adaptive measures in the agriculture sector of O?land, Sweden, keeping in view the constraints of carrying capacities and risk of maladaptation	Ibrahim, MA; Johansson, M	Land Use Policy	2022	10.1016/j.lusepol.2022.106358
_06802022	1	Are We Adapting to Climate Change? Evidence from the High-Quality Agri-Food Sector in the Veneto Region	Salpina, D; Pagliacci, F	Sustainability	2022	10.3390/su141811482
_06812022	1	The Adaptation Behaviour of Marine Fishermen towards Climate Change and Food Security: An Application of the Theory of Planned Behaviour and Health Belief Model	Begum, M; Masud, MM; Alam, L; Bin Mokhtar, M; Amir, AA	Sustainability	2022	10.3390/su142114001
_06822022	1	Climate Change Adaptation in Non-Timber Forest Products: How Resilient are Small Shiitake Producers?	Miyake, Y; Kohsaka, R	Journal of Sustainability Forestry	2022	10.1080/10549811.2022.2123822
_06832022	1	Graduate Students' Knowledge Levels on Climate Change in the Departments of Agricultural Economics in Turkey	Bozoglu, M; Topuz, BK; Baser, U; Shahbaz, P; Eroglu, NA	Journal of Agricultural Science and Technology	2022
_06842022	1	Perceptions of the Impact of Climate Change on Performance of Fish Hatcheries in Bangladesh: An Empirical Study	Siddique, MA; Ahammad, AKS; Mahalder, B; Alam, MM; Hasan, NA; Abul Bashar; Biswas, JC; Haque, MM	Fishes	2022	10.3390/fishes7050270
_06852022	1	Farmer adoption and intensity of use of extreme weather adaptation and mitigation strategies: evidence from a sample of Missouri farmers	Skevas, T; Massey, R; Grashuis, J	Climatic Change	2022	10.1007/s10584-022-03439-3
_06862022	1	Agricultural co-operatives for managing natural capital to achieve UN Sustainable Development Goals 12-15: A conceptual framework	Ghauri, S; Jackson, EL; Marinova, D; Mohammadi, H	Journal of Co-Operative Organization and Management	2022	10.1016/j.jcom.2022.100188
_06872022	1	Willingness to Pay for Weather-Indexed Insurance: Evidence from Cambodian Rice Farmers	Wang, Q.X.; Soksophors, Y; Barlis, A; Mushtaq, S; Phanna, K; Swaans, C; Rodulfo, D	Sustainability	2022	10.3390/su142114558
_06882022	1	Wastewater reclamation trends in Thailand	Kanchanapiya, P; Tantisattayakul, T	Water Science and Techonology	2022	10.2166/wst.2022.375
_06892022	1	When crop producers face dynamic climate risks in Ethiopia: exploring determinants behind choices of adaptation strategies	Bedeke, S.B.	Climate Research	2022	10.3354/cr01704
_06902022	1	Do agricultural extension services promote adoption of soil and water conservation practices? Evidence from Northern Ghana	Danso-Abbeam, G	Journal of Agriculture and Food Research	2022	10.1016/j.jafr.2022.100381
_06912022	1	Are positive farmers more productive? Investigating the relationship between positivity ratio and agricultural productivity	Bukchin-Peles, S	Outolook on Agriculture	2022	10.1177/00307270221130087
_06922022	1	The future of CRISPR gene editing according to plant scientists	de Lange, J; Nalley, LL; Yang, W; Shew, A; de Steur, H	Science	2022	10.1016/j.isci.2022.105012
_06932022	1	A systematic PLS-SEM approach on assessment of indigenous knowledge in adapting to floods; A way forward to sustainable agriculture	Sohail, MT; Chen, SM	Frontiers in Plant Science	2022	10.3389/fpls.2022.990785
_06942022	1	Microeconomic adaptation to severe climate disturbances on Australian coral reefs	Bartelet, HA; Barnes, ML; Cumming, GS	Ambio	2022	10.1007/s13280-022-01798-w
_06952022	1	What Drives the Adoption of Agricultural Green Production Technologies? An Extension of TAM in Agriculture	Dai, QC; Cheng, KQ	Sustainability	2022	10.3390/su142114457
_06962022	1	The Economics of Aquatic Plants: The Case of Algae and Duckweed	Hochman, G; Palatnik, RR	Annual Review of Resource Economics	2022	10.1146/annurev-resource-111920-011624
_06972022	1	Invasion Adaptation: A Socio-ecological Assessment of Cherry Growers' Adaptation Potential to Spotted Wing Drosophila	Capnerhurst, H; Fischer, AP; Perfecto, I	Human Ecology	2022	10.1007/s10745-022-00341-5
_06982022	1	Perceptional Differences on the Concept of Sustainability Between Japanese and Foreign Students	Mammadova, A	European Journal of Sustainable Development	2022	10.14207/ejsd.2022.v11n4p25
_06992022	9	Interactions between climate and COVID-19	Ford, J; Zavaleta-Cortijo, C; Ainembabazi, T; Anza-Ramirez, C; Arotoma-Rojas, I; Bezerra, J; Chicmana-Zapata, V; Galappaththi, EK; Hangula, M; Kazaana, C; Lwasa, S; Namanya, D; Nkwinti, N; Nuwagira, R; Okware, S; Osipova, M; Pickering, K; Singh, C; Berrang-Ford, L; Hyams, K; Miranda, JJ; Naylor, A; New, M; Berrang-Ford, PL; COVID Observatory	Lancet Planetary Health	2022	10.1016/S2542-5196(22)00174-7
_07002022	1	Hutsuls' perceptions of forests and uses of forest resource in Ukrainian and Romanian Bukovina	Mattalia, G; Stryamets, N; Balazsi, A; Molnar, G; Gliga, A; Pieroni, A; Soukand, R; Reyes-Garcia, V	International Forestry Review	2022
_07012022	1	Facing marine debris in China	Kang, B; Lin, L; Li, Y; Peng, X; Sun, JC	Marine Pollution Bulletin	2022	10.1016/j.marpolbul.2022.114158
_07022022	1	Assessing Community Perceptions on Urban Flood Resilience in Sri Lanka	Hewawasam, V; Matsui, K	Geosciences	2022	10.3390/geosciences12110406
_07032022	1	Future impacts of Urban and Peri-urban agriculture on carbon stock and land surface temperatures in India	Sagar, US; Singh, Y; Mahalingam, A; Malladi, T	Urban Climate	2022	10.1016/j.uclim.2022.101267
_07042022	1	When the environment is destroyed, you're destroyed: Achieving Indigenous led pipeline justice	Hurlbert, MA; Datta, R	Energy Research & Social Science	2022	10.1016/j.erss.2022.102711
_07052022	1	Social Constructions of Health-Environment Risks: A Comparison of Fishing Community and Expert Perceptions of Cyanobacterial Blooms	Ziegler, CS; Roegner, AF; Aura, CM; Fiorella, KJ	Society & Natural Resources	2022	10.1080/08941920.2022.2135151
_07062022	1	Perceptions, Problems and Prospects of Contract Farming: Insights from Rice Production in Vietnam	Tuyen, MC; Sirisupluxana, P; Bunyasiri, I; Hung, PX	Sustainability	2022	10.3390/su141912472
_07072022	1	On the road to sustainable transport: Acceptance and preferences for renewable fuel production infrastructure	Linzenich, A; Engelmann, L; Arning, K; Becker, T; Wolff, M; Walther, G; Ziefle, M	Frontiers in Energy Research	2022	10.3389/fenrg.2022.989553
_07082022	1	Does climate knowledge act as a shield for farm livelihoods? Empirical analysis from the coastal and non-coastal ecosystems of India	Das, U; Ansari, MA; Ghosh, S	Theoretical and Applied Climatology	2022	10.1007/s00704-022-04245-8
_07092022	1	Evaluation of agricultural drought in South Korea using socio-economic drought information	Lee, JW; Hong, EM; Kim, JU; Jang, WJ; Jung, CG; Kim, SJ	International Journal of Disaster Risk Reduction	2022	10.1016/j.ijdrr.2022.102936
_07102022	1	Barriers and Opportunities: Specialty Cultivated Mushroom Production in the United States	Moxley, A; Ebel, R; Cripps, CL; Austin, CG; Stein, M; Winder, M	Sustainability	2022	10.3390/su141912591
_07112022	1	Expert perceptions of seaweed farming for sustainable development	Spillias, S; Cottrell, RS; Kelly, R; O'Brien, KR; Adams, J; Bellgrove, A; Kelly, B; Kilpatrick, C; Layton, C; Macleod, C; Roberts, S; Stringer, D; McDonald-Madden, E	Journal of Cleaner Production	2022	10.1016/j.jclepro.2022.133052
_07122022	1	Estimating the value of ecosystem services in agricultural landscapes amid intensification pressures: The Brazilian case	Parron, LM; Villanueva, AJ; Glenk, K	Ecosystem Services	2022	10.1016/j.ecoser.2022.101476
_07132022	1	The market-society-policy nexus in sustainable agriculture	Diaz-Siefer, P; Fonturbel, FE; Berasaluce, M; Huenchuleo, C; Lal, R; Mondaca, P; Celis-Diez, JL	Environment Development and Sustainability	2022	10.1007/s10668-022-02691-y
_07142022	1	Land Use and Land Cover Change Dynamics and Perceived Drivers in Rangeland Areas in Central Uganda	Kuule, DA; Ssentongo, B; Magaya, PJ; Mwesigwa, GY; Okurut, IT; Nyombi, K; Egeru, A; Tabuti, JRS	Land	2022	10.3390/land11091402
_07152022	1	Trehalose: A Key Player in Plant Growth Regulation and Tolerance to Abiotic Stresses	Hassan, MU; Nawaz, M; Shah, AN; Raza, A; Barbanti, L; Skalicky, M; Hashem, M; Brestic, M; Pandey, S; Alamri, S; Mostafa, YS; Sabagh, AEL; Qari, SH	Journal of Plant Growth Regulation	2022	10.1007/s00344-022-10851-7
_07162022	1	Fishermen's perceptions of constraints on adaptive capacity in the California market squid and California spiny lobster fisheries	Powell, F; Levine, A; Ordonez-Gauger, L	Frontiers in Marine Science	2022	10.3389/fmars.2022.1028280
_07172022	1	Assessment of the Financial Benefits from Wind Farms in US Rural Locations	Haces-Fernandez, F	Journal of Risk and Financial Management	2022	10.3390/jrfm15100423
_07182022	1	Ecosystem Services and Linkages of Naturally Managed Monotheca buxifolia (Falc.) A. DC. Forests with Local Communities across Contiguous Mountainous Ranges in Pakistan	Ali, F; Khan, N; Rahmonov, O	Biology-Basel	2022	10.3390/biology11101469
_07192022	1	Vulnerability, impact and adaptation strategies of female farmers to climate variability	Dibakoane, S; Siyongwana, P; Shabalala, AN	Jamba-Journal of Disaster Risk Studies	2022	10.4102/jamba.v14i1.1302
_07202022	1	Weakening of Coastlines and Coastal Erosion in the Gulf of Guinea: The Case of the Kribi Coast in Cameroon	Fendoung, PM; Tchindjang, M; Hubert-Ferrari, A	Land	2022	10.3390/land11091557
_07212022	1	An inventory of crop wild relatives and wild-utilized plants in Canada	Ulrich, JC; Moreau, TL; Luna-Perez, E; Beckett, KIS; Simon, LK; Migicovsky, Z; Diederichsen, A; Khoury, CK	Crop Science	2022	10.1002/csc2.20807
_07222022	1	Through the Eyes of Forest Visitors-Perception and Scenic Preferences of Munich's Urban Proximate Woodlands	Lupp, G; Kantelberg, V; Fath, J; Hirschbeck, T; Kasbauer, C; Ritter, A; Schisslbauer, J; Pauleit, S	Forests	2022	10.3390/f13101584
_07232022	1	A field experiment exploring disturbance-and-recovery, and restoration methodology of Zostera capensis to support its role as a coastal protector	Amone-Mabuto, M; Hollander, J; Lugendo, B; Adams, JB; Bandeira, S	Nordic Journal of Botany	2022	10.1111/njb.03632
_07242022	1	Implementation of Access and Benefit Sharing (ABS) from Biological Resources in the State of Gujarat	Kumar, D; Shanthakumar, S; Banerjee, M	Asian Biotechnology and Development Review	2022
_07252022	1	Factors Influencing Risk during Wildfires: Contrasting Divergent Regions in the US	Noonan-Wright, E; Seielstad, C	Fire- Switzerland	2022	10.3390/fire5050131
_07262022	1	Understanding How Marine Protected Areas Influence Local Prosperity-A Case Study of Gili Matra, Indonesia	Rosadi, A; Dargusch, P; Taryono, T	International Journal of Environmental Research and Public Health	2022	10.3390/ijerph192013508
_07272022	1	Factors Affecting Farmers' Adoption of Flood Adaptation Strategies Using Structural Equation Modeling	Faruk, MO; Maharjan, KL	Water	2022	10.3390/w14193080
_07282022	1	Wildfire imagery reduces risk information-seeking among homeowners as property wildfire risk increases	Flint, HB; Champ, PA; Meldrum, JR; Brenkert-Smith, H	Communications Earth & Environment	2022	10.1038/s43247-022-00505-7
_07292022	1	How do value-judgements enter model-based assessments of climate sensitivity?	Undorf, S; Pulkkinen, K; Wikman-Svahn, P; Bender, FAM	Climatic Change	2022	10.1007/s10584-022-03435-7
_07302022	1	Mapping cultural ecosystem services in the hyper arid environment of south of Jordan	Albalawneh, A; Al-Assaf, A; Sweity, A; Abu Hammour, W; Kloub, K; Hjazin, A; Kabariti, R; Abu Nowar, L; Tadros, MJ; Aljaafreh, S; Diab, M; Alwidyan, J; Albashbsheh, G; Haddad, N	Frontiers in Environmental Science	2022	10.3389/fenvs.2022.866309
_07312022	1	Addressing the vexing educational challenges of biodiversity loss: A photo-based intervention	Gehlbach, H; Mu, N; Arcot, RR; Chuter, C; Cornwall, KJ; Nehring, L; Robinson, CD; Vriesema, CC	Contemporary Educational Psychology	2022	10.1016/j.cedpsych.2022.102096
_07322022	1	Testing the influence of visual framing on engagement and pro-environmental action	Salazar, G; Monroe, MC; Ennes, M; Jones, JA; Verissimo, D	Conservation Science and Practice	2022	10.1111/csp2.12812
_07332022	4	Traditional agroecological knowledge and practices: The drivers and opportunities for adaptation actions in the northern region of Ghana,	Yeleliere, E.; Yeboah, T.; Antwi-Agyei, P.; Peprah, P.	Regional Sustainability	2022	10.1016/j.regsus.2022.11.002
_07342022	4	Soil seed bank distribution and restoration potential in the vegetation of Buska Mountain range, Hamar district, southwestern Ethiopia	Bekele, M.; Demissew,S.; Bekele, T.; Woldeyes, F.	Heliyon	2022	10.1016/j.heliyon.2022.e11244
_07352022	4	Farming systems research: Concepts, design and methodology	Behera, U.K.; France, J.	Advances in Agronomy	2022	10.1016/bs.agron.2022.08.001
_07362022	4	Information constraint and farmers’ willingness to pay for an irrigation scheduling tool	Martey, E.; Etwire, P.M.; Adombilla, R.; Abebrese, S. O.	Agricultural Water Management	2022	10.1016/j.agwat.2022.108043
_07372022	27	Climate Change Impacts Can Be Differentially Perceived Across Time Scales: A Study Among the Tuareg of the Algerian Sahara	Miara MD, Negadi M, Tabak S, Bendif H, Dahmani W, Ait Hammou M, Sahnoun T, Snorek J, Porcher V, Reyes-García V, Teixidor-Toneu I.	Geohealth	2022	10.1029/2022GH000620
_07382022	5	Electrochemical detection of selected heavy metals in water: a case study of African experiences	Okpara EC, Fayemi OE, Wojuola OB, Onwudiwe DC, Ebenso EE.	RSC Adv	2022	10.1039/d2ra02733j
_07392022	3	Climate Change Impact on Indigenous Food Resources	Rankoana, S.A.	International Journal of Social Science Research and Review	2022	10.47814/ijssrr.v5i10.713
_07402022	3	Community-based adaptation practices to cope with drought in the era of climate change in a rural community in Limpopo Province, South Africa	Rankoana, S.A.	Natural Resources and Sustainable Development	2022	10.31924/nrsd
_07412022	3	Small-holder farmers knowledge and information on the impact of climate variability & extremes on livestock production in Limpopo & Mpumalanga Provinces.	Nesamvuni, A. E.; Ndwambi, K.; Tshikolomo, K. A; Lekalakala, G. R.; Raphulu, T.; Petja, B. M.; Van Niekerk, J.	Technium Social Sciences Journal	2022	10.47577/tssj.v27i1.5299
_07422022	3	Sorghum as a household food and livelihood security crop under climate change in South Africa: A review	Dunjana, N.; Dube, E.; Chauke, P. ; Motsepe, M.; Madikiza, S.; Kgakatsi, I.; Nciizah, A.	South African Journal of Science	2022	10.17159/sajs.2022/13340
_07432022	3	Disaster-Induced Resettlements: the Resilience Of Flood-Affected Households In Dar Es Salaam, Tanzania	John, R.	Geography, Environment, Sustainability	2022	10.24057/2071-9388-2021-027
_07442022	3	Perception and adaptation strategies of smallholder farmers to drought risk: a scientometric analysis	Ogundeji, A. A. ; Okolie, C. C.	Agriculture	2022	10.3390/agriculture12081129
_07452022	16	Associating farmers' perception of climate change and variability with historical climate data	Ezeh, J. O.; Madukwe, E. U.; Ezeh, C. U.	Journal of Agricultural Sciences	2022	10.2298/JAS2203299E
_07462022	3	The Readiness Of Smallholders To Pursue The Malaysian Sustainable Palm Oil Certification For Conservation And Sustainability Initiative: A Qualitative Study In 2020	Rahmat, S.R.; Purwaningrum, F.; Salim, A.M.; Shamsurijan, M.S.; Ann, L.C.; Mohamad, M.F.B	Journal of Positive School Psychology	2022
_07472022	3	Farmers’ perceptions of climate change, long-term variability and trends in rainfall in Apac district, northern Uganda	Atube, F.; Malinga, G.M.; Nyeko, M.; Okello, D.M.; Mugonola, B.; Omony, G.W.; Okello-Uma, I.	CABI Agriculture and Bioscience	2022	10.1186/s43170-022-00116-4
_07482022	3	Smallholders' coping strategies in response to climate variability in semi-arid agro-ecozones of Upper Eastern Kenya	Ngetich, F.K.; Mairura, F.S.; Musafiri, C.M.; Kiboi, M.N.; Shisanya, C.A.	Social Sciences & Humanities Open	2022	10.1016/j.ssaho.2022.100319
_07492022	3	The "Sorondrano" rain ritual: perception and driving forces of actors in the face of climatic variability in southern Madagascar	Rasolondraizafy, J.F.; Ramananarivo, R.; Razafindraibe, R.; Ranaivoson, R.E.	Technium Social Sciences Journal	2022	10.47577/tssj.v36i1.7402
_07502022	3	Floristic analysis of Medicinal Plants from the Sholas of Nilgiris, Tamil Nadu, India	Kumar, S. V.; Kingsley, J. D.; Dharani, S.; Narayanan, N.; Thejan, S.M.	Journal of Drug Delivery and Therapeutics	2022	10.22270/jddt.v12i6.5767
_07512022	3	Analysis of the challenges of climate smart agricultural practices among crop farmers in North-West, Nigeria	Ekpa, D.; Tiri, G.D.; Ekpa, M.O.	Journal of Agriculture and Environment	2022
_07522022	2	Misalignment of perceptions with records and resources for responding to climate change risk	Kannan, S.; Bessette, D.L.; Abidoye, B.	Frontiers in Climate	2022	10.3389/fclim.2022.1038320
_07532022	6	Climate values as predictor of climate change perception in the Kingdom of Saudi Arabia	Arnout B.A.	Frontiers in Psychology	2022	10.3389/fpsyg.2022.1044697
_07542022	16	Good governance for sustainable blue economy in small islands: Lessons learned from the Seychelles experience	Benzaken D.; Voyer M.; Pouponneau A.; Hanich Q.	Frontiers in Political Science	2022	10.3389/fpos.2022.1040318
_07552022	31	Knowledge of climate change and adaptation by smallholder farmers: evidence from southern Ethiopia	Belay A.; Oludhe C.; Mirzabaev A.; Recha J.W.; Berhane Z.; Osano P.M.; Demissie T.; Olaka L.A.; Solomon D.	Heliyon	2022	10.1016/j.heliyon.2022.e12089
_07562022	20	Livestock farmers' perception of climate change and adaptation strategies in the Gera district, Jimma zone, Oromia Regional state, southwest Ethiopia	Abazinab H.; Duguma B.; Muleta E.	Heliyon	2022	10.1016/j.heliyon.2022.e12200
_07572022	6	Climate Change Perceptions and Adaptation Strategies: A Mixed Methods Study with Subsistence Farmers in Rural Peru	Landaverde R.; Rodriguez M.T.; Niewoehner-Green J.; Kitchel T.; Chuquillanqui J.	Sustainability (Switzerland)	2022	10.3390/su142316015
_07582022	6	The Impact of Farmers’ Adaptation to Climate Change on Rice Yields: Implications for Sustainable Food Systems	Khan N.A.; Khanal U.; Wilson C.; Shah A.A.; Tariq M.A.U.R.	Sustainability (Switzerland)	2022	10.3390/su142316035
_07592022	2	Socio-economic factors influencing the adoption of low carbon technologies under rice production systems in China	Chen Z.-D.; Chen F.	Carbon Balance and Management	2022	10.1186/s13021-022-00218-6
_07602022	2	Environmental Life Cycle Assessment in Organic and Conventional Rice Farming Systems: Using a Cradle to Farm Gate Approach	Amirahmadi E.; Moudrý J.; Konvalina P.; Hörtenhuber S.J.; Ghorbani M.; Neugschwandtner R.W.; Jiang Z.; Krexner T.; Kopecký M.	Sustainability (Switzerland)	2022	10.3390/su142315870
_07612022	2	Climate change impacts and the rice farmers' responses at irrigated upstream and downstream in Indonesia	Arifah; Salman D.; Yassi A.; Bahsar-Demmallino E.	Heliyon	2022	10.1016/j.heliyon.2022.e11923
_07622022	6	Reviving traditional rain-water harvesting system and artificial groundwater recharge	Laskar N.	Sadhana - Academy Proceedings in Engineering Sciences	2022	10.1007/s12046-022-02035-6
_07632022	2	The floods of 2022: Economic and health crisis hits Pakistan	Iqbal M.; Rabbani A.; Haq F.; Bhimani S.	Annals of Medicine and Surgery	2022	10.1016/j.amsu.2022.104800
_07642022	2	Knowledge of Mongolian veterinarians towards canine vector-borne diseases	Davitt C.; Traub R.; Batsukh B.; Battur B.; Pfeffer M.; Wiethoelter A.K.	One Health	2022	10.1016/j.onehlt.2022.100458
_07652022	6	A bibliometric analysis of climate change risk perception: Hot spots, trends and improvements	Fan J.; Liu G.; Xia Z.; Cai S.	Frontiers in Environmental Science	2022	10.3389/fenvs.2022.917469
_07662022	2	Reconceptualizing the Environmental History of Sixth-Century Italy and the Human-Driven Transformations of Its Landscapes	Schoolman E.M.	Studies in Late Antiquity	2022	10.1525/sla.2022.6.4.707
_07672022	2	System Structure–Based Drought Disaster Risk Assessment Using Remote Sensing and Field Experiment Data	Cui Y.; Tang H.; Jin J.; Zhou Y.; Jiang S.; Chen M.	Remote Sensing	2022	10.3390/rs14225700
_07682022	6	Public Perceptions of Faecal Sludge Biochar and Biosolids Use in Agriculture	Nicholas H.L.; Halfacree K.H.; Mabbett I.	Sustainability (Switzerland)	2022	10.3390/su142215385
_07692022	6	Environmental Impact Assessment of an Organic Wine Production in Central Italy: Case Study from Lazio	Vinci G.; Prencipe S.A.; Abbafati A.; Filippi M.	Sustainability (Switzerland)	2022	10.3390/su142215483
_07702022	2	Agricultural Land-Use Systems and Climate Change among Small Farmers in Sub-Saharan Africa: Relationship and Evidence of Adaptive Processes in Nigeria	Apata T.G.; Ogunleye K.; Badmus A.; Adewoyin O.; Ojo O.; Bamisaye O.; Omoju O.; Alabi O.	Sustainability and climate change	2022	10.1089/scc.2022.0081
_07712022	2	Study on the Evolution Mechanism of Ecosystem Services in Karst Mountainous Areas from the Perspective of Humanities	Miao P.; Zhao X.; Pu J.; Huang P.; Shi X.; Gu Z.	International Journal of Environmental Research and Public Health	2022	10.3390/ijerph192013628
_07722022	2	The Status of Gillnet, Stow-Net and Trawl Fishing in the Soc Trang-Bac Lieu Coastal Region, Vietnam	Hung H.P.; Quynh V.L.K.; Van Hieu M.	Journal of Fisheries and Environment	2022
_07732022	2	Acceptance of a sterile male releases pilot project to reduce Aedes aegypti (Linnaeus, 1762) (Diptera: Culicidae) populations and its associated factors: A community-based cross-sectional survey in South Chiapas, Mexico	Jiménez-Alejo A.; Pacheco-Soriano A.L.; Liedo P.; Marina C.F.; Bond J.G.; Rodríguez-Ramos J.C.; Valle-Mora J.; Dor A.	Acta Tropica	2022	10.1016/j.actatropica.2022.106573
_07742022	2	Climate-Smart Livelihood - A Case Study of Dodaballapura Taluk of Bangalore Rural District	Sagarika M.P.; Rajeshwari U.R.	Indian Journal of Environmental Protection	2022
_07752022	6	Determinants of climate risk management in paddy and milled rice marketing in Nigeria	Onyeneke R.U.; Amadi M.U.; Njoku C.L.	International Journal of Global Warming	2022	10.1504/ijgw.2022.127063
_07762022	2	Green innovation in agriculture development: the impact of environment awareness, technology spillover, and social networks	Hien B.T.; Chi N.T.K.	International Journal of Sustainable Agricultural Management and Informatics	2022	10.1504/ijsami.2023.127539
_07772022	6	‘I was born here, I will die here’: climate change and migration decisions from coastal and insular Guinea-Bissau	Santos C.; Mourato J.M.	Geografiska Annaler, Series B: Human Geography	2022	10.1080/04353684.2022.2154689
_07782022	2	Understanding Multidirectional Climate Change Impacts on Local Livelihoods through the Lens of Local Ecological Knowledge: A Study in Western Amazonia	Estevo M.D.O.; Junqueira A.B.; Reyes-García V.; Campos-Silva J.V.	Society and Natural Resources	2022	10.1080/08941920.2022.2153294
_07792022	2	Energy–poverty–climate vulnerability nexus: an approach to sustainable development for the poorest of poor	Yadava R.N.; Sinha B.	Environment, Development and Sustainability	2022	10.1007/s10668-022-02812-7
_07802022	2	Smallholder farmers' perceptions of the natural and anthropogenic drivers of deforestation and forest degradation: a case study of Murehwa, Zimbabwe	Mataruse P.T.; Nyikahadzoi K.; Fallot A.	Transactions of the Royal Society of South Africa	2022	10.1080/0035919X.2022.2152507
_07812022	6	Climate change, extreme events and mental health in the Pacific region	Leal Filho W.; Krishnapillai M.; Minhas A.; Ali S.; Nagle Alverio G.; Hendy Ahmed M.S.; Naidu R.; Prasad R.R.; Bhullar N.; Sharifi A.; Nagy G.J.; Kovaleva M.	International Journal of Climate Change Strategies and Management	2022	10.1108/IJCCSM-03-2022-0032
_07822022	6	Factors influencing the adoption of sustainable agricultural practices: the case of seven horticultural farms in the United Kingdom	Feliciano D.	Scottish Geographical Journal	2022	10.1080/14702541.2022.2151041
_07832022	2	Perception of and adaptation to climate change: the case of wheat farmers in northwest Bangladesh	Tasnim Z.; Saha S.M.; Hossain M.E.; Khan M.A.	Environmental Science and Pollution Research	2022	10.1007/s11356-022-24478-4
_07842022	2	Quantifying households' vulnerability, regional environmental indicators, and climate change mitigation by using a combination of vulnerability frameworks	Fahad S.; Su F.; Wei K.	Land Degradation and Development	2022	10.1002/ldr.4501
_07852022	16	Integrated Participatory Approach Reveals Perceived Local Availability of Wild Edible Plants in Northwestern Kenya	Oluoch W.A.; Whitney C.W.; Termote C.; Borgemeister C.; Schmitt C.B.	Human Ecology	2022	10.1007/s10745-022-00370-0
_07862022	16	Climate change manifestations and adaptations in cocoa farms: Perspectives of smallholder farmers in the Adansi South District, Ghana	Anning A.K.; Ofori-Yeboah A.; Baffour-Ata F.; Owusu G.	Current Research in Environmental Sustainability	2022	10.1016/j.crsust.2022.100196
_07872022	2	Climate Variability Patterns and Farmers’ Perceptions of Its Impact on Food Production: A Case Study of the Gelda Watershed in the Lake Tana Basin in Northwest Ethiopia	Anteneh M.	Air, Soil and Water Research	2022	10.1177/11786221221135093
_07882022	2	Reanimating the strangled rivers of Aotearoa New Zealand	Brierley G.J.; Hikuroa D.; Fuller I.C.; Tunnicliffe J.; Allen K.; Brasington J.; Friedrich H.; Hoyle J.; Measures R.	Wiley Interdisciplinary Reviews: Water	2022	10.1002/wat2.1624
_07892022	1	Climate change and the Western Himalayan community: Exploring the local perspective through food choices	Das, S; Mishra, AJ	Ambio	2022	10.1007/s13280-022-01810-3
_07902022	1	The influence of peer effects on farmers' response to climate change: evidence from Sichuan Province, China	Ma, JQ; Zhou, WF; Guo, SL; Deng, X; Song, JH; Xu, DD	Climatic Change	2022	10.1007/s10584-022-03463-3
_07912022	1	Impacts of Climate Change on the Lives of Riverine Farmers on the Lower Rio Negro, Amazon	de Vasconcelos, MA; Pereira, HD; Lopes, M; Guimaraes, DFD	Atmosphere	2022	10.3390/atmos13111906
_07922022	1	On the wrong track: Sustainable and low-emission blue food diets to mitigate climate change	Atalah, J; Sanchez-Jerez, P	Frontiers in Sustainable Food Systems	2022	10.3389/fsufs.2022.994840
_07932022	1	Smallholder farmers' perceptions of and adaptations to water scarcity in an irrigated system in Chiapas, Mexico	Leroy, D; Bocco, G; Garcia, SB	International Journal of Water Resources Development	2022	10.1080/07900627.2022.2142203
_07942022	1	How Will the Global Food Landscape Accommodate Developing Countries' Dietary Change under Urbanization?	Zhang, YL; Li, SY; Jin, L; Wu, F	Foods	2022	10.3390/foods11223598
_07952022	1	'Natural born carers'? Reconstituting gender identity in the labour of calf care	Enticott, G; O'Mahony, K; Shortall, O; Sutherland, LA	Journal of Rural Studies	2022	10.1016/j.jrurstud.2022.09.034
_07962022	1	Assessing psychological factors on farmers' intention to apply organic manure: an application of extended theory of planned behavior	Li, J; Jiang, R; Tang, XY	Environment Development and Sustainability	2022	10.1007/s10668-022-02829-y
_07972022	1	Do Rainfall Shocks Prompt Commercial Input Purchases Amongst Smallholder Farmers in Diverse Regions and Environments in Malawi?	Makate, C; Makate, M	Sustainability	2022	10.3390/su142214904
_07982022	3	Climate Change Awareness and Indigenous Knowledge Systems and Practices (Iksp) of Riverine Fishers in the Nabaoy River, Malay, Aklan, Philippines: Linking Local Social Capital to Socio-Ecological Resilience Amidst the Changing Environment and Climate	Maliao, R. J.; Cahilig, R. C.; Cahilig, R. R.; Jaspe, B. T.	Malay, Aklan, Philippines: Linking Local Social Capital to Socio-Ecological Resilience Amidst the Changing Environment and Climate.	2022	10.2139/ssrn.4034376
_07992022	3	North American Indigenous Perceptions of the Apocalypse and a Renewal of Kinship Relationships through the Imagination	Mussi, F.	Between	2022	10.13125/2039-6597/5158
_08002022	3	A framework for systemic sustainable construction industry development (SSCID). Discover Sustainability, 2(1), pp.1-21.	Gyadu-Asiedu, W.; Ampadu-Asiamah, A.; Fokuo-Kusi, A.	Discover Sustainability	2022	10.1007/s43621-021-00033-y
_08012022	3	Climate change vulnerability and smallholder farmers’ adaptive responses in the semi-arid Far North Region of Cameroon.	Njoya, H.M.; Matavel, C.E.; Msangi, H.A.; Wouapi, H.A.N., Löhr, K.; Sieber, S.	Discover Sustainability	2022	10.1007/s43621-022-00106-6
_08022022	3	The Suffering of Indigenous Communities: Environmental Racism in Cherie Dimaline’s The Marrow Thieves	Amanolahi, A.	Satura	2022	10.17879/satura-2022-4527
_08032022	3	Sámi Early Childhood Education and Sustainability in the Arctic	Laiti, M.; Määttä, K.; Köngäs, M.	International Journal of Research in Education and Science	2022	10.46328/ijres.2974
_08042022	3	Implementing Nature's Rights in Colombia: The Atrato and Amazon Experiences. Revista Derecho del Estado, (54).	Richardson, W.; Bustos, C.	Revista Derecho del Estado	2022	10.18601/01229893.n54.08.
_08052022	3	Factors Affecting Adoption of Climate Change Adaptation Strategies by Small Holder Farmers in Mountain and Lowland Agro-ecological Zones of Eastern Uganda	Mulabbi, A.; Turyahabwe, R.;Turybanawe, L.G.;Asaba, J.; Mukisa, G.	In Forum Geografi	2022	10.23917/forgeo.v36i2.16231
_00012021	10	Uptake of Climate Smart Agriculture in Peri-Urban Areas of South Africa's Economic Hub Requires Up-Scaling	Chitakira, M.; Ngcobo, N.Z.P.	Frontiers in Sustainable Food Systems	2021	10.3389/fsufs.2021.706738
_00022021	16	Building Climate Resilience in Rainfed Landscapes Needs More Than Good Will	Barron, J.; Skyllerstedt, S.; Giordano, M.; Adimassu, Z.	Frontiers in Climate	2021	10.3389/fclim.2021.735880
_00032021	6	Analysis of agriculturally relevant rainfall characteristics in a tropical highland region: An agroecosystem perspective	Ademe D.; Zaitchik B.F; Tesfaye K.; Simane B.; Alemayehu G.; Adgo E.	Agricultural and Forest Meteorology	2021	10.1016/j.agrformet.2021.108697
_00042021	6	Lessons learned about the importance of raising risk awareness in the Mediterranean region (north Morocco and west Sardinia, Italy)	Ivčević, A.; Mazurek, H.; Siame, L.; Bertoldo R.; Statzu V.; Agharroud K.; Estrela Rego, I.; Mukherjee, N.; Bellier, O.	Natural Hazards and Earth System Sciences	2021	10.5194/nhess-21-3749-2021
_00052021	2	Dynamic modelling shows substantial contribution of ecosystem restoration to climate change mitigation	Littleton, E.W.; Dooley, K.; Webb, G.; Harper A.B.; Powell T.; Nicholls Z.; Meinshausen, M.; Lenton, T.M.	Environmental Research Letters	2021	10.1088/1748-9326/ac3c6c
_00062021	2	Corn Leaf Disease Detection with Pertinent Feature Selection Model Using Machine Learning Technique with Efficient Spot Tagging Model	Noola, D.A.; Basavaraju, D.R.	Revue d'Intelligence Artificielle	2021	10.18280/ria.350605
_00072021	19	Gendered perceptions and adaptation practices of smallholder cocoa farmers to climate variability in the Central Region of Ghana	Jamal, A.M.; Antwi-Agyei, P.; Baffour-Ata, F.; Nkiaka E.; Antwi, K.; Gbordzor, A.	Environmental Challenges	2021	10.1016/j.envc.2021.100293
_00082021	6	Trends of rainfall onset, cessation, and length of growing season in northern ghana: Comparing the rain gauge, satellite, and farmer’s perceptions	Atiah, W.A.; Muthoni, F.K.; Kotu, B.; Kizito, F.; Amekudzi, L.K.	Atmosphere	2021	10.3390/atmos12121674
_00092021	2	Assessment of farm households’ perception, beliefs and attitude toward climatic risks: A case study of rural Vietnam	Nguyen-Thi-Lan, H.; Fahad, S.; Nguyen-Anh, T.; Tran-Thi-Thu H.; Nguyen-Hong, C.; To-The, N.	PLoS ONE	2021	10.1371/journal.pone.0258598
_00102021	6	An agro-based society after post-industrial society: From a perspective of economic growth paradigm	Han, H.; Xia, S.	Social Sciences	2021	10.3390/socsci10120455
_00112021	10	Factors influencing the adoption of climate-smart irrigation technologies for sustainable crop productivity by smallholder farmers in arid areas of South Africa	Serote, B.; Mokgehle, S.; Plooy, C.D.; Mpandeli, S.; Nhamo, L.; Senyolo, G.	Agriculture (Switzerland)	2021	10.3390/agriculture11121222
_00122021	6	Threat ranking to improve conservation planning: An example from the gediz delta, Turkey	Arslan, D.; Çiçek, K.; Döndüren, Ö.; Ernoul, L.	Land	2021	10.3390/land10121381
_00132021	6	Vulnerability and adaptation to flood hazards in rural settlements of limpopo province, South Africa	Munyai, R.B.; Chikoore, H.; Musyoki, A.; Chakwizira J.;Muofhe T.P.; Xulu, N.G.; Manyanya, T.C.	Water (Switzerland)	2021	10.3390/w13243490
_00142021	11	Climate change impacts on household food security and farmers adaptation strategies	Mekonnen, A.; Tessema, A.; Ganewo, Z.; Haile, A.	Journal of Agriculture and Food Research	2021	10.1016/j.jafr.2021.100197
_00152021	6	Changing ground: Handling tensions between production ethics and environmental ethics of agricultural soils	van Mansvelt, J.D.; Struik, P.C.; Bos, A.; Daub W.; Sprangers D.; van den Berg, M.; Vingerhoets, M.; Zoeteman, K.	Sustainability (Switzerland)	2021	10.3390/su132313291
_00162021	6	An assessment of flood event along Lower Niger using Sentinel-1 imagery	Adedeji, O.; Olusola, A.; Babamaaji, R.; Adelabu, S.	Environmental Monitoring and Assessment	2021	10.1007/s10661-021-09647-1
_00172021	6	Climate Change Adaptation (CCA) Interventions and Indicators in Nepal: Implications for Sustainable Adaptation	Karki, G.; Bhatta, B.; Devkota, N.R.; Acharya, R.P.; Kunwar, R.M.	Sustainability (Switzerland)	2021	10.3390/su132313195
_00182021	6	Food and consumer attitude(S): An overview of the most relevant documents	Martinho, V.J.P.D.	Agriculture (Switzerland)	2021	10.3390/agriculture11121183
_00192021	6	Assessing farmers’ typologies of perception for adopting sustainable adaptation strategies in bangladesh	Islam, A.R.M.T.; Hasanuzzaman, M.; Jaman, M.; Alam E.; Mallick J.; Monirul Alam G.M; Sattar, M.A.; Techato, K.	Climate	2021	10.3390/cli9120167
_00202021	6	Rainfall anomalies and their impacts on Bhutan’s agro-ecological landscape	Chhogyel, N.; Kumar, L., Bajgai, Y.	Regional Environmental Change	2021	10.1007/s10113-021-01851-6
_00212021	6	Exploring barriers to agroforestry adoption by cocoa farmers in south-western Côte d’Ivoire	Kouassi, J.-L.; Kouassi, A.; Bene, Y.; Konan D.; Tondoh, E.J.; Kouame, C.	Sustainability (Switzerland)	2021	10.3390/su132313075
_00222021	6	Planning for pandemic resilience: COVID-19 experience from urban slums in Khulna, Bangladesh	Akter, S.; Hakim, S.S.; Rahman, M.S.	Journal of Urban Management	2021	10.1016/j.jum.2021.08.003
_00232021	2	Sustainable developmentality: Interrogating the sustainability gaze and the cultivation of mountain subjectivities in the central Indian Himalayas	Orchard, S.	Geoforum	2021	10.1016/j.geoforum.2021.11.004
_00242021	10	Oceanian Sovereignty: Rethinking conservation in a sea of islands	Bambridge, T.; D'Arcy, P.; Mawyer, A.	Pacific Conservation Biology	2021	10.1071/PC20026
_00252021	2	Indigenous and conventional climate-knowledge for enhanced farmers' adaptation to climate variability in the semi-arid agro-ecologies of Kenya	Mugi-Ngenga E.W.; Kiboi M.N.; Mucheru-Muna M.W.; Mugwe J.N.; Mairura F.S.; Mugendi D.N.; Ngetich F.K.	Environmental Challenges	2021	10.1016/j.envc.2021.100355
_00262021	6	Climate change impacts on nomadic herders' livelihoods and pastureland ecosystems: a case study from Northeast Mongolia	Tugjamba, N.; Walkerden, G.; Miller, F.	Regional Environmental Change	2021	10.1007/s10113-021-01829-4
_00272021	11	Constraints for adopting climate-smart agricultural practices among smallholder farmers in Southeast Kenya	Autio, A.; Johansson, T.; Motaroki, L.; Minoia, P.; Pellikka, P.	Agricultural Systems	2021	10.1016/j.agsy.2021.103284
_00282021	6	Conservation agriculture in new alluvial agro-ecology: Differential perception and adoption	Chatterjee R.; Acharya S.K.; Biswas A.; Mandal A.; Biswas T.; Das S.; Mandal B.	Journal of Rural Studies	2021	10.1016/j.jrurstud.2021.10.001
_00292021	6	Changes in the environment from perspectives of small-scale farmers in remote Vietnam	Nguyen-Anh, T.; Nong, D.; Leu, S.; To-The, N.	Regional Environmental Change	2021	10.1007/s10113-021-01835-6
_00302021	6	Fisher's perceptions inform adaptation measures to reduce vulnerability to climate change in a Mexican natural protected area	Salvadeo, C.; Morzaria-Luna, H.N.; Reyes-Bonilla, H.; Ivanova-Bonchera A.; Ramírez, D.P.; Juárez-León, E.	Marine Policy	2021	10.1016/j.marpol.2021.104793
_00312021	6	Advancements of nanotechnologies in crop promotion and soil fertility: Benefits, life cycle assessment, and legislation policies	Younis, S.A.; Kim, K.-H.; Shaheen, S.M.; Antoniadis V.; Tsang Y.F.; Rinklebe J.; Deep, A.; Brown, R.J.C.	Renewable and Sustainable Energy Reviews	2021	10.1016/j.rser.2021.111686
_00322021	6	Modelling stakeholder perceptions to assess Green Infrastructures potential in agriculture through fuzzy logic: A tool for participatory governance	Schiavon, E.; Taramelli, A.; Tornato, A.	Environmental Development	2021	10.1016/j.envdev.2021.100671
_00332021	6	A mixed method study on global warming, climate change and the role of public health nurses from the perspective of nursing students	Ergin, E.; Altinel, B.; Aktas, E.	Nurse Education Today	2021	10.1016/j.nedt.2021.105144
_00342021	2	Soil carbon stock and stability under Eucalyptus-based silvopasture and other land-use systems in the Cerrado biodiversity hotspot	Pinheiro, F.M.; Nair, P.K.R.; Nair, V.D.; Tonucci, R.G.; Venturin, R.P.	Journal of Environmental Management	2021	10.1016/j.jenvman.2021.113676
_00352021	27	Uses, abundance perception, and potential geographical distribution of Smilax aristolochiifolia Mill (SMILACACEAE) on the Totonacapan Region of Puebla, Mexico	Espinoza-Pérez, J.; Reyes, C.; Hernández-Ruíz, J.; Díaz-Bautista M.; Ramos-López F.; Espinoza-Gómez, A.; Pérez-García, O.	Journal of Ethnobiology and Ethnomedicine	2021	10.1186/s13002-021-00477-6
_00362021	6	Determinants of farmers' perceptions of climate variability, mitigation, and adaptation strategies in the central highlands of Kenya	Mairura, F.S.; Musafiri, C.M.; Kiboi, M.N.; Macharia J.M.; Ng'etich O.K.; Shisanya C.A.; Okeyo J.M.; Mugendi D.N; Okwuosa, E.A.; Ngetich, F.K.	Weather and Climate Extremes	2021	10.1016/j.wace.2021.100374
_00372021	2	Who will benefit from big data? Farmers’ perspective on willingness to share farm data	Zhang, A.; Heath, R.; McRobert, K.; Llewellyn R.; Sanderson J.; Wiseman, L.; Rainbow, R.	Journal of Rural Studies	2021	10.1016/j.jrurstud.2021.08.006
_00382021	26	Determinants of choice of climate change adaptation practices by smallholder pineapple farmers in the semi-deciduous forest zone of Ghana	Antwi-Agyei, P.; Wiafe, E.A.; Amanor, K.; Baffour-Ata, F.; Codjoe, S.N.A.	Environmental and Sustainability Indicators	2021	10.1016/j.indic.2021.100140
_00392021	2	Effects of diurnal temperature range on cardiovascular disease hospital admissions in farmers in China’s Western suburbs	Zha, Q.; Chai, G.; Zhang, Z.-G.; Sha, Y.; Su, Y.	Environmental Science and Pollution Research	2021	10.1007/s11356-021-15459-0
_00402021	6	Quantifying climate-induced drought risk to livelihood and mitigation actions in Balochistan	Ashraf, M.; Arshad, A.; Patel, P.M.; Khan A.; Qamar H.; Siti-Sundari R.; Ghani M.U.; Amin, A.; Babar, J.R.	Natural Hazards	2021	10.1007/s11069-021-04913-4
_00412021	6	Comparative analysis of the social vulnerability assessment to climate change applied to fisheries from Spain and Turkey	Gómez Murciano, M.; Liu, Y.; Ünal, V.; Sánchez LIzaso, J.L.	Scientific Reports	2021	10.1038/s41598-021-93165-0
_00422021	6	Spatial cost–benefit analysis of blue restoration and factors driving net benefits globally	Stewart-Sinclair, P.J.; Klein, C.J.; Bateman, I.J.; Lovelock, C.E.	Conservation Biology	2021	10.1111/cobi.13742
_00432021	16	Agricultural insurance access and acceptability: examining the case of smallholder farmers in Ghana	Ankrah, D.A.; Kwapong, N.A.; Eghan, D.; Adarkwah, F.; Boateng-Gyambiby, D.	Agriculture and Food Security	2021	10.1186/s40066-021-00292-y
_00442021	6	Examining local perspectives on the influence of climate change on the health of Hamer pastoralists and their livestock in Ethiopia	Lumborg, S.; Tefera, S.; Munslow, B.; Mor, S.M.	Pastoralism	2021	10.1186/s13570-021-00191-8
_00452021	10	Extension Agents’ Perception on Suitability of Climate Change Information Disseminated to Smallholder Farmers	Zikhali, Z.M.; Mafongoya, P.L.; Mudhara, M.; Jiri, O.; Mudaniso, B.	Journal of Asian and African Studies	2021	10.1177/00219096211004642
_00462021	2	Agricultural community-based impact assessment and farmers’ perception of climate change in selected Ecological Zones in Nigeria	Oluwatimilehin, I.A.; Ayanlade, A.	Agriculture and Food Security	2021	10.1186/s40066-020-00275-5
_00472021	6	Conservation status revision and communities’ perceptions of 22 Aloe species in Tanzania	Abihudi, S.A.; de Boer, H.J.; Treydte, A.C.	Plant Ecology and Evolution	2021	10.5091/PLECEVO.2021.1838
_00482021	2	Private groundwater management and risk awareness: A cross-sectional analysis of two age-related subsets in the Republic of Ireland	Mooney, S.; O'Dwyer, J.; Hynds, P.D.	Science of the Total Environment	2021	10.1016/j.scitotenv.2021.148844
_00492021	16	Adapting to Climate Change Through Conservation Agriculture: A Gendered Analysis of Eastern Zambia	Umar, B.B.	Frontiers in Sustainable Food Systems	2021	10.3389/fsufs.2021.748300
_00502021	2	Temporal and spatial distribution of health, labor, and crop benefits of climate change mitigation in the United States	Shindell, D.; Ru, M.; Zhang, Y.; Seltzer K.; Faluvegi G.; Nazarenko L.; Schmidt G.A.; Parsons L.; Challapalli A.; Yang, L.; Glick, A.	Proceedings of the National Academy of Sciences of the United States of America	2021	10.1073/pnas.2104061118
_00512021	6	Climate Change in Fisheries and Aquaculture: Analysis of the Impact Caused by Idai and Kenneth Cyclones in Mozambique	Muhala, V.; Chicombo, T.F.; Macate, I.E.; Guimarães-Costa A.; Gundana H.; Malichocho C.; Hasimuna O.J.; Remédio A.; Maulu S.; Cuamba L.; Bessa-Silva, A.R.; Sampaio, I.	Frontiers in Sustainable Food Systems	2021	10.3389/fsufs.2021.714187
_00522021	6	Dryland Watershed Restoration With Rock Detention Structures: A Nature-based Solution to Mitigate Drought, Erosion, Flooding, and Atmospheric Carbon	Gooden, J.; Pritzlaff, R.	Frontiers in Environmental Science	2021	10.3389/fenvs.2021.679189
_00532021	2	Neglected crops of Africa	Okigbo, R.N.; Ugwu, C.S.	International Journal of Agricultural Technology	2021
_00542021	6	Farmers' perceptions on climate change and adaptation strategies in Yendi Municipality, Ghana	Adanu, S.K.; Abole, T.; Gbedemah, S.F.	Future of Food: Journal on Food, Agriculture and Society	2021	10.17170/kobra-202110144892
_00552021	6	A Holistic Framework towards Developing a Climate-Smart Agri-Food System in the Middle East and North Africa: A Regional Dialogue and Synthesis	Govind, A.; Wery, J.; Dessalegn, B.; Elmahdi A.; Bishaw Z.; Nangia V.; Biradar C.; Nisa Z.U.; Abay K.; Amarnath G; Breisinger C.; Ibrahim N.A.; Niane, A.A.; Thijssen, M.	Agronomy	2021	10.3390/AGRONOMY11112351
_00562021	10	Assessment of smallholder farmers’ perception and adaptation response to climate change in the olifants catchment, South Africa	Olabanji, M.F.; Davis, N.; Ndarana, T.; Kuhudzai, A.G.; Mahlobo, D.	Journal of Water and Climate Change	2021	10.2166/wcc.2021.138
_00572021	2	Perception and adaptation of pastoralists to climate variability and change in Morocco's arid rangelands	Snaibi, W.; Mezrhab, A.; Sy, O.; Morton, J.F.	Heliyon	2021	10.1016/j.heliyon.2021.e08434
_00582021	6	Climate change perception and uptake of climate-smart agriculture in rice production in ebonyi state, nigeria	Onyeneke, R.U.; Amadi, M.U.; Njoku, C.L.; Osuji, E.E.	Atmosphere	2021	10.3390/atmos12111503
_00592021	2	Dynamic assessment of the flood risk at basin scale under simulation of land-use scenarios and spatialization technology of factor	Liu, J.; Wang, J.; Xiong, J.; Cheng W.; Cui X.; He W.; He Y.; Duan Y.; Yang, G.; Wang, N.	Water (Switzerland)	2021	10.3390/w13223239
_00602021	6	Influence analysis of sustainability perceptions on sense of community and support for sustainable community development in relocated communities	Lin, Y.-H.; Lee, T.-H.; Wang, C.-K.	International Journal of Environmental Research and Public Health	2021	10.3390/ijerph182212223
_00612021	2	Climate change concerns of saudi arabian farmers: The drivers and their role in perceived capacity building needs for adaptation	Alotaibi, B.A.; Abbas, A.; Ullah, R.; Nayak R.K.; Azeem, M.I.; Kassem, H.S.	Sustainability (Switzerland)	2021	10.3390/su132212677
_00622021	26	The effect of smallholder maize farmers’ perceptions of climate change on their adaptation strategies: the case of two agro-ecological zones in Ghana	Aidoo, D.C.; Boateng, S.D.; Freeman, C.K.; Anaglo, J.N.	Heliyon	2021	10.1016/j.heliyon.2021.e08307
_00632021	6	Climate change mitigation on tropical peatlands: A triple burden for smallholder farmers in Indonesia	Merten, J.; Nielsen, J.Ø.; Rosyani; Faust, H.	Global Environmental Change	2021	10.1016/j.gloenvcha.2021.102388
_00642021	6	Farmers’ awareness in the context of climate change: An underutilized way for ensuring sustainable farmland adaptation and surface water quality	Awad, A.; Luo, W.; Al-Ansari, N.; Elbeltagi A.; El-Rawy M.; Farres, H.N.; Gabr, M.E.-S.	Sustainability (Switzerland)	2021	10.3390/su132111802
_00652021	6	Perceived effects of climate change and extreme weather events on forests and forest-based livelihoods in Malawi	Chisale, H.L.W.; Chirwa, P.W.; Babalola, F.D.; Manda, S.O.M.	Sustainability (Switzerland)	2021	10.3390/su132111748
_00662021	10	Smallholder farmers’ perceived climate-related risk, impact, and their choices of sustainable adaptation strategies	Mamun, A.A.; Roy, S.; Islam, A.R.M.T.; Monirul Alam G.M.; Alam E.; Pal S.C.; Sattar, M.A.; Mallick, J.	Sustainability (Switzerland)	2021	10.3390/su132111922
_00672021	6	Contribution of the adjusted empirical analysis of the RSULE and FAO models in the estimation of soil losses in the watershed of Wadi El Hayat (Saudi Arabia)	Azaiez, N.; Baazaoui, N.; Blel, I.F.; Hammami, B.S.	Arabian Journal of Geosciences	2021	10.1007/s12517-021-08561-7
_00682021	6	Climate-adapted, traditional or cottage-garden planting? Public perceptions, values and socio-cultural drivers in a designed garden setting	Hoyle, H.E.	Urban Forestry and Urban Greening	2021	10.1016/j.ufug.2021.127362
_00692021	6	Climate change in rural Pakistan: evidence and experiences from a people-centered perspective	Ajani, A.; van der Geest, K.	Sustainability Science	2021	10.1007/s11625-021-01036-4
_00702021	6	Climatic change and climatic variability: An objective decomposition	Grove, M.	Quaternary Science Reviews	2021	10.1016/j.quascirev.2021.107196
_00712022	12	Perspectives of climate change: A comparison of scientific understanding and local interpretations by different Western Siberian communities	Rakhmanova, L.; Kolesnichenko, L.; Kuzhevskaya, I.; Kolesnichenko I.; Vorobev R.; Tyulyupo S.; Drozdov, V.; Shaduyko, O.	Ambio	2021	10.1007/s13280-021-01621-y
_00722021	2	Connecting biodiversity and human dimensions through ecosystem services: The Numto Nature Park in West Siberia	Minayeva, T.Y.; Filippov, I.V.; Tysiachniouk, M.S.; Markina A.V.; Kiselev S.B.; Lapshina, E.D.; Sirin, A.A.	Ambio	2021	10.1007/s13280-021-01625-8
_00732021	6	A social resilience measurement tool for Tanzania's water supply systems	Sweya, L.N.; Wilkinson, S.; Kassenga, G.	International Journal of Disaster Risk Reduction	2021	10.1016/j.ijdrr.2021.102558
_00742021	6	An assessment of factors influencing awareness, access and use of agro-climate services among farmers in Clarendon, Jamaica	Fay Buckland, S.; Campbell, D.	Geoforum	2021	10.1016/j.geoforum.2021.07.032
_00752021	6	Vulnerability drivers for small pelagics and milkfish aquaculture value chain determined through online participatory approach	Macusi, E.D.; Geronimo, R.C.; Santos, M.D.	Marine Policy	2021	10.1016/j.marpol.2021.104710
_00762021	6	Coastal wetland management in the Great Barrier Reef: Farmer perceptions	Oza, T.M.; Lane, R.; Adame, M.F.; Reef, R.	Geographical Research	2021	10.1111/1745-5871.12497
_00772021	11	Climate change perception and impact of on-farm demonstration on intensity of adoption of adaptation strategies among smallholder farmers in South Africa	Ojo, T.O.; Ogundeji, A.A.; Belle, J.A.	Technological Forecasting and Social Change	2021	10.1016/j.techfore.2021.121031
_00782021	10	Smallholder farmers’ perception of climate change and drivers of adaptation in agriculture: A case study in Guinea	Ceci, P.; Monforte, L.; Perelli, C.; Cicatiello C.; Branca G.; Franco S.; Diallo F.B.S.; Blasi, E.; Scarascia Mugnozza, G.	Review of Development Economics	2021	10.1111/rode.12815
_00792021	2	Supply-demand risk assessment and multi-scenario simulation of regional water-energy-food nexus: A case study of the Beijing-Tianjin-Hebei region	Wang, Y.; Zhao, Y.; Wang, Y.; Ma, X.; Bo, H.; Luo, J.	Resources, Conservation and Recycling	2021	10.1016/j.resconrec.2021.105799
_00802021	2	Human ecological analysis of farmers’ pro-environmental behaviour in the face of drought: Application of Norm Activation Theory	Hallaj, Z.; Sadighi, H.; Farhadian, H.; Bijani, M.	Water and Environment Journal	2021	10.1111/wej.12733
_00812021	6	Indigenous knowledge about climate change and sustainability of nomadic livelihoods: understanding adaptability coping strategies	Ghazali, S.; Azadi, H.; Janečková, K.; Sklenička P.; Kurban, A.; Cakir, S.	Environment, Development and Sustainability	2021	10.1007/s10668-021-01332-0
_00822021	6	Envisioning the Future of Mosaic Landscapes: Actor Perceptions in a Mixed Cocoa/Oil-Palm Area in Ghana	Asubonteng, K.O.; Ros-Tonen, M.A.F.; Baud, I.; Pfeffer, K.	Environmental Management	2021	10.1007/s00267-020-01368-4
_00832021	2	Fishermen behavior in the use of information and communication technologies (Icts) in central java province, indonesia: Comparative study in pati and pemalang regencies	Nugroho, S.B.M.; Susilowati, I.; Thohir, M.; Prastyadewi, M.I.; Suciati, I.	AACL Bioflux	2021
_00842021	16	The Mittimatalik Siku Asijjipallianinga (Sea Ice Climate Atlas): How Inuit Knowledge, Earth Observations, and Sea Ice Charts Can Fill IPCC Climate Knowledge Gaps	Wilson, K.; Arreak, A.; Bell, T.; Ljubicic, G.	Frontiers in Climate	2021	10.3389/fclim.2021.715105
_00852021	2	An integrative approach to planning for community-based adaptation to sea-level rise in Thailand	Markphol, A.; Kittitornkool, J.; Armitage, D.; Chotikarn, P.	Ocean and Coastal Management	2021	10.1016/j.ocecoaman.2021.105846
_00862021	11	Life without ice: Perceptions of environmental impacts on marine resources and subsistence users of St. Lawrence Island	Larsen Tempel, J.T.; Wise, S.; Osborne, T.Q.; Sparks, K.; Atkinson, S.	Ocean and Coastal Management	2021	10.1016/j.ocecoaman.2021.105819
_00872021	27	Project earthrise: Proceedings of the ninth annual conference of in vivo planetary health	Prescott, S.L.; Wegienka, G.; Kort, R.; Nelson D.H.; Gabrysch S.; Hancock T.; Kozyrskyj A.; Lowry C.A.; Lowry C.A.; Redvers N.; Poland B.; Robinson J.; Moubarac J.-C.; Logan, A.C., Berman, B.	International Journal of Environmental Research and Public Health	2021	10.3390/ijerph182010654
_00882021	6	Resilience and the mobitility of identity: Belonging and change among Turkana Herders in Northern Keyna	Semplici, G.	Nomadic Peoples	2021	10.3197/NP.2021.250204
_00892021	2	Building an agroecological process towards agricultural sustainability: A case study from Southern Spain	González-Rosado, M.; Parras-Alcántara, L.; Aguilera-Huertas, J.; Lozano-García, B.	Agriculture (Switzerland)	2021	10.3390/agriculture11101024
_00902021	2	Mapping global research on agricultural insurance	Vyas, S.; Dalhaus, T.; Kropff, M.; Aggarwal, P.; Meuwissen, M.P.M.	Environmental Research Letters	2021	10.1088/1748-9326/ac263d
_00912021	6	How local communities attribute livelihood vulnerabilities to climate change and other causes: a case study in North Vanuatu	Nef, D.P.; Neneth, D.; Dini, P.; Abad, C.R.; Kruetli, P.	Climatic Change	2021	10.1007/s10584-021-03221-x
_00922021	6	Farmers’ adaptations of soil and water conservation in mitigating climate change	Everest, B.	Arabian Journal of Geosciences	2021	10.1007/s12517-021-08534-w
_00932021	6	Climate change challenges and community-led development strategies: Do they fit together in fisheries regions?	Furmankiewicz, M.; Hewitt, R.J.; Kapusta, A.; Solecka, I.	Energies	2021	10.3390/en14206614
_00942021	6	Adaptation Measures to Climate Change as Perceived by Smallholder Farmers in the Andes	Ballesteros, J.; Isaza, C.	Journal of Ethnobiology	2021	10.2993/0278-0771-41.3.428
_00952021	6	Elucidating traditional rice varieties for consilient biotic and abiotic stress management under changing climate with landscape‐level rice biodiversity	Muralikrishnan, L.; Padaria, R.N.; Dass, A.; Choudhary A.K.; Kakade B.; Shokralla S.; Zin El‐Abedin T.K.; Almutairi, K.F.; Elansary, H.O.	Land	2021	10.3390/land10101058
_00962021	2	Has the risk of a 1976 north-west European summer drought and heatwave event increased since the 1970s because of climate change?	Baker, L.; Shaffrey, L.; Hawkins, E.	Quarterly Journal of the Royal Meteorological Society	2021	10.1002/qj.4172
_00972021	6	Perceptions, vulnerability and adaptation strategies for mitigating climate change effects among small livestock herders in Punjab, Pakistan	Faisal, M.; Abbas, A.; Cai, Y.; Ali A.; Shahzad M.A.; Akhtar S.; Raza M.H.; Ajmal M.A.; Xia C.; Sattar, S.A.; Batool, Z.	International Journal of Environmental Research and Public Health	2021	10.3390/ijerph182010771
_00982021	2	Rise and fall of vegetation annual primary production resilience to climate variability projected by a large ensemble of Earth System Models' simulations	Zampieri, M.; Grizzetti, B.; Toreti, A.; De Palma, P.; Collalti, A.	Environmental Research Letters	2021	10.1088/1748-9326/ac2407
_00992021	6	The effect of climate variability on maize production in the ejura-sekyedumase municipality, ghana	Cudjoe, G.P.; Antwi-Agyei, P.; Gyampoh, B.A.	Climate	2021	10.3390/cli9100145
_01002021	6	Vulnerability of small-scale farmers in relation to climate change and their coping strategies: Case study of southern punjab, pakistan	Luqman, M.; Mehmmod, M.U.; Ashraf, S.; Yaseen, M.; Ashraf, I.	Journal of Animal and Plant Sciences	2021	10.36899/JAPS.2021.5.0341
_01012021	10	Local perceptions of climate change and adaptation responses from two mountain regions in tanzania	Kaganzi, K.R.; Cuni-Sanchez, A.; McHarazo, F.; Martin, E.H.; Marchant, R.A.; Thorn, J.P.R.	Land	2021	10.3390/land10100999
_01022021	2	Climate change and lithuania’s livestock farms: Awareness and reactions, an explorative study	Calciolari, F.; Novikova, A.; Rocchi, L.	Sustainability (Switzerland)	2021	10.3390/su131910567
_01032021	11	Is the political divide on climate change narrower for people of color? Evidence from a decade of U.S. polling	Ballew, M.T.; Pearson, A.R.; Schuldt, J.P.; Kotcher J.E.; Maibach E.W.; Rosenthal, S.A.; Leiserowitz, A.	Journal of Environmental Psychology	2021	10.1016/j.jenvp.2021.101680
_01042021	6	Canadian horticultural growers’ perceptions of beneficial management practices for improved on-farm water management	Bogdan, A.-M.; Kulshreshtha, S.N.	Journal of Rural Studies	2021	10.1016/j.jrurstud.2021.08.020
_01052021	6	Determinants of climate change adaptation strategies in the coastal zone of Bangladesh: implications for adaptation to climate change in developing countries	Kabir, A.; Amin, M.N.; Roy, K.; Hossain, M.S.	Mitigation and Adaptation Strategies for Global Change	2021	10.1007/s11027-021-09968-z
_01062021	10	Indigenous farmers' perception of climate change and the use of local knowledge to adapt to climate variability: A case study of Vietnam	Manh, N.T.; Ahmad, M.M.	Journal of International Development	2021	10.1002/jid.3573
_01072021	6	Multi-step cognitive mapping of perceived nexus relationships in the Seewinkel region in Austria	Kropf, B.; Schmid, E.; Mitter, H.	Environmental Science and Policy	2021	10.1016/j.envsci.2021.08.004
_01082021	6	Coping and Adaptation in Response to Environmental and Climatic Stressors in Caribbean Coastal Communities	Touza, J.; Lacambra, C.; Kiss, A.; Amboage R.M.; Sierra P.; Solan M.; Godbold J.A.; Spencer, T.; White, P.C.L.	Environmental Management	2021	10.1007/s00267-021-01500-y
_01092021	6	Factors affecting farmers’ use of organic and inorganic fertilizers in South Asia	Aryal, J.P.; Sapkota, T.B.; Krupnik, T.J.; Rahut D.B.; Jat, M.L.; Stirling, C.M.	Environmental Science and Pollution Research	2021	10.1007/s11356-021-13975-7
_01102021	6	Women smallholder farmers off-farm adaptation strategies to climate variability in rural Savannah, Ghana	Yiridomoh, G.Y.; Appiah, D.O.; Owusu, V.; Bonye, S.Z.	GeoJournal	2021	10.1007/s10708-020-10191-7
_01112021	6	How do farmers’ perceptions of climate variability and change match or and mismatch climatic data? Evidence from North-west Ghana	Dakurah, G.	GeoJournal	2021	10.1007/s10708-020-10194-4
_01122021	6	Time to Transition: Barriers and Opportunities to Farmer Adoption of Soil GHG Mitigation Practices in Dutch Agriculture	Gomes, A.; Reidsma, P.	Frontiers in Sustainable Food Systems	2021	10.3389/fsufs.2021.706113
_01132021	2	Estimating and modelling the risk of redox-sensitive phosphorus loss from saturated soils using different soil tests	Smith, G.J.; McDowell, R.W.; Daly, K.; Ó hUallacháin D.; Condron, L.M.; Fenton, O.	Geoderma	2021	10.1016/j.geoderma.2021.115094
_01142021	6	Perceptions of Public Officers Towards the Effects of Climate Change on Ecosystem Services: A Case-Study From Northern Portugal	Vaz, A.S.; Graça, M.; Carvalho-Santos, C.; Pinto E.; Vicente J.R.; Honrado, J.P.; Santos, J.A.	Frontiers in Ecology and Evolution	2021	10.3389/fevo.2021.710293
_01152021	2	Integrated Life Cycle Assessment for Sustainable Remediation of Contaminated Agricultural Soil in China	Jin, Y.; Wang, L.; Song, Y.; Zhu J.; Qin M.; Wu L.; Hu P.; Li F.; Fang L.; Chen C.; Hou, D.	Environmental Science and Technology	2021	10.1021/acs.est.1c02535
_01162021	6	Is drought caused by fate? Analysis of farmers’ perception and its influencing factors in the irrigation areas of gap-Şanlıurfa, turkey	Aydoğdu, M.H.; Cançelik, M.; Sevinç, M.R.; Çullu M.A.; Yenigün K.; Küçük N.; Karlı B.; Ökten Ş.; Beyazgül U.; Doğan H.P.; Şahin Z.; Mutlu N.; Yenikale, A.	Water (Switzerland)	2021	10.3390/w13182519
_01172021	19	Impact of climate adaptation strategies on the net farm revenue of underutilised indigenous vegetables’ (UIVs) production in Southwest Nigeria	Tanimonure, V.A.; Naziri, D.	Resources, Environment and Sustainability	2021	10.1016/j.resenv.2021.100029
_01182021	2	Spatial trend analysis of temperature and rainfall and their perceived impacts on ecosystem services in Mau Forest, Kenya	Jebiwott, A.; Ogendi, G.M.; Agbeja, B.O.; Alo, A.A.; Maina, G.M.	International Journal of Sustainable Development and Planning	2021	10.18280/ijsdp.160504
_01192021	2	Climate Uncertainty and Optimal Groundwater Augmentation	Tran, D.Q.; Kovacs, K.F.	Water Resources Research	2021	10.1029/2021WR030114
_01202021	2	The fate of the caspian sea under projected climate change and water extraction during the 21st century	Koriche, S.A.; Singarayer, J.S.; Cloke, H.L.	Environmental Research Letters	2021	10.1088/1748-9326/ac1af5
_01212021	6	Perceived links between climate change and weather forecast accuracy: new barriers to tools for agricultural decision-making	Guido, Z.; Lopus, S.; Waldman, K.; Hannah, C.; Zimmer, A.; Krell, N.; Knudson, C.; Estes, L.; Caylor, K.; Evans, T.	Climatic Change	2021	10.1007/s10584-021-03207-9
_01222021	2	Climate vulnerability scenario of the agricultural sector in the Bicol River Basin, Philippines	Laureta, R.P.; Regalado, R.R.H.; De La Cruz, E.B.	Climatic Change	2021	10.1007/s10584-021-03208-8
_01232021	2	Spatiotemporal variation of water supply and demand balance under drought risk and its relationship with maize yield: A case study in midwestern Jilin Province, China	Ma, Y.; Zhang, J.; Zhao, C.; Li, K.; Dong, S.; Liu, X.; Tong, Z.	Water (Switzerland)	2021	10.3390/w13182490
_01242021	2	Assessing desertification sensitivity map under climate change and agricultural practices scenarios: The island of Crete case study	Morianou, G.; Kourgialas, N.N.; Psarras, G.; Pisinaras, V.; Arambatzis, G.	Water Science and Technology: Water Supply	2021	10.2166/ws.2021.132
_01252021	2	Risk assessment of possible impacts of climate change and irrigation on wheat yield and quality with a modified ceres-wheat model	Liu, J.; Yao, W.; Jiang, M.	Journal of Water and Climate Change	2021	10.2166/wcc.2021.248
_01262021	6	Development versus adaptation? Facing climate change in Ca Mau, Vietnam	Di Giusto, B.; Le, T.M.N.; Nguyen, T.T.M.; Nguyen, T.T.H.; Vu, N.U.M.; Lavallee, J.P.	Atmosphere	2021	10.3390/atmos12091160
_01272021	6	Constructed wetlands to face water scarcity and water pollution risks: Learning from farmers’ perception in alicante, spain	Ricart, S.; Rico-Amorós, A.M.	Water (Switzerland)	2021	10.3390/w13172431
_01282021	6	Farmers’ perceived vulnerability and proactive versus reactive climate change adaptation in chile’s maule region	Engler, A.; Rotman, M.L.; Poortvliet, P.M.	Sustainability (Switzerland)	2021	10.3390/su13179907
_01292021	26	Climate change and variability awareness and livelihood adaptive strategies among smallholder farmers in semi-arid northern Ghana	Asante, F.; Guodaar, L.; Arimiyaw, S.	Environmental Development	2021	10.1016/j.envdev.2021.100629
_01302021	6	Values underlying preferences for adaptive governance in a chilean small-scale fishing community	Ebel,S.A.; Beitl, C.M.; Torre, M.P.	Environmental Values	2021	10.3197/096327120X15973379803717
_01312021	6	Ethnic minority farmers’ perceptions and use of local knowledge to adapt to climate change: Some insights from Vietnam	Manh, N.T.; Ahmad, M.M.	Singapore Journal of Tropical Geography	2021	10.1111/sjtg.12397
_01322021	10	Smallholder farmers’ perceptions of climate change and adaptation practices for maize production in eastern Ethiopia	Teshome, H.; Tesfaye, K.; Dechassa, N.; Tana, T.; Huber, M.	Sustainability (Switzerland)	2021	10.3390/su13179622
_01332021	6	Role of agricultural diversification in improving resilience to climate change: An empirical analysis with gaussian paradigm	Kiani, A.K.; Sardar, A.; Khan, W.U.; He, YG; Bilgic, A; Kuslu, Y; Raja, MAZ	Sustainability (Switzerland)	2021	10.3390/su13179539
_01342021	6	Emic views of community resilience and coastal tourism development	Naylor, R.S.; Hunt, C.A.; Zimmerer, K.S.; Taff, B.D.	Societies	2021	10.3390/soc11030094
_01352021	6	Land-use and climate related drivers of change in the reindeer management system in Finland: Geography of perceptions	Rasmus, S.; Wallen, H.; Turunen, M.; Landauer, M.; Tahkola, J.; Jokinen, M.; Laaksonen, S.	Applied Geography	2021	10.1016/j.apgeog.2021.102501
_01362021	2	Crops and farmers’ response to application of fecal sludge derived - Fortifer™ in different agro-ecological zones in Ghana	Nartey, E.G.; Cofie, O.; Gebrezgabher, S.; Nikiema, J.	Journal of Environmental Management	2021	10.1016/j.jenvman.2021.112970
_01372021	2	Cadmium (Cd), Copper (Cu), and Zinc (Zn) levels in commercial and non-commercial fishes in the Blanakan River Estuary, Indonesia: A preliminary study	Takarina, N.D.; Purwiyanto, A.I.S.; Suteja, Y.	Marine Pollution Bulletin	2021	10.1016/j.marpolbul.2021.112607
_01382021	19	National parks best practices: Lessons from a century's worth of national parks management	Ferretti-Gallon, K.; Griggs, E.; Shrestha, A.; Wang, G.	International Journal of Geoheritage and Parks	2021	10.1016/j.ijgeop.2021.05.004
_01392021	6	Linking risk preferences and risk perceptions of climate change: A prospect theory approach	Villacis, A.H.; Alwang, J.R.; Barrera, V.	Agricultural Economics (United Kingdom)	2021	10.1111/agec.12659
_01402021	6	Stakeholder perceptions on actions for marine fisheries adaptation to climate change	Fogarty, H.E.; Cvitanovic, C.; Hobday, A.J.; Pecl, G.T.	Marine and Freshwater Research	2021	10.1071/MF21055
_01412021	6	Socioeconomic factors influencing the choice of climate-smart soil practices among farmers in western Kenya	Mogaka, B.O.; Bett, H.K.; Ng'ang'a, S.K.	Journal of Agriculture and Food Research	2021	10.1016/j.jafr.2021.100168
_01422021	6	Invasion status and impacts of parthenium weed (Parthenium hysterophorus) in West-Central region of Bhutan	Chhogyel, N.; Kumar, L.; Bajgai, Y.	Biological Invasions	2021	10.1007/s10530-021-02534-3
_01432021	6	Global Crises: Gendered Vulnerabilities of Structural Inequality, Environmental Performance, and Modern Slavery	Cameron, E.C.; Hemingway, S.L.; Cunningham, F.J.; Jacquin, K.M.	Human Arenas	2021	10.1007/s42087-020-00154-2
_01442021	6	Assessing and building climate change resilience of farming systems in Tunisian semi-arid areas	Ben Nasr, J.; Chaar , H.; Bouchiba, F.; Zaibet, L.	Environmental Science and Pollution Research	2021	10.1007/s11356-021-13089-0
_01452021	6	Potential adaptation strategies for climate change impact among flood-prone fish farmers in climate hotspot Uganda	Oyebola, O.O.; Efitre, J.; Musinguzi, L.; Falaye, A.E.	Environment, Development and Sustainability	2021	10.1007/s10668-020-01183-1
_01462021	6	Cooling Interventions Among Agricultural Workers: Qualitative Field-Based Study	Chicas, R.; Xiuhtecutli N.; Dickman, N.E.; Flocks, J.; Scammell ,M.K.; Steenland, K.; Hertzberg, V.; McCauley, L.	Hispanic Health Care International	2021	10.1177/1540415321993429
_01472021	6	Time-series trend analysis and farmer perceptions of rainfall and temperature in northwestern Ethiopia	Marie, M.; Yirga, F.; Haile, M.; Ehteshammajd, S.; Azadi, H.; Scheffran, J.	Environment, Development and Sustainability	2021	10.1007/s10668-020-01192-0
_01482021	6	Are perception and adaptation to climate variability and change of cowpea growers in Mali gender differentiated?	Diarra, F.B.; Ouédraogo, M.; Zougmoré, R.B.; Partey, S.T.; Houessionon, P.; Mensah, A.	Environment, Development and Sustainability	2021	10.1007/s10668-021-01242-1
_01492021	6	Farmers' perception on combined climatic and market risks and their adaptive behaviors: a case in Shandong Province of China	Yarong, L.; Minpeng, C.	Environment, Development and Sustainability	2021	10.1007/s10668-020-01198-8
_01502021	6	Climate change adaptation: The case of coastal communities in the philippines	Peñalba, E.H.; David, A.P.J.; Mabanta, M.J.D.; Samaniego, C.R.C.; Ellamil, S.D.S.,	Journal of the Geographical Institute Jovan Cvijic SASA	2021	10.2298/IJGI2102115P
_01512021	6	Comparative Transcriptomics and Metabolomics Reveal an Intricate Priming Mechanism Involved in PGPR-Mediated Salt Tolerance in Tomato	Mellidou, I.; Ainalidou, A.; Papadopoulou, A.; Leontidou, K.; Genitsaris, S.; Karagiannis, E.; Van de Poel, B.; Karamanoli, K.	Frontiers in Plant Science	2021	10.3389/fpls.2021.713984
_01522021	26	Climate change perception and its impact on net farm income of smallholder rice farmers in South-West, Nigeria	Ojo, T.O.; Baiyegunhi, L.J.S.	Journal of Cleaner Production	2021	10.1016/j.jclepro.2021.127373
_01532021	2	Greenhouse Gas Emissions and Carbon Sinks of an Italian Natural Park	Grossi, G.; Vitali, A.; Bernabucci, U.; Lacetera, N.; Nardone, A.	Frontiers in Environmental Science	2021	10.3389/fenvs.2021.706880
_01542021	2	Resilient Governance Regimes That Support Urban Agriculture in Sub-Saharan Cities: Learning From Local Challenges	Vidal Merino, M.; Gajjar, S.P.; Subedi, A.; Polgar, A.; Van Den Hoof, C.	Frontiers in Sustainable Food Systems	2021	10.3389/fsufs.2021.692167
_01552021	29	Communicating climate change adaptation strategies: climate-smart agriculture information dissemination pathways among smallholder potato farmers in Gilgil Sub-County, Kenya	Waaswa, A.; Nkurumwa, A.O.; Kibe, A.M.; Kipkemoi, N.J.	Heliyon	2021	10.1016/j.heliyon.2021.e07873
_01562021	6	Refusing more empire: utility, colonialism, and Indigenous knowing	Callison, C.	Climatic Change	2021	10.1007/s10584-021-03188-9
_01572021	2	Long-term evaluation of soil salinization risks under different climate change scenarios in a semi-arid region of Tunisia	Kanzari, S.; Jaziri, R.; Ali, K.B.; Daghari, I.	Water Supply	2021	10.2166/ws.2021.052
_01582021	27	Collection, genotyping and virus elimination of cassava landraces from Tanzania and documentation of farmer knowledge	Ferguson, M.E.; Tumwegamire, S.; Chidzanga, C.; Shah, T.; Mtunda, K.; Kulembeka, H.; Kimata, B.; Tollano, S.; Stephen, M.; Mpayo, E.; Mohamedi, S.; Kasele, S.; Palangyo, E.; Armachius, J.; Ali, A.H.; Sichalwe, K.; Matondo, D.; Masisila, F.; Matumbo, Z.; Kidunda, B.; Arati, A.C.; Muiruri, R.; Munguti, F.; Abass, A.; Abberton, M.; Mkamilo, G.	PLoS ONE	2021	10.1371/journal.pone.0255326
_01592021	6	Climate change and adaptive management: Case study in agriculture, forestry and pastoral areas	Xuan, X.; Liu, B.; Zhang, F.	Land	2021	10.3390/land10080832
_01602021	6	Modis ndvi multi-temporal analysis confirms farmer perceptions on seasonality variations affecting apple orchards in kinnaur, Himachal Pradesh	Gupta, H.; Kaur, L.; Asra, M.; Avtar, R.; Reddy, C.S.	Agriculture (Switzerland)	2021	10.3390/agriculture11080724
_01612021	2	Using traditional agroecological knowledge to adapt to climate change and variability in the Upper East Region of Ghana	Baffour-Ata, F.; Antwi-Agyei, P.; Apawu, G.O.; Nkiaka, E.; Amoah , E.A.; Akorli, R.; Antwi, K.	Environmental Challenges	2021	10.1016/j.envc.2021.100205
_01622021	6	Communities’ adaptation and vulnerability to climate change: Implications for achieving a climate-smart landscape	Widayati, A.; Louman, B.; Mulyoutami, E.; Purwanto, E.; Kusters, K.; Zagt, R.	Land	2021	10.3390/land10080816
_01632021	6	River basin management planning in the republic of ireland: Past, present and the future	Antwi, S.H.; Linnane, S.; Getty, D.; Rolston, A.	Water (Switzerland)	2021	10.3390/w13152074
_01642021	2	Increased water risks to global hydropower in 1.5 °C and 2.0 °C Warmer Worlds	Paltán, H.A.; Pant, R.; Plummer Braeckman, J.; Dadson, S.J.	Journal of Hydrology	2021	10.1016/j.jhydrol.2021.126503
_01652021	6	Perceptions of Risks Related to Climate Change in Agroecosystems in a Semi-arid Region of Brazil	Magalhães, H.F.; Feitosa, I.S.; de Lima Araújo, E.; Albuquerque, U.P.	Human Ecology	2021	10.1007/s10745-021-00247-8
_01662021	6	Comparative Analysis of Meteorological Records of Climate Variability and Farmers' Perceptions in Sekota Woreda, Ethiopia	Behailu, G.; Ayal, D.Y.; Zeleke, T.T.; Ture, K.; Bantider, A.	Climate Services	2021	10.1016/j.cliser.2021.100239
_01672021	6	Use of earth observation satellite data to guide the implementation of integrated pest and pollinator management (IPPM) technologies in an avocado production system	Adan, M.; Abdel-Rahman, E.M.; Gachoki, S.; Muriithi, B.W.; Lattorff, H.M.G.; Kerubo, V.; Landmann, T.; Mohamed, S.A.; Tonnang, H.E.Z.; Dubois, T.	Remote Sensing Applications: Society and Environment	2021	10.1016/j.rsase.2021.100566
_01682021	6	Exploring climate change adaptation practices and household food security in the Middle Eastern context: a case of small family farms in Central Bekaa, Lebanon	Al Dirani, A.; Abebe, G.K.; Bahn, R.A.; Martiniello, G.; Bashour, I.	Food Security	2021	10.1007/s12571-021-01188-2
_01692021	6	Limitations to adjusting growing periods in different agroecological zones of Pakistan	Shah, H.; Siderius, C.; Hellegers, P.	Agricultural Systems	2021	10.1016/j.agsy.2021.103184
_01702021	6	Attitudes to climate change adaptation in agriculture – A case study of Öland, Sweden	Ibrahim, M.A.; Johansson, M.	Journal of Rural Studies	2021	10.1016/j.jrurstud.2021.05.024
_01712021	6	Agricultural land use dynamics in the Brazilian part of La Plata Basin: From driving forces to societal responses	Schlindwein, S.L.; Feitosa de Vasconcelos, A.C.; Bonatti, M.; Sieber, S.; Strapasson, A.; Lana, M.	Land Use Policy	2021	10.1016/j.landusepol.2021.105519
_01722021	6	Do risk perceptions and constraints influence the adoption of climate change practices among small livestock herders in Punjab, Pakistan?	Faisal, M.; Chunping, X.; Abbas, A.; Raza, M.H.; Akhtar, S.; Ajmal, M.A.; Ali, A.	Environmental Science and Pollution Research	2021	10.1007/s11356-021-13771-3
_01732021	6	Adoption of climate-smart agriculture practices and differentiated nutritional outcome among rural households: a case of Punjab province, Pakistan	Haq, S.; Boz, I.; Shahbaz, P.	Food Security	2021	10.1007/s12571-021-01161-z
_01742021	6	Livelihood diversification in managing catastrophic risks: evidence from flood-disaster regions of Khyber Pakhtunkhwa Province of Pakistan	Shah, A.A.; Gong, Z.; Khan, N.A.; Khan, I.; Ali, M.; Naqvi, S.A.A.	Environmental Science and Pollution Research	2021	10.1007/s11356-021-13598-y
_01752021	6	Factor influencing fishery-based farmers’ perception and their response to climate-induced crisis management.	Hebbsale Mallappa, V.K.; Shivamurthy, M.	Environment, Development and Sustainability	2021	10.1007/s10668-020-01141-x
_01762021	2	Estimating Flood Risk Impact on Farmland Values Using Boundary Discontinuity: Evidence from Lancaster County, Pennsylvania	Wang, H.	Risk Analysis	2021	10.1111/risa.13623
_01772021	6	Challenges of value chain actors for vegetable production and marketing in North-East Bangladesh	Rahman, M.M.; Zhou, D.; Barua, S.; Farid, M.S.; Tahira, K.T.	GeoJournal	2021	10.1007/s10708-020-10170-y
_01782021	6	Perceived effects of climate change on profit efficiency among small scale chili pepper marketers in Benue State, Nigeria	Djomo, C.R.F.; Ukpe, H.U.; Ngo, N.V.; Mohamadou, S.; Adedze, M.; Pemunta, N.V.	GeoJournal	2021	10.1007/s10708-020-10163-x
_01792021	10	Smallholder Farmers’ perception and adaptation to climate variability and change in Fincha sub-basin of the Upper Blue Nile River Basin of Ethiopia	Tessema, I.; Simane, B.	GeoJournal	2021	10.1007/s10708-020-10159-7
_01802021	2	A cloud-based dual-objective nonlinear programming model for irrigation water allocation in Northwest China	Yan, Z.; Baetz, B.; Li, Z.	Journal of Cleaner Production	2021	10.1016/j.jclepro.2021.127330
_01812021	2	An evaluation of influencing factors and public attitudes for the adoption of biogas system in rural communities to overcome energy crisis: A case study of Pakistan	Luo, B.; Khan, A.A.; Ali, M.A.S.; Yu, J.	Science of the Total Environment	2021	10.1016/j.scitotenv.2021.146208
_01822021	6	Perceived Vulnerability and Climate Change Impacts on Small-Scale Fisheries in Davao Gulf, Philippines	Macusi, E.D.; Camaso, K.L.; Barboza, A.; Macusi, E.S.	Frontiers in Marine Science	2021	10.3389/fmars.2021.597385
_01832021	6	Puerto Rican Farmers' Obstacles Toward Recovery and Adaptation Strategies After Hurricane Maria: A Mixed-Methods Approach to Understanding Adaptive Capacity	Rodríguez-Cruz, L.A.; Moore, M.; Niles, M.T.	Frontiers in Sustainable Food Systems	2021	10.3389/fsufs.2021.662918
_01842021	6	Posidonia oceanica litter along the Mediterranean Coast of Egypt: Status and a preliminary assessment of nutrients and trace elements contents	Shabaka, S.H.; Khalil, M.K.; El-Sikaily, A.; Youssef, N.A.-E.	Estuarine, Coastal and Shelf Science	2021	10.1016/j.ecss.2021.107342
_01852021	6	Climate change and informal education in the opinion of forest users in poland	Korcz, N.; Koba, J.; Kobyłka, A.; Janeczko, E.; Gmitrowicz‐iwan, J.	Sustainability (Switzerland)	2021	10.3390/su13147892
_01862021	2	Livelihoods and vulnerabilities of small-scale fishers to the impacts of climate variability and change: Insights from the coastal areas of bangladesh	Sunny, A.R.; Prodhan, S.H.; Ashrafuzzaman, M.; Sazzad, S.A.; Rahman, S.M.A.; Billah, M.M.; Hussain, M.; Rahman, M.; Nadim Haider, K.M.; Alam, M.T.	Egyptian Journal of Aquatic Biology and Fisheries	2021	10.21608/EJABF.2021.191652
_01872021	2	Poleward shifts in marine fisheries under Arctic warming	Fauchald, P.; Arneberg, P.; Debernard, J.B.; Lind, S.; Olsen, E.; Hausner, V.H.	Environmental Research Letters	2021	10.1088/1748-9326/ac1010
_01882021	10	Assessing livelihood vulnerability of minority ethnic groups to climate change: A case study from the northwest mountainous regions of vietnam	Tran, V.T.; An-Vo, D.-A.; Cockfield, G.; Mushtaq S.	Sustainability (Switzerland)	2021	10.3390/su13137106
_01892021	2	Climate change adaptation influences and barriers impacting the asian agricultural industry	Nguyen, T.-H.; Sahin, O.; Howes, M.	Sustainability (Switzerland)	2021	10.3390/su13137346
_01902021	2	Reassessing existing reservoir supply capacity and management resilience under climate change and sediment deposition	Bekri, E.S.; Economou, P.; Yannopoulos, P.C.; Demetracopoulos, A.C.	Water (Switzerland)	2021	10.3390/w13131819
_01912021	2	Co-creation as the solution to sustainability challenges in the greenhouse horticultural industry: The importance of a structured innovation management process	Moons, I.; Daems, K.; Van de Velde, L.L.J.	Sustainability (Switzerland)	2021	10.3390/su13137149
_01922021	10	Nuya kankantawa (we are feeling healthy): Understandings of health and wellbeing among Shawi of the Peruvian Amazon	Bussalleu, A.; King, N.; Pizango, P.; Ford, J.; Carcamo, C.P.; Harper, S.L.; IHACC Research Team.	Social Science and Medicine	2021	10.1016/j.socscimed.2021.114107
_01932021	11	Bioenergy opportunities, barriers and challenges in the Arabian Peninsula – Resource modelling, surveys & interviews	Welfle, A.; Alawadhi A.	Biomass and Bioenergy	2021	10.1016/j.biombioe.2021.106083
_01942021	2	First tick and tick damage perception survey among sedentary and transhumant pastoralists in Burkina Faso and Benin	Zannou, O.M.; Ouedraogo, A.S.; Biguezoton, A.S.; Yao, K.P.; Abatih, E.; Farougou, S.; Lenaert, M.; Lempereur, L.; Saegerman, C.	Veterinary Medicine and Science	2021	10.1002/vms3.414
_01952021	6	Regional mapping of climate variability index and identifying socio-economic factors influencing farmer’s perception in Bangladesh	Rabbi, S.E.; Shant, R.; Karmakar, S.; Habib, A.; Kropp, J.P.	Environment, Development and Sustainability	2021	10.1007/s10668-020-01104-2
_01962021	2	Assessing the effects of desertification control projects using socio-economic indicators in the arid regions of eastern Iran	Khashtabeh, R.; Akbari, M.; Kolahi, M.; Talebanfard, A.	Environment, Development and Sustainability	2021	10.1007/s10668-020-01065-6
_01972021	6	Does adoption of climate-smart agriculture (CSA) practices improve farmers’ crop income? Assessing the determinants and its impacts in Punjab province, Pakistan	Sardar, A.; Kiani, A.K.; Kuslu Y.	Environment, Development and Sustainability	2021	10.1007/s10668-020-01049-6
_01982021	11	Farmers intention to adopt sustainable agriculture hinges on climate awareness: The case of Vietnamese coffee	Nguyen, N.; Drakou, E.G.	Journal of Cleaner Production	2021	10.1016/j.jclepro.2021.126828
_01992021	27	Pathways of Climate Change Impact on Agroforestry, Food Consumption Pattern, and Dietary Diversity Among Indigenous Subsistence Farmers of Sauria Paharia Tribal Community of India: A Mixed Methods Study	Ghosh-Jerath, S.; Kapoor, R.; Ghosh, U.; Singh, A.; Downs, S.; Fanzo, J.	Frontiers in Sustainable Food Systems	2021	10.3389/fsufs.2021.667297
_02002021	6	Farm households' perceptions and adaptation strategies to climate change risks and their determinants: Evidence from Raya Azebo district, Ethiopia	Sertse, S.F.; Khan, N.A.; Shah, A.A.; Liu, Y.; Naqvi, S.A.A.	International Journal of Disaster Risk Reduction	2021	10.1016/j.ijdrr.2021.102255
_02012021	10	Supporting indigenous adaptation in a changing climate: Insights from the stó:Lō research and resource management centre (British Columbia) and the fort apache heritage foundation (Arizona)	Gauer, V.H.; Schaepe, D.M.; Welch ,J.R.	Elementa	2021	10.1525/elementa.2020.00164
_02022021	10	Innovative climate-smart agriculture (Csa) practices in the smallholder farming system of south africa	Obi, A.; Maya, O.	Sustainability (Switzerland)	2021	10.3390/su13126848
_02032021	2	Gendered dimensions of unpaid activities: An empirical insight into rural bangladesh households	Islam, F.B.; Sharma, M.	Sustainability (Switzerland)	2021	10.3390/su13126670
_02042021	2	Types of vertical smart farms and awareness of their use in Korean cities types and feasibility analysis of vertical smart farms in Korean cities	Heo, H.K.; Lee, E.	Journal of People, Plants, and Environment	2021	10.11628/ksppe.2021.24.3.257
_02052021	2	An empirical study on attitudes towards willingness to pay for forest ecosystem services at Simlipal National Park	Agarwalla, S.; Saha, D.	Indian Journal of Ecology	2021	https://www.scopus.com/inward/record.uri?eid=2-s2.0-85109737952&partnerID=40&md5=d79540fed8b007c56b18768746b50228
_02062021	6	Agricultural climate change adaptation in Kebumen, central Java, Indonesia	Sekaranom, A.B.; Nurjani, E.; Nucifera, F.	Sustainability (Switzerland)	2021	10.3390/su13137069
_02072021	6	How reindeer herders cope with harsh winter conditions in northern finland: Insights from an interview study	Turunen, M.; Soppela, P.; Ocobock, C.	Arctic	2021	10.14430/arctic72667
_02082021	10	Climate change perceptions by smallholder coffee farmers in the northern and southern highlands of tanzania	Mbwambo, S.G.; Mourice, S.K.; Tarimo A.J.P.	Climate	2021	10.3390/cli9060090
_02092021	10	Water quality threats, perceptions of climate change and behavioral responses among farmers in the ethiopian rift valley	Godebo, T.R.; Jeuland, M.A.; Paul, C.J.; Belachew, D.L.; McCornick P.G.	Climate	2021	10.3390/cli9060092
_02102021	2	Climate change in the context of whole-farming systems: opportunities for improved outreach	Clements, R.S.; Birthisel, S.K.; Daigneault, A.; Gallandt, E.; Johnson, D.; Wentworth, T.; Niles, M.T.	Climatic Change	2021	10.1007/s10584-021-03101-4
_02112021	6	Past and future changes of the Austrian climate – Importance for tourism	Olefs, M.; Formayer, H.; Gobiet, A.; Marke, T.; Schöner, W.; Revesz M.	Journal of Outdoor Recreation and Tourism	2021	10.1016/j.jort.2021.100395
_02122021	10	Fishers perceptions of ecosystem service change associated with climate-disturbed coral reefs	Woodhead, A.J.; Graham, N.A.J.; Robinson, J.P.W.; Norström, A.V.; Bodin, N.; Marie, S.; Balett, M.-C.; Hicks, C.C.	People and Nature	2021	10.1002/pan3.10220
_02132021	10	“Trees Are Our Relatives”: Local Perceptions on Forestry Resources and Implications for Climate Change Mitigation	Chanza, N.; Musakwa, W.	Sustainability (Switzerland)	2021	10.3390/su13115885
_02142021	6	The value and limitations of local ecological knowledge: Longitudinal and retrospective assessment of flagship species in Golfo Dulce, Costa Rica	Bessesen, B.L.; González-Suárez, M.	People and Nature	2021	10.1002/pan3.10219
_02152021	6	Climate change threatens nomadic herding in Mongolia: A model of climate change risk perception and behavioral adaptation	Sattler, D.N.; Bishkhorloo, B.; Graham, J.M.	Journal of Environmental Psychology	2021	10.1016/j.jenvp.2021.101620
_02162021	6	Assessing coastal susceptibility to sea-level rise in Alexandria, Egypt	Abou-Mahmoud, M.M.E.	Egyptian Journal of Aquatic Research	2021	10.1016/j.ejar.2021.04.002
_02172021	6	Understanding farm-level cognition of and autonomous adaptation to climate variability and associated factors: Evidence from the rice-growing zone of Pakistan	Khan, N.A.; Qiao, J.; Abid, M.; Gao, Q.	Land Use Policy	2021	10.1016/j.landusepol.2021.105427
_02182021	6	Farmer's perception and factors determining the adaptation decisions to cope with climate change: An evidence from rural India	Jha, C.K.; Gupta, V.	Environmental and Sustainability Indicators	2021	10.1016/j.indic.2021.100112
_02192021	6	Perceptions and vulnerability to climate change among the urban poor in Kampala City, Uganda	Twinomuhangi, R.; Sseviiri, H.; Mulinde, C.; Mukwaya, P.I.; Nimusiima, A.; Kato, A.M.	Regional Environmental Change	2021	10.1007/s10113-021-01771-5
_02202021	2	Agricultural Land Abandonment in the Hill Agro-ecological Region of Nepal: Analysis of Extent, Drivers and Impact of Change	Subedi, Y.R.; Kristiansen, P.; Cacho, O.; Ojha, R.B.	Environmental Management	2021	10.1007/s00267-021-01461-2
_02212021	6	Transformational adaptations to climatic hazards: Insights from mangroves-based coastal fisheries dependent communities of Bangladesh	Islam, M.M.; Rahman, M.A.; Khan, M.S.; Mondal, G.; Khan, M.I.	Marine Policy	2021	10.1016/j.marpol.2021.104475
_02222021	6	How do agro-pastoralists cope with climate change? The case of the Nyangatom in the Lower Omo Valley of Ethiopia	Gebeyehu, A.K.; Snelder, D.; Sonneveld, B.; Abbink, J.	Journal of Arid Environments	2021	10.1016/j.jaridenv.2021.104485
_02232021	6	An informed thought experiment exploring the potential for a paradigm shift in aquatic food production	Kuempel, C.D.; Froehlich, H.E.; Halpern, B.S.	Ocean and Coastal Management	2021	10.1016/j.ocecoaman.2021.105574
_02242021	6	A blue carbon ecosystems qualitative assessment applying the DPSIR framework: Local perspective of global benefits and contributions	Quevedo, J.M.D.; Uchiyama, Y.; Kohsaka, R.	Marine Policy	2021	10.1016/j.marpol.2021.104462
_02252021	2	Understanding spatial and temporal variability of N leaching reduction by winter cover crops under climate change	Teixeira, E.; Kersebaum, K.C.; Ausseil, A.-G.; Cichota, R.; Guo, J.; Johnstone, P.; George, M.; Liu, J.; Malcolm, B.; Khaembah, E.; Meiyalaghan, S.; Richards, K.; Zyskowski, R.; Michel, A.; Sood, A.; Tait, A.; Ewert, F.	Science of the Total Environment	2021	10.1016/j.scitotenv.2020.144770
_02262021	10	Determinants of farmers’ adaptation decisions to climate change in the central coastal region of Vietnam	Vo, H.H.; Mizunoya, T.; Nguyen, C.D.	Asia-Pacific Journal of Regional Science	2021	10.1007/s41685-020-00181-5
_02272021	6	Exploring the influence of climate change and capital assets on livelihood formations in central region of Uganda	Nsubuga, F.N.W.; Mearns, K.F.; Davis, N.C.; Kalumba, A.M.; Komen K.	Environment, Development and Sustainability	2021	10.1007/s10668-020-01020-5
_02282021	10	Smallholder grain postharvest management in a variable climate: practices and perceptions of smallholder farmers and their service-providers in semi-arid areas	Nyabako, T.; Mvumi, B.M.; Stathers, T.; Machekano, H.	Environment, Development and Sustainability	2021	10.1007/s10668-020-01019-y
_02292021	2	Comparing farmers’ perceptions of climate change with meteorological trends and examining farm adaptation measures in hazard-prone districts of northwest Bangladesh	Roy, D.; Datta, A.; Kuwornu, J.K.M.; Zulfiqar, F.	Environment, Development and Sustainability	2021	10.1007/s10668-020-00989-3
_02302021	6	Enhancing socioeconomic resilience and climate adaptation through value chain development of mountain products in Hindu Kush Himalayas	Baig, S.M.; Khan, A.A.; Ali, A.; Khan, M.Z.; Ahmed, S.; Shah, G.M.; Ali, G.	Environment, Development and Sustainability	2021	10.1007/s10668-020-00975-9
_02312021	6	Environmental Concern in a Capitalist Economy: Climate Change Perception Among U.S. Specialty-Crop Producers	Borlu, Y.; Glenna, L.	Organization and Environment	2021	10.1177/1086026619897545
_02322021	6	Solastalgic Landscapes: Prospects of Relocation in Coastal Louisiana	Simms, J.R.Z.	Frontiers in Environmental Science	2021	10.3389/fenvs.2021.578724
_02332021	6	Combining local knowledge and soil science for integrated soil health assessments in conservation agriculture systems	Hermans, T.D.G.; Dougill, A.J.; Whitfield, S.; Peacock, C.L.; Eze, S.; Thierfelder, C.	Journal of Environmental Management	2021	10.1016/j.jenvman.2021.112192
_02342021	2	Social-ecological interactions in the Draa River Basin, southern Morocco: Towards nature conservation and human well-being using the IPBES framework	Berger, E.; Bossenbroek, L.; Beermann, A.J.; Schäfer, R.B.; Znari, M.; Riethmüller, S.; Sidhu, N.; Kaczmarek, N.; Benaissa, H.; Ghamizi, M.; Plicht, S.; Bem, Salem S.; El, Qorchi F.; Naimi M., Leese, F.; Frör, O.	Science of the Total Environment	2021	10.1016/j.scitotenv.2020.144492
_02352021	2	Indigenous adaptation to climate change risks in northern Ghana	Guodaar, L.; Bardsley, D.K.; Suh, J.	Climatic Change	2021	10.1007/s10584-021-03128-7
_02362021	6	Rice farming in central java, indonesia—adoption of sustainable farming practices, impacts and implications	Connor, M.; de Guia, A.H.; Pustika, A.B.; Sudarmaji; Kobarsih, M.; Hellin, J.	Agronomy	2021	10.3390/agronomy11050881
_02372021	26	Delving into possible missing links for attainment of food security in Central Malawi: farmers’ perceptions and long term dynamics in maize (Zea mays L.) production	Nyirenda, H.; Mwangomba, W.; Nyirenda, E.M.	Heliyon	2021	10.1016/j.heliyon.2021.e07130
_02382021	10	Perceptions of glacier grafting: An indigenous technique of water conservation for food security in gilgit-baltistan, pakistan	Munir,R.; Khayyam, U.; Adil, I.H.	Sustainability (Switzerland)	2021	10.3390/su13095208
_02392021	6	Climate change, health risks, and vulnerabilities in burkina faso: A qualitative study on the perceptions of national policymakers	Sorgho, R.; Jungmann, M.; Souares, A.; Danquah, I.; Sauerborn, R.	International Journal of Environmental Research and Public Health	2021	10.3390/ijerph18094972
_02402021	6	Determinants of farmers’ adaptation decisions under changing climate: the case of Fars province in Iran	Ghazali, S.; Azadi, H.; Kurban, A.; Ajtai, N.; Pietrzykowski, M.; Witlox, F.	Climatic Change	2021	10.1007/s10584-021-03088-y
_02412021	6	Harmful algal blooms in aquaculture systems in ngerengere catchment, morogoro, tanzania: Stakeholder’s experiences and perception	Kimambo, O.N.; Gumbo, J.R.; Chikoore, H.; Msagati, T.A.M.	International Journal of Environmental Research and Public Health	2021	10.3390/ijerph18094928
_02422021	6	Stakeholder collaboration and irrigation practices in Ghana: issues, challenges, and the way forward	Nalumu, D.J.; Mensah, H.; Amponsah, O.; Takyi, S.A.	SN Applied Sciences	2021	10.1007/s42452-021-04407-9
_02432021	11	Integrating local perceptions with scientific evidence to understand climate change variability in northern Ghana: A mixed-methods approach	Guodaar, L.; Bardsley, D.K.; Suh, J.	Applied Geography	2021	10.1016/j.apgeog.2021.102440
_02442021	6	Harnessing scientific and local knowledge to face climate change in small-scale fisheries	Gianelli, I.; Ortega, L.; Pittman, J.; Vasconcellos, M.; Defeo O.	Global Environmental Change	2021	10.1016/j.gloenvcha.2021.102253
_02452021	6	Climate Change Policy Coherence across Policies, Plans, and Strategies in Pakistan—Implications for the China–Pakistan Economic Corridor Plan	Waheed, A.; Bernward Fischer, T.;,Khan, M.I.	Environmental Management	2021	10.1007/s00267-021-01449-y
_02462021	6	Perception of organic farmers towards organic agriculture and role of extension	Alotaibi, B.A.; Yoder, E.; Brennan, M.A.; Kassem, H.S.	Saudi Journal of Biological Sciences	2021	10.1016/j.sjbs.2021.02.037
_02472021	6	Adoption rationales and effects of off-grid renewable energy access for African youth: A case study from Tanzania	Simpson, N.P.; Rabenold, C.J.; Sowman, M.; Shearing, C.D.	Renewable and Sustainable Energy Reviews	2021	10.1016/j.rser.2021.110793
_02482021	6	Farm Households’ Adoption of Climate-smart Practices in Subsistence Agriculture: Evidence from Northern Togo	Ali, E.	Environmental Management	2021	10.1007/s00267-021-01436-3
_02492021	26	Perceptions of disaster temporalities in two Indigenous societies from the Southwest Pacific	Jackson, G.	International Journal of Disaster Risk Reduction	2021	10.1016/j.ijdrr.2021.102221
_02502021	11	Coping with drought: Narratives from smallholder farmers in semi-arid Kenya	Quandt, A.	International Journal of Disaster Risk Reduction	2021	10.1016/j.ijdrr.2021.102168
_02512021	11	Indigenous knowledge of South African bird and rangeland ecology is effective for informing conservation science	Ehlers Smith Y.C.; Maseko, M.S.T.; Sosibo, M.; Dlamini, P.V.; Thobeka Gumede, S.; Ngcobo, S.P.; Tsoananyane, L.; Zungu, M.M.; Ehlers, Smith D.A.; Downs, C.T.	Journal of Environmental Management	2021	10.1016/j.jenvman.2021.112041
_02522021	10	Water appropriation on the agricultural frontier in western Bahia and its contribution to streamflow reduction: Revisiting the debate in the Brazilian cerrado	da Silva, A.L.; de Souza, S.A.; Coelho Filho, O.; Eloy, L.; Salmona, Y.B.; Passos, C.J.S.	Water (Switzerland)	2021	10.3390/w13081054
_02532021	6	Farmers’ perception on climate extremes and their coping mechanism: Evidences from disaster prone regions of India	Kanwal, V.; Sirohi, S.; Chand, P.	Indian Journal of Traditional Knowledge	2021
_02542021	6	Farmers’ perceptions about changes in climate variables: Perceived risks and household responses in different agro-ecological communities, Southern Ethiopia	Dendir, Z.; Simane, B.	Climate Services	2021	10.1016/j.cliser.2021.100236
_02552021	6	Misperception of cardiometabolic risks and health needs among agriculture and aquaculture workers in Taiwan	Chen M.-Y.,	European Journal of Cardiovascular Nursing	2021	10.1093/eurjcn/zvaa013
_02562021	6	Coping with drought: Lessons learned from robusta coffee growers in Vietnam	Byrareddy, V.; Kouadio, L.; Mushtaq, S.; Kath, J.; Stone, R.	Climate Services	2021	10.1016/j.cliser.2021.100229
_02572021	2	Assessing Livelihood Vulnerability of Farmers’ in Backward Regions of India	Singh, S.	Indian Journal of Agricultural Research	2021	10.18805/IJARe.A-5413
_02582021	6	Farmers and herders reclaim cropland to adapt to climate change in the eastern Tibetan Plateau: a case study in Zamtang County, China	Wu, S.; Yan, J.; Yang, L.; Cheng, X.; Wu, Y.	Climatic Change	2021	10.1007/s10584-021-03098-w
_02592021	29	Smallholder farmers’ perception of climate change and adoption of climate smart agriculture practices in Masaba South Sub-county, Kisii, Kenya	Nyang'au, J.O.; Mohamed, J.H.; Mango, N.; Makate, C.; Wangeci, A.N.	Heliyon	2021	10.1016/j.heliyon.2021.e06789
_02602021	6	The emergence of lotus farming as an innovation for adapting to climate change in the upper vietnamese mekong delta	Vo, H.T.M.; Van Halsema, G.; Hellegers, P.; Wyatt, A.; Nguyen, Q.H.	Land	2021	10.3390/land10040350
_02612021	6	Risk management of marine capture fisheries under climate change: Taking into consideration the effects of uncertainty	Chen, J.-L.; Hsiao, Y.-J.; Yip, K.-K.	Sustainability (Switzerland)	2021	10.3390/su13073892
_02622021	6	Farmers’ Demand for Informal Risk Management Strategy and Weather Index Insurance: Evidence from China	Tang, Y.; Cai, H.; Liu, R.	International Journal of Disaster Risk Science	2021	10.1007/s13753-021-00335-9
_02632021	2	The risk of the population in a changing climate over the Tibetan Plateau, China: Integrating hazard, population exposure and vulnerability	Ji, Q.; Yang, J.; Wang, C.; Chen, H.; He, Q.; Sun, Z.; Duan, Q.; Li, Y.	Sustainability (Switzerland)	2021	10.3390/su13073633
_02642021	6	Agricultural climate change and rural animation film application based on remote sensing images	Shen, Z.	Arabian Journal of Geosciences	2021	10.1007/s12517-021-06858-1
_02652021	6	Agriculture in boreal and Arctic regions requires an integrated global approach for research and policy	Altdorff, D.; Borchard, N.; Young, E.H.; Galagedara, L.; Sorvali, J.; Quideau, S.; Unc A.	Agronomy for Sustainable Development	2021	10.1007/s13593-021-00676-1
_02662021	6	Understanding climate services for enhancing resilient agricultural systems in Anglophone West Africa: The case of Ghana	Antwi-Agyei, P.; Dougill, A.J.; Doku-Marfo, J.; Abaidoo, R.C.	Climate Services	2021	10.1016/j.cliser.2021.100218
_02672021	6	Livelihood vulnerability index: a pragmatic assessment of climatic changes in flood affected community of Jhok Reserve Forest, Punjab, Pakistan	Shahzad, L.; Shah, M.; Saleem, M.; Mansoor, A.; Sharif, F.; Tahir, A.; Hayyat, U.; Farhan, M.; Ghafoor, G.	Environmental Earth Sciences	2021	10.1007/s12665-021-09562-1
_02682021	6	Rootstocks with different vigor influenced scion–water relationships and stress responses in ambrosiatm apple trees (Malus domestica var. ambrosia)	Xu, H.; Ediger, D.	Plants	2021	10.3390/plants10040614
_02692021	2	Perception of climate change and adaptation strategies in tea plantations of Assam, India	Baruah, P.; Handique, G.	Environmental Monitoring and Assessment	2021	10.1007/s10661-021-08937-y
_02702021	10	Nutritional diversity and community perceptions of health and importance of foods in Kiribati: a case study	Cauchi, J.P., Bambrick, H., Moncada, S., Correa-Velez, I.	Food Security	2021	10.1007/s12571-020-01128-6
_02712021	6	Climate change observations of indigenous communities in the Indian Himalaya	Negi, V.S.; Thakur, S.; Dhyani, R.; Bhatt, I.D.; Rawal, R.S.	Weather, Climate, and Society	2021	10.1175/WCAS-D-20-0077.1
_02722021	2	A typology of climate information users for adaptation to agricultural droughts in Uruguay	Cruz, G.; Gravina, V.; Baethgen, W.E.; Taddei, R.	Climate Services	2021	10.1016/j.cliser.2021.100214
_02732021	2	What if the rains do not come?	Ndehedehe, C.E.; Ferreira, V.G.; Agutu, N.O.; Onojeghuo, A.O.; Okwuashi, O.; Kassahun, H.T.; Dewan, A.	Journal of Hydrology	2021	10.1016/j.jhydrol.2021.126040
_02742021	11	Whose expertise counts? Assisted migration and the politics of knowledge in British Columbia's public forests	Pelai, R.; Hagerman, S.M.; Kozak, R.	Land Use Policy	2021	10.1016/j.landusepol.2021.105296
_02752021	6	Institutional challenges and stakeholder perception towards planned water reuse in peri-urban agriculture of the Bengal delta	Haldar, K.; Kujawa-Roeleveld, K.; Schoenmakers, M.; Datta, D.K.; Rijnaarts, H.; Vos, J.	Journal of Environmental Management	2021	10.1016/j.jenvman.2021.111974
_02762021	6	Climate change risk perceptions and agricultural adaptation strategies in vulnerable riverine char islands of Bangladesh	Ahmed, Z.; Guha, G.S.; Shew, A.M.; Alam, G.M.M.	Land Use Policy	2021	10.1016/j.landusepol.2021.105295
_02772021	6	Farm households' perception of weather change and flood adaptations in northern Pakistan	Aftab, A.; Ahmed, A.; Scarpa, R.	Ecological Economics	2021	10.1016/j.ecolecon.2020.106882
_02782021	6	A leverage points analysis of a qualitative system dynamics model for climate change adaptation in agriculture	Egerer, S.; Cotera, R.V.; Celliers, L.; Costa, M.M.	Agricultural Systems	2021	10.1016/j.agsy.2021.103052
_02792021	11	Rural farmers perception and coping strategies towards climate change and their determinants: Evidence from Khyber Pakhtunkhwa province, Pakistan	Ali, S.; Ying, L.; Nazir, A.; Abdullah; Ishaq, M.; Shah, T.; Ye, X.; Ilyas, A.; Tariq, A.	Journal of Cleaner Production	2021	10.1016/j.jclepro.2020.125250
_02802021	6	Convergence of stakeholders’ environmental threat perceptions following mass coral bleaching of the Great Barrier Reef	Thiault, L.; Curnock, M.I.; Gurney, G.G.; Heron, S.F.; Marshall, N.A.; Bohensky, E.; Nakamura, N.; Pert, P.L.; Claudet, J.	Conservation Biology	2021	10.1111/cobi.13591
_02812021	6	Diversified responses to contemporary pressures on sloping agricultural land: Thai farmer’s perception of mountainous landscapes in northern Vietnam	Nguyen, A.T.; Hens L.	Environment, Development and Sustainability	2021	10.1007/s10668-020-00822-x
_02822021	6	Perceptions and sustainable actions under land degradation and climate change: the case of a remnant wetland in Mexico City	Gómez Aíza, L.; Ruíz Bedolla, K.; Low-Pfeng, A.M.; Vallejos, Escalona L.M.L.; García-Meneses, P.M.	Environment, Development and Sustainability	2021	10.1007/s10668-020-00800-3
_02832021	6	The 5As: assessing access to animal-drawn conservation agriculture planting equipment by smallholder farmers	Mugandani, R.; Mafongoya, P.	Environment, Development and Sustainability	2021	10.1007/s10668-020-00795-x
_02842021	2	Projected drought risk assessment from water balance perspectives in a changing climate	Park, S.-Y.; Sur, C.; Kim, J.-S.; Choi, S.-J.; Lee, J.-H.; Kim, T.-W.	International Journal of Climatology	2021	10.1002/joc.6988
_02852021	6	Bioeconomy as a transforming driver of intensive greenhouse horticulture in SE Spain	Egea, F.J.; López-Rodríguez, M.D.; Oña-Burgos, P.; Castro, A.J.; Glass, C.R.	New Biotechnology	2021	10.1016/j.nbt.2020.11.010
_02862021	6	Preliminary assessment and conservation of insect pollinators through community participation in the Lahaul and Spiti district of Himachal Pradesh, India	Chauhan, M.; Uniyal, V.P.; Chandra, A.; Thakur, P.; Mehrwar, V.	Current Science	2021	10.18520/cs/v120/i5/883-887
_02872021	6	Local farmer's perception and adaptive behavior toward climate change	Guo, R.; Li, Y.; Shang, L.; Feng, C.; Wang, X.	Journal of Cleaner Production	2021	10.1016/j.jclepro.2020.125332
_02882021	6	Climate change perceptions and the adoption of low-carbon agricultural technologies: Evidence from rice production systems in the Yangtze River Basin	Li, W.; Ruiz-Menjivar, J.; Zhang, L.; Zhang, J.	Science of the Total Environment	2021	10.1016/j.scitotenv.2020.143554
_02892021	2	Risk assessment of coastal flooding under different inundation situations in southwest of taiwan (Tainan city)	Imani, M.; Kuo, C.-Y.; Chen, P.-C.; Tseng, K.-H.; Kao, H.-C.; Lee, C.-M.; Lan, W.-H.	Water (Switzerland)	2021	10.3390/w13060880
_02902021	6	Farmers' perceptions towards climate change and its adaptation strategies in himachal pradesh	Rani, S.; Prasher, R.S.	Indian Journal of Economics and Development	2021	10.35716/IJED/20168
_02912021	6	Engineering cereal crops for enhanced abiotic stress tolerance	Lata, C.; Shivhare, R.	Proceedings of the Indian National Science Academy	2021	10.1007/s43538-021-00006-9
_02922021	10	Perception of indigenous people of climate change and its impact on the Everest National Nature Preserve	Wang, Shijin.	Meteorological Applications	2021	10.1002/met.1987
_02932021	6	Drought responses and adaptation strategies to climate change by pastoralists in the semi-arid area, Laikipia County, Kenya	Ndiritu, S.W.	Mitigation and Adaptation Strategies for Global Change	2021	10.1007/s11027-021-09949-2
_02942021	6	Psychological dimensions of climate change: perceptions, collective efficacy, and responses in Berehet District, north Shoa, Ethiopia	Ayal, D.Y.; Tilahun, K.; Ture, K.; Terefe Zeleke, T.	Climatic Change	2021	10.1007/s10584-021-03033-z
_02952021	2	‘None of my ancestors ever discussed this disease before!’ How disease information shapes adaptive capacity of marginalised rural populations in India	Asaaga, F.A.; Rahman, M.; Kalegowda, S.D.; Mathapati, J.; Savanur, I.; Srinivas, P.N.; Seshadri, T.; Narayanswamy, D.; Kiran, S.K.; Oommen, M.A.; Young, J.C.; Purse, B.V.	PLoS Neglected Tropical Diseases	2021	10.1371/journal.pntd.0009265
_02962021	10	Seasonality, climate change, and food security during pregnancy among indigenous and non-indigenous women in rural Uganda: Implications for maternal-infant health	Bryson, J.M.; Patterson, K.; Berrang-Ford, L.; Lwasa S.; Namanya, D.B.; Twesigomwe, S.; Kesande, C.; Ford, J.D.; Harper, S.L.; Llanos, A.; Carcamo, C.; Namanya, D.; Ford, J.; Berrang-Ford L.; Garcia, P.; Lwasa, S.; Edge, V.; Indigenous Health Adaptation to Climate Change Research Team.	PLoS ONE	2021	10.1371/journal.pone.0247198
_02972021	6	Exploring cross-national public support for the use of enhanced weathering as a land-based carbon dioxide removal strategy	Spence, E.; Cox, E.; Pidgeon, N.	Climatic Change	2021	10.1007/s10584-021-03050-y
_02982021	2	The 3ps (Profit, planet, and people) of sustainability amidst climate change: A south african grape and wine perspective	Gbejewoh, O.; Keesstra, S.; Blancquaert, E.	Sustainability (Switzerland)	2021	10.3390/su13052910
_02992021	2	Willingness of farmers to establish a renewable energy (solar and wind) cooperative in NW Turkey	Everest, B.	Arabian Journal of Geosciences	2021	10.1007/s12517-021-06931-9
_03002021	6	Climate variability, land cover changes and livelihoods of communities on the fringes of bobiri forest reserve, Ghana	Baffour-Ata, F.; Antwi-Agyei, P.; Nkiaka, E.	Forests	2021	10.3390/f12030278
_03012021	6	Causes, indicators and impacts of climate change: understanding the public discourse in Goat based agro-pastoral livelihood zone, Ethiopia	Mihiretu, A.; Okoyo, E.N.; Lemma, T.	Heliyon	2021	10.1016/j.heliyon.2021.e06529
_03022021	6	Climate change vulnerability assessment for selected agricultural responses at Yarmouk River Basin Area, Jordan	Al Qudah, A.; Rusan, M.J.; Al-Qinna, M.I.; Abdulla, F.A.	Mitigation and Adaptation Strategies for Global Change	2021	10.1007/s11027-021-09944-7
_03032021	2	The role of short-term changes in cognitive capacity on economic expenditure among Kenyan agro-pastoralists	Iles, R.A.; Surve, A.; Kagundu, S.; Gatumu, H.	PLoS ONE	2021	10.1371/journal.pone.0247008
_03042021	6	Measurements meet human observations: integrating distinctive ways of knowing in the Pamir Mountains of Tajikistan to assess local climate change	Haag, I.; Kassam, K.-A.; Senftl, T.; Zandler, H.; Samimi, C.	Climatic Change	2021	10.1007/s10584-021-02988-3
_03052021	6	Household perspective on cropland expansion on the Tibetan Plateau	He, X.; Yan, J.; Cheng, X.	Regional Environmental Change	2021	10.1007/s10113-021-01752-8
_03062021	2	Impact of environmental changes on Dermatology	Junior, V.H.; Mendes, A.L.; Talhari, C.C.; Miot, H.A.	Anais Brasileiros de Dermatologia	2021	10.1016/j.abd.2020.11.004
_03072021	11	Changing environment and development institutions to enable payments for ecosystem services: The role of institutional work	Thompson, B.S.; Harris, J.L.	Global Environmental Change	2021	10.1016/j.gloenvcha.2021.102227
_03082021	6	Planning for the health impacts of climate change: Flooding, private groundwater contamination and waterborne infection – A cross-sectional study of risk perception, experience and behaviours in the Republic of Ireland	Musacchio, A.; Andrade, L.; O'Neill, E.; Re, V.; O'Dwyer, J.; Hynds, P.D.	Environmental Research	2021	10.1016/j.envres.2021.110707
_03092021	6	Modelling transformational adaptation to climate change among crop farming systems in Romagna, Italy	Zagaria, C.; Schulp, C.J.E.; Zavalloni, M.; Viaggi, D.; Verburg, P.H.	Agricultural Systems	2021	10.1016/j.agsy.2020.103024
_03102021	2	Healthy waterways and ecologically sustainable cities in Beijing-Tianjin-Hebei urban agglomeration (northern China): Challenges and future directions	Kattel, G.; Reeves, J.; Western, A.; Zhang, W.; Jing, W.; McGowan, S.; Cuo, L.; Scales, P.; Dowling, K.; He, Q.; Wang, L.; Capon, S.; Pan, Z.; Cui, J.; Zhang, L.; Xiao, L.; Liu, C.; Zhang, K.; Gao C.; Tian, Z.; Liu, Y.	Wiley Interdisciplinary Reviews: Water	2021	10.1002/wat2.1500
_03112021	6	Prolonged duration and increased severity of agricultural droughts during 1978 to 2016 detected by ESA CCI SM in the humid Yunnan Province, Southwest China	Ma, S.; Zhang, S.; Wang, N.; Huang, C.; Wang, X.	Catena	2021	10.1016/j.catena.2020.105036
_03122021	6	Reconciling sustainability, economic efficiency and equity in marine fisheries: Has there been progress in the last 20 years?	Cochrane, K.L.	Fish and Fisheries	2021	10.1111/faf.12521
_03132021	6	Farmers’ perception and adaptations to climate change: findings from three agro-ecological zones of Punjab, Pakistan	Ali, M.F.; Rose, S.	Environmental Science and Pollution Research	2021	10.1007/s11356-020-11472-x
_03142021	6	A Changing Climate in the Maple Syrup Industry: Variation in Canadian and U.S.A. Producers’ Climate Risk Perceptions and Willingness to Adapt Across Scales of Production	Caughron, A.; Legault, S.; Haut, C.; Houle, D.; Reynolds, T.W.	Small-scale Forestry	2021	10.1007/s11842-020-09457-2
_03152021	6	Insight and explore farming adaptation measures to support sustainable development goal 2 in the southwest coastal region of Bangladesh	Akter, S.; Ahmed, K.R.	Environment, Development and Sustainability	2021	10.1007/s10668-020-00778-y
_03162021	6	Farmers’ adaptation to climate-smart agriculture (CSA) in NW Turkey	Everest, B.	Environment, Development and Sustainability	2021	10.1007/s10668-020-00767-1
_03172021	6	Stocktaking of local adaptation plans and initiatives in the changing political context in Nepal	Maharjan, S.K.	Environment, Development and Sustainability	2021	10.1007/s10668-020-00713-1
_03182021	6	Causal Loop Diagrams for supporting Nature Based Solutions participatory design and performance assessment	Coletta, V.R.; Pagano, A.; Pluchinotta, I.; Fratino, U.; Scrieciu, A.; Nanu, F.; Giordano, R.	Journal of Environmental Management	2021	10.1016/j.jenvman.2020.111668
_03192021	10	An assessment of perceived participatory climate change adaptation initiatives in Ghana	Nunoo, E.K.; Twum, E.K.; Panin, A.; Essien, B.A.	Management of Environmental Quality: An International Journal	2021	10.1108/MEQ-05-2020-0096
_03202021	2	Potential of biochar derived from crop residues in soil remediation and controlling air pollution due to stubble burning	Choudhary, M.P.; Charan, H.D.; Acharya, B.	Indian Journal of Environmental Protection	2021	https://www.scopus.com/inward/record.uri?eid=2-s2.0-85110634676&partnerID=40&md5=b2e36b641166f88ff5bf737f1496c192
_03212021	2	Exploring assumptions in crop breeding for climate resilience: opportunities and principles for integrating climate model projections	Whitfield, S.; Chapman, S.; Mahop, M.T.; Deva, C.; Masamba, K.; Mwamahonje, A.	Climatic Change	2021	10.1007/s10584-021-02997-2
_03222021	6	Grapevine rootstocks differently affect physiological and molecular responses of the scion under water deficit condition	Prinsi, B.; Simeoni, F.; Galbiati, M.; Meggio, F.; Tonelli, C.; Scienza, A.; Espen, L.	Agronomy	2021	10.3390/agronomy11020289
_03232021	2	Guidelines for co-creating climate adaptation plans for fisheries and aquaculture	Pham, T.T.T.; Friðriksdóttir, R.; Weber, C.T.; Viðarsson, J.R.; Papandroulakis, N.; Baudron, A.R.; Olsen, P.; Hansen, J.A.; Laksá, U.; Fernandes, P.G.; Bahri, T.; Ragnarsson, S.Ö.; Aschan M.	Climatic Change	2021	10.1007/s10584-021-03041-z
_03242021	2	Livelihood diversification strategies and resilience to climate change in semi-arid northern Ghana	Mohammed, K.; Batung, E.; Kansanga, M.; Nyantakyi-Frimpong, H.; Luginaah, I.	Climatic Change	2021	10.1007/s10584-021-03034-y
_03252021	6	Farmer views on climate change—a longitudinal study of threats, opportunities and action	Sorvali, J.; Kaseva, J.; Peltonen-Sainio, P.	Climatic Change	2021	10.1007/s10584-021-03020-4
_03262021	6	Integrating stakeholders’ perspectives and spatial modelling to develop scenarios of future land use and land cover change in northern Tanzania	Kariuki, R.W.; Munishi, L.K.; Courtney-Mustaphi, C.J.; Capitani, C.; Shoemaker, A.; Lane, P.J.; Marchant, R.	PLoS ONE	2021	10.1371/journal.pone.0245516
_03272021	2	Re-framing the threat of global warming: an empirical causal loop diagram of climate change, food insecurity and societal collapse	Richards, C.E.; Lupton, R.C.; Allwood, J.M.	Climatic Change	2021	10.1007/s10584-021-02957-w
_03282021	6	German farmers’ perspectives on price drivers in agricultural land rental markets—a combination of a systematic literature review and survey results	von Hobe, C.-F.; Michels, M.; Musshoff, O.	Land	2021	10.3390/land10020180
_03292021	2	The role of certification, risk and time preferences in promoting adoption of climate-resilient citrus varieties in Indonesia	Hasibuan, A.M.; Gregg, D.; Stringer, R.	Climatic Change	2021	10.1007/s10584-021-03015-1
_03302021	6	Influence of heat stress on milk production and its financial implications in semi-arid areas of South Africa	Ogundeji, A.A.; Lakew, H.; Tesfuhuney, W.; Lombard, W.	Heliyon	2021	10.1016/j.heliyon.2021.e06202
_03312021	2	Low flow and drought in a german low mountain range basin	Grosser, P.F.; Schmalz, B.	Water (Switzerland)	2021	10.3390/w13030316
_03322021	6	Investigation of the optimum planting dates for maize varieties using a hybrid approach: A case of Hwedza, Zimbabwe	Mugiyo, H.; Mhizha, T.; Chimonyo, V.G.P.; Mabhaudhi, T.	Heliyon	2021	10.1016/j.heliyon.2021.e06109
_03332021	6	Food for thought: Addressing urban food security risks through urban agriculture	Steenkamp, J.; Cilliers, E.J.; Cilliers, S.S.; Lategan, L.	Sustainability (Switzerland)	2021	10.3390/su13031267
_03342021	2	Key factors affecting the adoption willingness, behavior, and willingness-behavior consistency of farmers regarding photovoltaic agriculture in China	Li, B.; Ding, J.; Wang, J.; Zhang, B.; Zhang, L.	Energy Policy	2021	10.1016/j.enpol.2020.112101
_03352021	6	Knowledge, attitudes, and practices on climate change and dengue in Lao People's Democratic Republic and Thailand	Rahman, M.S.; Overgaard, H.J.; Pientong, C.; Mayxay, M.; Ekalaksananan, T.; Aromseree, S.; Phanthanawiboon, S.; Zafar, S.; Shipin, O.; Paul, R.E.; Phommachanh, S.; Pongvongsa, T.; Vannavong, N.; Haque, U.	Environmental Research	2021	10.1016/j.envres.2020.110509
_03362021	6	Climate change impacts on household food security and adaptation strategies in southern Ethiopia	Mekonnen, A.; Tessema, A.; Ganewo, Z.; Haile, A.	Food and Energy Security	2021	10.1002/fes3.266
_03372021	6	Identifying economic and societal drivers of engagement in agri-environmental schemes for English dairy producers	Coyne, L.; Kendall, H.; Hansda, R.; Reed, M.S.; Williams, D.J.L.	Land Use Policy	2021	10.1016/j.landusepol.2020.105174
_03382021	6	Bringing farmers’ perceptions into science and policy: Understanding salinity tolerance of rice in southwestern Bangladesh under climate change	Islam, M.A.; Shelia, V.; Ludwig, F.; de Bruyn, L.L.; Rahman, M.H.U.; Hoogenboom, G.	Land Use Policy	2021	10.1016/j.landusepol.2020.105159
_03392021	6	Climate change and variability perceptions and adaptations of pastoralists’ communities in the Maasai Steppe, Tanzania	Nnko, H.J.; Gwakisa, P.S.; Ngonyoka, A.; Estes, A.	Journal of Arid Environments	2021	10.1016/j.jaridenv.2020.104337
_03402021	6	Who benefits from climate-friendly agriculture? The marginal returns to a rainfed system of rice intensification in Tanzania	Sarr, M.; Bezabih Ayele, M.; Kimani, M.E.; Ruhinduka, R.	World Development	2021	10.1016/j.worlddev.2020.105160
_03412021	2	Will Evolving Climate Conditions Increase the Risk of Floods of the Large U.S.-Canada Transboundary Richelieu River Basin?	Lucas-Picher, P.; Lachance-Cloutier, S.; Arsenault, R.; Poulin, A.; Ricard, S.; Turcotte, R.; Brissette, F.	Journal of the American Water Resources Association	2021	10.1111/1752-1688.12891
_03422021	2	Dilemmas of integrated water resources management implementation in the Awash River Basin, Ethiopia: irrigation development versus environmental flows	Mersha, A.N.; de Fraiture, C.; Masih, I.; Alamirew, T.	Water and Environment Journal	2021	10.1111/wej.12638
_03432021	6	Perceptions of Climate Variability and Soil Fertility Management Choices Among Smallholder Farmers in Northern Ghana	Martey, E.; Kuwornu, J.K.M.	Ecological Economics	2021	10.1016/j.ecolecon.2020.106870
_03442021	6	Farmers' perception of climate change compared with objective data: Evidence from the central region of ghana	Dadzie, S.K.N.	Climate Change Economics	2021	10.1142/S2010007820500153
_03452021	6	Climate Risk and Technology Adoption in the Midstream of Crop Value Chains: Evidence from Nigerian Maize Traders	Liverpool-Tasie, L.S.O.; Parkhi, C.M.	Journal of Agricultural Economics	2021	10.1111/1477-9552.12394
_03462021	6	Climate change vulnerability of rural households in flood-prone areas of Himalayan foothills, West Bengal, India	Ghosh, M.; Ghosal, S.	Environment, Development and Sustainability	2021	10.1007/s10668-020-00687-0
_03472021	6	Insight into farmers’ agricultural adaptive strategy to climate change in northern Bangladesh	Islam, A.R.M.T.; Shill, B.K.; Salam, R.; Siddik, M.N.A.; Patwary, M.A.	Environment, Development and Sustainability	2021	10.1007/s10668-020-00681-6
_03482021	6	What shapes farmers’ perception of climate change? A case study of southern Brazil	Foguesatto, C.R.; Machado, J.A.D.	Environment, Development and Sustainability	2021	10.1007/s10668-020-00634-z
_03492021	6	Bioeconomy development factors in the European Union and Poland	Woźniak, E.; Tyczewska, A.; Twardowski, T.	New Biotechnology	2021	10.1016/j.nbt.2020.07.004
_03502021	6	Discriminated perceptions of climatic impacts on coastal farm management practices	Hasan, M.K.; Kumar, L.	Journal of Environmental Management	2021	10.1016/j.jenvman.2020.111550
_03512021	6	Environmental and nutritional profile of food consumption patterns in the different climatic zones of Spain	Esteve-Llorens, X.; Van Dooren, C.; Álvarez, M.; Moreira, M.T.; Feijoo, G.; González-García, S.	Journal of Cleaner Production	2021	10.1016/j.jclepro.2020.123580
_03522021	17	Traditional knowledge and institutions for sustainable climate change adaptation in Ethiopia	Mekonnen, Z.; Kidemu, M.; Abebe, H.; Semere, M.; Gebreyesus, M.;Worku, A.; Tesfaye, M.; Chernet, A.	Current Research in Environmental Sustainability	2021	10.1016/j.crsust.2021.100080
_03532021	2	Do climate uncertainties trigger farmers' out-migration in the Lower Mekong Region?	Nguyen, T.P.L.; Sean, C.	Current Research in Environmental Sustainability	2021	10.1016/j.crsust.2021.100087
_03542021	27	Crop-livestock integration practices, knowledge, and attitudes among smallholder farmers: Hedging against climate change-induced shocks in semi-arid Zimbabwe	Musara, J.P.; Tibugari, H.; Moyo, B.; Mutizira, C.	Open Life Sciences	2021	10.1515/biol-2021-0135
_03552021	6	Ecosystem-based Adaptation (EbA) strategies for reducing climate change risks and food security of forest-dependent communities in Iran [Strategien zur ökosystembasierten Anpassung (EbA) zur Reduzierung der Risiken des Klimawandels und der Ernährungssicherheit von waldabhängigen Gemeinden im Iran]	Ghanbari, S.; Eastin, I.L.; Khalyani, J.H.; Ghanipour, D.; Ghani, M.C.	Austrian Journal of Forest Science	2021	https://www.scopus.com/inward/record.uri?eid=2-s2.0-85122864487&partnerID=40&md5=c4e3eafc1becaabf1c55a9aa272750f2
_03562021	2	Variety Traits and Sustainable Food Security: The Role of Improved Cassava Varieties in Kenya	Osewe, M.; Liu, A.; Han, J.	Chemical Engineering Transactions	2021	10.3303/CET2189060
_03572021	6	Smallholder farmers’ perceptions and knowledge on climate variability and perceived effects in vulnerable rural communities in the Offinso Municipality, Ghana	Appiah, D.O.; Guodaar, L.	Environmental Development	2021	10.1016/j.envdev.2021.100691
_03582021	6	Cross-cultural variation in thirst perception in hot-humid and hot-arid environments: Evidence from two small-scale populations	Rosinger, A.Y.; Bethancourt, H.J.; Swanson, Z.S.; Lopez, K.; Kenney, W.L.; Huanca, T.; Conde, E.; Nzunza, R.; Ndiema, E.; Braun, D.R.; Pontzer, H.	American Journal of Human Biology	2021	10.1002/ajhb.23715
_03592021	6	Semantics Analysis of Agricultural Experts’ Opinions for Crop Productivity through Machine Learning	Rehman, M.; Razzaq, A.; Baig, I.A.; Jabeen, J.; Tahir, M.H.N.; Ahmed, U.I.; Altaf, A.; Abbas, T.	Applied Artificial Intelligence	2021	10.1080/08839514.2021.2012055
_03602021	6	Bee representations in human art and culture through the ages	Prendergast, K.S.; Garcia, J.E.; Howard, S.R.; Ren, Z.-X.; McFarlane, S.J.; Dyer, A.G.	Art and Perception	2021	10.1163/22134913-bja10031
_03612021	6	Renewable energy as a catalyst for equity? Integrating inuit interests with nunavik energy planning	Paquet, A.; Cloutier, G.; Blais, M.	Urban Planning	2021	10.17645/up.v6i4.4453
_03622021	6	Drivers of change and conservation needs for vertebrates in drylands: an assessment from global scale to Sahara-Sahel wetlands	Brito, J.C.; Del Barrio, G.; Stellmes, M.; Pleguezuelos, J.M.; Saarinen, J.	European Zoological Journal	2021	10.1080/24750263.2021.1991496
_03632021	6	Synergy between climate risk perception, adaptation responses, and agricultural productivity: the case of rice farming communities in Pakistan	Khan, N.A.; Gong, Z.; Shah, A.A.	Environmental Science and Pollution Research	2021	10.1007/s11356-021-17615-y
_03642021	16	Elderly smallholder farmers’ perceptions of and adaptation to climate variability and change in rural Ghana	Appiah, D.O.; Asante, F.; Antwi-Boadi, L.; Serbeh, R.	Working with Older People	2021	10.1108/WWOP-09-2021-0052
_03652021	6	Life with big cats: local perceptions of big cat species	Corcoran, W.; Fisher, B.	Animal Conservation	2021	10.1111/acv.12756
_03662021	6	Impact assessment of weather based agro-advisory services of indus plain farming community under cold arid Ladakh	Kumar, Y.; Raghuvanshi, M.S.; Fatima, K.; Nain, M.S.; Manhas, J.S.; Namgyal, D.; Kanwar, M.S.; Sofi, M.; Singh, M.; Angchuk, S.	Mausam	2021	10.54302/mausam.v72i4.3556
_03672021	6	Choice of adaptation strategies to climate change among farm households in mountainous areas of Northeastern Vietnam	Bui, H.T.M.; Do, T.A.	GeoJournal	2021	10.1007/s10708-021-10544-w
_03682021	10	Smallholder coffee producer’s perception to climate change and variability: the evidence from Mana district, South-Western Ethiopia	Tesfaye, A.	GeoJournal	2021	10.1007/s10708-021-10537-9
_03692021	6	Flood hazards and agricultural production risks management practices in flood-prone areas of Punjab, Pakistan	Ahmad, D.; Afzal, M.	Environmental Science and Pollution Research	2021	10.1007/s11356-021-17182-2
_03702021	6	Between uncertainty and hope: Young leaders as agents of change in sustainable small-scale fisheries	Espinoza-Tenorio, A.; Ehuan-Noh, R.G.; Cuevas-Gomez, G.A.; Narchi, N.E.; Ramos-Munoz, D.E.; Melo, F.J.F.R.; Saldivar-Moreno, A.; Zepeda-Dominguez, J.A.; Perez-Jimenez, J.C.; Oliveto-Andrade, A.; Torre, J.	Ambio	2021	10.1007/s13280-021-01639-2
_03712021	10	Climate change stressors affecting household food security among Kimandi-Wanyaga smallholder farmers in Murang'a County, Kenya	Ngure, M.W.; Wandiga, S.O.; Olago, D.O.; Oriaso, S.O.	Open Agriculture	2021	10.1515/opag-2021-0042
_03722021	6	Is migration an effective adaptation to climate-related agricultural distress in sub-Saharan Africa?	Vinke, K.; Rottmann, S.; Gornott, C.; Zabre, P.; Nayna, Schwerdtle, P.; Sauerborn, R.	Population and Environment	2021	10.1007/s11111-021-00393-7
_03732021	2	Transformational adaptation in agriculture under climate change: A case study in the dry zone of Sri Lanka	Dharmasiri, L.M.; Jayarathne, M.	Indonesian Journal of Geography	2021	10.22146/IJG.64269
_03742021	2	Factors Associated with Health-Risk Perception of Heat Waves among Agroecological and Conventional Farmers in the Tropics	How, V.; Singh, S.; Dang, T.; Guo, H.-R.	International Journal of Climate Change: Impacts and Responses	2021	10.18848/1835-7156/CGP/v14i01/45-60
_03752021	10	Socio-economic determinants of smallholder mixed crop-livestock farmers’ choice of climate change adaptation in the drylands of Northern Ethiopia	Menghistu, H.T.; Tesfay, G.; Abraha, A.Z.; Mawcha, G.T.	International Journal of Climate Change Strategies and Management	2021	10.1108/IJCCSM-09-2020-0099
_03762021	10	Environmental consciousness amongst indigenous youth in Kenya: The role of the sengwer religious tradition	Mamati, K.; Maseno, L.	HTS Teologiese Studies / Theological Studies	2021	10.4102/HTS.V77I2.6690
_03772021	6	Biome Awareness Disparity is BAD for tropical ecosystem conservation and restoration	Silveira, F.A.O.; Ordóñez-Parra, C.A.; Moura, L.C.; Schmidt, I.B.; Andersen, A.N.; Bond, W.; Buisson, E.; Durigan, G.; Fidelis, A.; Oliveira, R.S.; Parr, C.; Rowland, L.; Veldman, J.W.; Pennington, R.T.	Journal of Applied Ecology	2021	10.1111/1365-2664.14060
_03782021	6	Smallholder farmers’ preference for climate change adaptation for lowland rain-fed rice production in lao pdr	Chun, J.A.; Kim, D.; Lim, Y.; Lee, E.-J.; Lee, H.; Kim, C.-G.; Inthavong, T.; Thammavong, P.	Journal of Agricultural Meteorology	2021	10.2480/agrmet.D-21-00001
_03792021	10	Environmental sustainability assessment of organic vineyard practices from a life cycle perspective	Volanti, M.; Cubillas, Martínez, C.; Cespi, D.; Lopez-Baeza, E.; Vassura, I.; Passarini, F.	International Journal of Environmental Science and Technology	2021	10.1007/s13762-021-03688-2
_03802021	6	Adaptive livelihood strategies among small-scale fishing households to climate change-related stressors in Central Coast Vietnam	Huynh, P.T.A.; Le, N.D.; Le, S.T.H.; Tran, T.N.	International Journal of Climate Change Strategies and Management	2021	10.1108/IJCCSM-04-2020-0034
_03812021	2	Global livestock development: Policies and vision	Khade, S.B.; Khillare, R.S.; Dastagiri, M.B.	Indian Journal of Animal Sciences	2021	https://www.scopus.com/inward/record.uri?eid=2-s2.0-85116548412&partnerID=40&md5=371fdace57ff02497ffb4b3394b17fdd
_03822021	6	Sustainable agriculture in Northeastern India: how do tribal farmers perceive and respond to climate change?	Bhalerao, A.K.; Rasche, L.; Scheffran, J.; Schneider, U.A.	International Journal of Sustainable Development and World Ecology	2021	10.1080/13504509.2021.1986750
_03832021	6	Determinants of dairy farmers’ likelihood of climate change adaptation in the Thrace Region of Turkey	Koç, G.; Uzmay, A.	Environment, Development and Sustainability	2021	10.1007/s10668-021-01850-x
_03842021	6	An evaluation of farmers’ perception, awareness, and adaptation towards climate change: A study from punjab province pakistan [Uma avaliação da percepção, consciência e adaptação dos agricultores em relação às mudanças climáticas: Um estudo da província de punjab, paquistão]	Tareen, W.U.H.; Kubra, A.T.; Ateeq-Ur-rehman, M.; Mehmood, M.S.; Li, G.; Khan, A.R.; Siddiqui, B.N.	Ciencia Rural	2021	10.1590/0103-8478cr20201109
_03852021	6	Transformative governance for linking forest and landscape restoration to human well-being in Latin America	Aguiar, S.; Mastrángelo, M.E.; Brancalion, P.H.S.; Meli, P.	Ecosystems and People	2021	10.1080/26395916.2021.1976838
_03862021	6	Farmers’ awareness about impacts of reusing wastewater, risk perception and adaptation to climate change in faisalabad district, pakistan	Sohail, M.T.; Lin, X.; Lizhi, L.; Rizwanullah, M.; Nasrullah, M.; Xiuyuan, Y.; Manzoor, Z.; Elis, R.J.	Polish Journal of Environmental Studies	2021	10.15244/pjoes/134292
_03872021	6	Climate change in rural Ghana: perceptions and adaptive responses	Addaney, M.; Asibey, M.O.; Cobbinah, P.B.; Akudugu, J.A.	Local Environment	2021	10.1080/13549839.2021.1978411
_03882021	6	Green building aspects in Bangladesh: A study based on experts opinion regarding climate change	Chowdhury, M.A.; Sabrina, H.; Zzaman, R.U.; Islam, S.L.U.	Environment, Development and Sustainability	2021	10.1007/s10668-021-01823-0
_03892021	2	Agroclimatic indices across the Canadian Prairies under a changing climate and their implications for agriculture	Chipanshi, A.; Berry, M.; Zhang, Y.; Qian, B.; Steier, G.	International Journal of Climatology	2021	10.1002/joc.7369
_03902021	2	Bushfire Risk Detection Using Internet of Things: An Application Scenario	Nosouhi, M.R.; Sood, K.; Kumar, N.; Wevill, T.; Thapa, C.	IEEE Internet of Things Journal	2021	10.1109/JIOT.2021.3110256
_03912021	10	Smallholder farmers’ perception of climate change and adaptation strategy choices in Central Ethiopia	Addis, Y.; Abirdew, S.	International Journal of Climate Change Strategies and Management	2021	10.1108/IJCCSM-09-2020-0096
_03922021	10	Diversity of nematodes on banana (Musa spp.) in Kenya linked to altitude and with a focus on the pathogenicity of Pratylenchus goodeyi	Nyang'Au, D.; Atandi, J.; Cortada, L.; Nchore, S.; Mwangi, M.; Coyne, D.	Nematology	2021	10.1163/15685411-bja10119
_03932021	6	Sectoral energy-CO2 emissions using an environmental input-output framework	Harun, M.; Ahmad, S.A.; Sulaiman, N.; Tria, D.	International Journal of Business and Society	2021	10.33736/ijbs.3782.2021
_03942021	10	Understanding climate smart agriculture and the resilience of smallholder farmers in Umguza district, Zimbabwe	Phiri, K.; Nhliziyo, M.; Madzivire, S.I.; Sithole, M.; Nyathi, D.	Cogent Social Sciences	2021	10.1080/23311886.2021.1970425
_03952021	6	Intention of coastal communities to support climate change mitigation policies for fish and marine ecosystem preservation	Galati, A.; Tulone, A.; Vrontis, D.; Thrassou, A.; Crescimanno, M.	Journal of Enterprising Communities	2021	10.1108/JEC-05-2021-0069
_03962021	6	Community perceptions of long-term mangrove cover changes and its drivers from a typhoon-prone province in the Philippines	Quevedo, J.M.D.; Uchiyama, Y.; Kohsaka, R.	Ambio	2021	10.1007/s13280-021-01608-9
_03972021	6	Contributions of non-timber forest products to people in mountain ecosystems and impacts of recent climate change	Gurung, L.J.; Miller, K.K.; Venn, S.; Bryan, B.A.	Ecosystems and People	2021	10.1080/26395916.2021.1957021
_03982021	10	Evaluation of climate induced hazards risk for coastal Bangladesh: a participatory approach-based assessment	Faisal, M.; Saha, M.K.; Sattar, M.A.; Biswas, A.K.M.A.A.; Hossain, M.A.	Geomatics, Natural Hazards and Risk	2021	10.1080/19475705.2021.1967203
_03992021	6	Expert’s opinion on Irish potato farmers awareness and preferences towards climate smart agriculture practices attributes in Kenya	Ogola, R.J.O.; Ouko, K.O.	Cogent Food and Agriculture	2021	10.1080/23311932.2021.1968163
_04002021	10	How people perceive resilience of himalayan pheasants, phasianidae, in relation to climate warming in eastern himalaya	Chhetri, B.; Badola, H.K.; Barat, S.	Nature Conservation Research	2021	10.24189/ncr.2021.040
_04012021	6	Exploring the concept of place in the literature on smallholder farmers and climate change adaptation in Sub-Saharan Africa	Quarshie, P.T.	South African Geographical Journal	2021	10.1080/03736245.2021.1963316
_04022021	6	Spatial Variability and Temporal Trends of Climate Change in Southwest Ethiopia: Association with Farmers' Perception and Their Adaptation Strategies	Habte, A.; Mamo, G.; Worku, W.; Ayalew, D.; Gayler, S.	Advances in Meteorology	2021	10.1155/2021/3863530
_04032021	2	Climate Justice: a Pacific Island perspective	Enari, D.; Viliamu, Jameson L.	Australian Journal of Human Rights	2021	10.1080/1323238X.2021.1950905
_04042021	6	Educating future landscape professionals about climate change and climate-wise design: current status, priorities, and information needs	Volk, M.; Nettles, B.B.; Hansen, G.	Landscape Research	2021	10.1080/01426397.2021.1958307
_04052021	6	Assessing vulnerability of wetland fisheries to climate change: a stakeholders’ perception-based approach	Naskar, M.; Sarkar, U.K.; Mishal, P.; Karnatak, G.; Saha, S.; Bandopadhyay, A.; Bakshi, S.; Das Ghosh, B.; Das, B.K.	Climate and Development	2021	10.1080/17565529.2021.1956410
_04062021	6	Building a framework towards climate-smart agriculture in the Yangambi landscape, Democratic Republic of Congo (DRC)	Mangaza, L.; Sonwa, D.J.; Batsi, G.; Ebuy, J.; Kahindo, J.-M.	International Journal of Climate Change Strategies and Management	2021	10.1108/IJCCSM-08-2020-0084
_04072021	6	Climate change perceptions and adaptations for dairy cattle farmers in jordan: Case study in north east region-al-dhulel area	Ata, M.; Altarawneh, M.; Al-Masad, M.	New Medit	2021	10.30682/nm2102g
_04082021	10	Smallholder Farmers’ Perceptions, Adaptation Constraints, and Determinants of Adaptive Capacity to Climate Change in Chengdu	Pickson, R.B.; He, G.	SAGE Open	2021	10.1177/21582440211032638
_04092021	16	Adaptation of integrated irrigation system to mitigate climate change with respect to gender-sensitive	Dawit, M.; Dinka, M.O.	Agricultural Engineering International: CIGR Journal	2021	ISSN 16821130
_04102021	6	Gender-based variations in the perception of climate change impact, vulnerability and adaptation strategies in the Pra River Basin of Ghana	Bessah, E.; Raji, A.O.; Taiwo, O.J.; Agodzo, S.K.; Ololade, O.O.; Strapasson, A.; Donkor, E.	International Journal of Climate Change Strategies and Management	2021	10.1108/IJCCSM-02-2020-0018
_04112021	6	Local adaptive capacity to climate change in mountainous agricultural areas in the eastern Mediterranean (Lebanon)	Mahfoud, C.; Adjizian-Gerard, J.	Climate Risk Management	2021	10.1016/j.crm.2021.100345
_04122021	6	Formulating of small-scale farmers' perception towards climate change in arid areas: Facilitating social interventions for agricultural sustainability	Valizadeh, N.; Karimi, V.; Fooladi Heleileh, B.; Hayati, D.; Bijani, M.	Water and Environment Journal	2021	10.1111/wej.12741
_04132021	6	Farmers' Perception on Climate Variability and its Effects in Ambassel District, Northern Ethiopia	Destaw, F.; Fenta, M.M.	Agricultural Research	2021	10.1007/s40003-021-00573-9
_04142021	6	How do farmer’s disaster experiences influence their climate change perception and adaptation?	Li, X.; Cao, Z.; Shi, X.	Climate and Development	2021	10.1080/17565529.2021.1949572
_04152021	6	How mongolian herders perceive ecological change in a “stable” landscape	Gantuya, B.; Biró, M.; Molnár, Á.; Avar, Á.; Sharifian, Bahraman, A.; Babai, D.; Molnár, Z.	Ecology and Society	2021	10.5751/ES-12454-260221
_04162021	2	Mapping flooded paddy-rice fields in the landscape between Turin and Milan: A GIS-based method for detecting scenic routes for experiential tourism	Scandiffio, A.	GI_Forum	2021	10.1553/GISCIENCE2021_01_S169
_04172021	6	Adoption Determinants of Adapted Climate Smart Agriculture Technologies among Smallholder Farmers in Machakos, Makueni, and Kitui Counties of Kenya	Muriithi Lydia, N.; Onyari Charles, N.; Mogaka Hezron, R.; Gichimu Bernard, M.; Gatumo Geoffrey, N.; Kizito, K.	Journal of Agricultural Extension	2021	10.4314/jae.v25i2.7
_04182021	6	Shade coffee and amphibian conservation, a sustainable way forward? Understanding the perceptions and management strategies of coffee growers in colombia	Roach, N.S.; Acosta, D.; Lacher, T.E.; Jr.	Ecology and Society	2021	10.5751/ES-12449-260233
_04192021	2	Prospect on agro-industrial residues usage for biobutanol production	Raita, S.; Spalvins, K.; Blumberga, D.	Agronomy Research	2021	10.15159/AR.21.084
_04202021	10	Synergies and trade-offs of selected climate smart agriculture practices in Irish potato farming, Kenya	Ogola, R.J.O.; Ouko, K.O.	Cogent Food and Agriculture	2021	10.1080/23311932.2021.1948257
_04212021	6	Understanding the Local Perception, Adaptation to Climate Change and Resilience Planning Among the Farmers of Semi-Arid Tracks of South India	Dhanya, P.; Ramachandran, A.; Palanivelu, K.	Agricultural Research	2021	10.1007/s40003-021-00560-0
_04222021	2	Assessing socio-economic vulnerability to climate change-induced disasters: evidence from Sundarban Biosphere Reserve, India	Sahana, M.; Rehman, S.; Paul, A.K.; Sajjad, H.	Geology, Ecology, and Landscapes	2021	10.1080/24749508.2019.1700670
_04232021	6	Balancing Bees and Livestock: Pastoralist Knowledge, Perceptions and Implications for Pollinator Conservation in Rangelands, Northern Tanzania	Mpondo, F.T.; Ndakidemi, P.A.; Treydte, A.C.	Tropical Conservation Science	2021	10.1177/19400829211028127
_04242021	6	Perceived impacts of climate variability and change: an exploration of farmers’ adaptation strategies in Zimbabwe’s intensive farming region	Mavhura, E.; Manyangadze, T.; Aryal, K.R.	GeoJournal	2021	10.1007/s10708-021-10451-0
_04252021	6	What caused smallholders to change farming practices in the era of climate change? Empirical evidence from Sub-Himalayan West Bengal, India	Datta, P.; Behera, B.	GeoJournal	2021	10.1007/s10708-021-10450-1
_04262021	6	Gender mainstreaming in risk reduction and resilience-building strategies: local conceptualisation of gender and masculinities in Malawi and Zambia	Khoza, S.	Disaster Prevention and Management: An International Journal	2021	10.1108/DPM-03-2021-0066
_04272021	2	From Glass Ceiling to Green Canopy: An Intersectional Model of Feminist Sustainability in Fondes Amandes, Trinidad	Mulroy, R.	Journal of International Women's Studies	2021
_04282021	6	Environmental art education binding with natural experiences – impacts on students’ environment awareness	Ding, L.	Journal of Environmental Protection and Ecology	2021
_04292021	6	Climate change, tourism, and community development: perceptions of Maun residents, Botswana	Hambira, W.L.; Saarinen, J.; Atlhopheng, J.R.; Mamva, H.	Tourism Review International	2021	10.3727/154427220X16059054538773
_04302021	6	The development, implementation and challenges to water-saving practices in a water-stressed destination: a case study of the Songkran Festival, Thailand	Intason, M.; Coetzee, W.; Lee, C.	International Journal of Event and Festival Management	2021	10.1108/IJEFM-10-2020-0065
_04312021	6	Vulnerability of wild indigenous agroforestry species to climate change in Niger State, Nigeria: A proxy analysis	Allakonon, M.G.B.; Guidigan, M.L.G.; Belarmain, A.F.	Environment, Development and Sustainability	2021	10.1007/s10668-021-01577-9
_04322021	10	Lessons from local indigenous climate adaptation practices: perceptions and evidence from coastal Bangladesh	Amin, M.N.; Asaduzzaman, M.; Kabir, A.; Snigdha, S.S.; Hossain, M.S.	Local Environment	2021	10.1080/13549839.2021.1937970
_04332021	6	Climate change and hunter-gatherers in montane eastern DR Congo	Batumike, R.; Bulonvu, F.; Imani, G.; Akonkwa, D.; Gahigi, A.; Klein, J.A.; Marchant, R.; Cuni-Sanchez, A.	Climate and Development	2021	10.1080/17565529.2021.1930987
_04342021	6	Grain for Green Project in farmers’ minds: perceptions, aspirations and behaviours in eco-fragile region, Xinjiang, China	Duan, P.; Chen, S.; Zhang, H.; Zhang, F.	International Journal of Climate Change Strategies and Management	2021	10.1108/IJCCSM-06-2020-0069
_04352021	10	Creating value: sustainability and accounting for non-financial matters in the pre- and post-corona environment	Lodhia, S.; Sharma, U.; Low, M.	Meditari Accountancy Research	2021	10.1108/MEDAR-03-2021-1249
_04362021	6	Uncertainty in the ‘‘new normal’’: Understanding the role of climate change beliefs and risk perceptions in michigan tree fruit growers’ adaptation behaviors	Linder, J.; Campbell-Arvai, V.	Weather, Climate, and Society	2021	10.1175/WCAS-D-20-0058.1
_04372021	2	Variations in climate change adaptation among households of different ethnicities in mountainous areas of Vietnam	Bui, T.M.H.	Kasetsart Journal of Social Sciences	2021	10.34044/j.kjss.2021.42.2.18
_04382021	6	Trusted land: land deals, climate vulnerability and adaptation in Northern Mozambique	Gomes, C.	Climate and Development	2021	10.1080/17565529.2020.1852909
_04392021	6	Non-formal education promotes innovation and climate change preparedness among isolated Nepalese farmers	Coppock, D.L.; Pandey, N.; Tulachan, S.; Duwal, D.; Dhungana, M.; Dulal, B.P.; Davis, D.	Climate and Development	2021	10.1080/17565529.2021.1921685
_04402021	6	Perception of the impacts of climate and environmental variability on water availability, irrigation and farming systems: a study in rural households of Awash River Basin, Ethiopia	Tadese, M.T.; Kumar, L.; Koech, R.; Kogo, B.K.	International Journal of Agricultural Sustainability	2021	10.1080/14735903.2021.1930738
_04412021	6	What will drive the small tea growers towards environment-friendly cultivation? Implications from the tea sector in Assam, India	Deka, N.; Goswami, K.; Anurupam, K.	Climate and Development	2021	10.1080/17565529.2021.1930988
_04422021	6	Factors influencing the simultaneous adoption of risk management instruments in Mediterranean irrigated agriculture	Sánchez-Cañizares, S.M.; Dolores Guerrero-Baena, M.; Gómez-Limón, J.A.	Journal of Environmental Planning and Management	2021	10.1080/09640568.2021.1922364
_04432021	10	Understanding climate change and drought perceptions, impact and responses in the rural Savannah, West Africa	Adaawen, S.	Atmosphere	2021	10.3390/atmos12050594
_04442021	6	Adaptation to climate change: ethnic groups in Southwest China	Yang, H.; He, J.; Su, Y.; Xu, J.	Environmental Hazards	2021	10.1080/17477891.2021.1926216
_04452021	6	Factors affecting farmers' willingness to adopt crop insurance to manage disaster risk: evidence from Bangladesh	Islam, M.D.I.; Rahman, A.; Sarker, M.S.R.; Luo, J.; Liang, H.	International Food and Agribusiness Management Review	2021	10.22434/IFAMR2019.0190
_04462021	6	Attitude changes of stakeholders towards climate change adaptation policies in agricultural sector by online deliberation	Baba, K.; Amanuma, E.; Kosugi, M.	Climate	2021	10.3390/cli9050075
_04472021	6	Understanding vietnamese farmers’ perception toward forest importance and perceived willingness-to-participate in redd+ program: A case study in nghe an province	Van Khuc, Q.; Pham, L.; Tran, M.; Nguyen, T.; Tran, B.Q.; Hoang, T.; Ngo, T.; Tran, T.-D.	Forests	2021	10.3390/f12050521
_04482021	2	Determinants of climate variability adaptation and mitigation strategies harnessed by smallholder maize farmers in Sebayeng village, Limpopo Province, South Africa	Mangwane, Q.; Oluwatayo, I.B.	Food Research	2021	10.26656/fr.2017.5(2).344
_04492021	6	Application of weather forecasts in farm management decisions: The case of Iran	Parsi, L.; Maleksaeidi, H.	Journal of Agricultural Science and Technology	2021	20.1001.1.16807073.2021.23.3.5.2
_04502021	6	Farmers' Perception about the Use of Sorghum (Sorghum bicolor (L.) Moench) Landraces and Their Genetic Erosion in South Wollo Administrative Zone, Ethiopia	Birhanu Abegaz, S.; Hailu Tessema, F.	International Journal of Agronomy	2021	10.1155/2021/3601897
_04512021	6	To what extent do weather and climate information services drive the adoption of climate-smart agriculture practices in Ghana?	Djido, A.; Zougmoré, R.B.; Houessionon, P.; Ouédraogo, M.; Ouédraogo, I.; Seynabou Diouf, N.	Climate Risk Management	2021	10.1016/j.crm.2021.100309
_04522021	6	Farmers’ perception regarding climate change in southern turkey: The case of the Mersin province	Hayran, S.; Duru, S.; Kapur, B.; Gul, A.; Turgut, Y.S.	New Medit	2021	10.30682/NM2101E
_04532021	6	Farmers’ and herders’ perceptions on rangeland management in two agroecological zones of Benin	Diogo, R.V.C.; Dossa, L.H.; Vanvanhossou, S.F.U.; Abdoulaye, B.D.; Dosseh, K.H.; Houinato, M.; Schlecht, E.; Buerkert, A.	Land	2021	10.3390/land10040425
_04542021	6	Assessing land use and land cover change and farmers’ perceptions of deforestation and land degradation in south-west Côte d’Ivoire,West Africa	Kouassi, J.-L.; Gyau, A.; Diby, L.; Bene, Y.; Kouamé, C.	Land	2021	10.3390/land10040429
_04552021	6	A case study of fly ash utilization for enhancement of growth and yield of cowpea (Vigna unguiculata L.) to sustainable agriculture	Kumar, K.; Kumar, A.	Biomass Conversion and Biorefinery	2021	10.1007/s13399-021-01459-0
_04562021	6	Factors affecting small-scale fishers adaptation toward the impacts of climate change: Reflections from south eastern Bangladeshi fishers	Alam, E.; Hridoy, A.-E.E.; Naim, M.	International Energy Journal	2021
_04572021	2	What is recycled water, anyway? Investigating greenhouse grower definitions, perceptions, and willingness to use recycled water	McOmber, C.; Zhuang, Y.; Raudales, R.E.; Vadas, T.M.; Kirchhoff, C.J.	Renewable Agriculture and Food Systems	2021	10.1017/S1742170521000090
_04582021	6	Application of innovative space technology approaches to the sustainability of agricultural systems in the developing world	Lamba, S.; Rani, S.; Kumar, N.	Remote Sensing Letters	2021	10.1080/2150704X.2021.1890264
_04592021	6	Towards smart green wall maintenance and Wallbot technology	Wilkinson, S.; Carmichael, M.; Khonasty, R.	Property Management	2021	10.1108/PM-09-2020-0062
_04602021	6	Eyes on the Horizon: Temporal and Social Perspectives of Climate Risk and Agricultural Decision Making among Climate-Informed Farmers	Schattman, R.E.; Caswell, M.; Faulkner, J.W.	Society and Natural Resources	2021	10.1080/08941920.2021.1894283
_04612021	6	Social Media Used by Arable Crop Farmers for Communicating Climate Change Adaptation Strategies in Imo State, Nigeria https://dx.doi.org/10.4314/jae.v25i1.8	Abuta, C.M.-A.; Agumagu, A.C.; Adesope, O.M.	Journal of Agricultural Extension	2021	10.4314/jae.v25i1.8
_04622021	10	Responses of the Tharu to climate change-related hazards in the water sector: Indigenous perceptions, vulnerability and adaptations in the western Tarai of Nepal	Chaudhary B.R.; Acciaioli G.; Erskine W.; Chaudhary P.;	Climate and Development	2021	10.1080/17565529.2021.1889947
_04632021	6	Do socio economic characteristics of farming community really matter for the adoption of climate change strategies? A case study of Central Punjab, Pakistan	Shahbaz, P.; Boz, I.; ul Haq, S.;	Fresenius Environmental Bulletin	2021
_04642021	6	Climate change risk perceptions, facilitating conditions and health risk management intentions: Evidence from farmers in rural China	Li, W.; Yuan, K.; Yue, M.; Zhang, L.; Huang, F.	Climate Risk Management	2021	10.1016/j.crm.2021.100283
_04652021	6	Farmers’ perceptions and role of institutional arrangements in climate change adaptation: Insights from rainfed Pakistan	Mahmood, N.; Arshad, M.; Mehmood, Y.; Faisal, Shahzad M.; Kächele, H.	Climate Risk Management	2021	10.1016/j.crm.2021.100288
_04662021	6	Vision Mãtauranga research directions: opportunities for iwi and hap? management plans	Kaiser, L.H.; Saunders, W.S.A.	Kotuitui	2021	10.1080/1177083X.2021.1884099
_04672021	6	The importance of climate change awareness for the adaptive capacity of ethnic minority farmers in the mountainous areas of Thua Thien Hue province	Sen, L.T.H.; Bond, J.; Phuong, L.T.H.; Winkel, A.; Tran, U.C.; Le, N.V.	Local Environment	2021	10.1080/13549839.2021.1886064
_04682021	6	Energy Efficiency Enhancement and Climate Change Mitigations of SMEs through Grid-Interactive Solar Photovoltaic System	Lalith Pankaj, Raj G.N.; Kirubakaran, V.	International Journal of Photoenergy	2021	10.1155/2021/6651717
_04692021	6	Rainfall variability and socio-economic constraints on livestock production in the Ngorongoro Conservation Area, Tanzania	Leweri, C.M.; Msuha, M.J.; Treydte, A.C.	SN Applied Sciences	2021	10.1007/s42452-020-04111-0
_04702021	6	Awareness of climate change’s impacts and motivation to adapt are not enough to drive action: A look of Puerto Rican farmers after Hurricane Maria	Rodríguez-Cruz, L.A.; Niles, M.T.	PLoS ONE	2021	10.1371/journal.pone.0244512
_04712021	2	Path dependencies in Norwegian dairy and beef farming communities: Implications for climate mitigation	Rønningen, K.; Magnus Fuglestad, E.; Burton, R.	Norsk Geografisk Tidsskrift	2021	10.1080/00291951.2020.1865443
_04722021	6	On- and non-farm adaptation in Senegal: understanding differentiation and drivers of farmer strategies	Voss, R.C.	Climate and Development	2021	10.1080/17565529.2021.1881424
_04732021	6	Livestock farmers’ perception and adaptation to climate change: panel evidence from pastoral areas in China	Yang, S.; Yu, L.; Leng, G.; Qiu, H.	Climatic Change	2021	10.1007/s10584-021-02992-7
_04742021	6	Synergies and trade-offs for climate-resilient agriculture in India: an agro-climatic zone assessment	Singh, N.P.; Anand, B.; Singh, S.; Srivastava, S.K.; Rao, C.S.; Rao, K.V.; Bal, S.K.	Climatic Change	2021	10.1007/s10584-021-02969-6
_04752021	26	Understanding the vulnerability, farming strategies and development pathways of smallholder farming systems in Telangana, India	Kuchimanchi, B.R.; van Paassen, A.; Oosting, S.J.	Climate Risk Management	2021	10.1016/j.crm.2021.100275
_04762021	6	Empirical evidence from Bangladesh of assessing climate hazard-related loss and damage and state of adaptive capacity to address them	Bhowmik, J.; Irfanullah, H.M.; Selim, S.A.	Climate Risk Management	2021	10.1016/j.crm.2021.100273
_04772021	6	Classifying climate change perceptions of bean breeders in Santander-Colombia	Botero, H.; Barnes, A.; Perez, L.; Rios, D.; Ramirez-Villegas, J.	Climate and Development	2021	10.1080/17565529.2020.1848782
_04782021	6	Climate change adaptation planning in remote contexts: insights from community-based natural resource management and rural development initiatives in the Pacific Islands	Medina Hidalgo, D.; Nunn, P.D.; Beazley, H.; Sovinasalevu, J.S.; Veitayaki, J.	Climate and Development	2021	10.1080/17565529.2020.1867046
_04792021	6	Climate change and high-altitude food security: a small-scale study from the Karnali region in Nepal	Thapa, S.; Hussain, A.	Climate and Development	2021	10.1080/17565529.2020.1855099
_04802021	2	Nonstationary stochastic simulation method for the risk assessment of water allocation	Chen, S.; Xu, J.; Li, Q.; Wang, Y.; Yuan, Z.; Wang, D.	Environmental Science: Water Research and Technology	2021	10.1039/d0ew00695e
_04812021	6	Scepticism and perceived self-efficacy influence fishers’ low risk perceptions of climate change	Maltby, K.M.; Simpson, S.D.; Turner, R.A.	Climate Risk Management	2021	10.1016/j.crm.2020.100267
_04822021	10	Climate change, pesticides and health: Considering the risks and opportunities of adaptation for zimbabwean smallholder cotton growers	Zinyemba, C.; Archer, E.; Rother, H.-A.	International Journal of Environmental Research and Public Health	2021	10.3390/ijerph18010121
_04832021	2	Impact of agrochemical emission models on the environmental assessment of paddy rice production using life cycle assessment approach	Rezaei, M.; Soheilifard, F.; Keshvari, A.	Energy Sources, Part A: Recovery, Utilization and Environmental Effects	2021	10.1080/15567036.2020.1864066
_04842021	6	Rural climate resilience through built-environment interventions: modified deliberation with analysis as a tool to address barriers to adaptive capacity	Arnold, J.L.; Cangelosi, E.; Beyea, W.R.; Shaaban, A.; Kim, S.-K.	Regional Studies, Regional Science	2021	10.1080/21681376.2020.1854110
_04852021	6	Assessing the impacts of land use and climate interactions on beekeeping livelihoods in the Taita Hills, Kenya	Newman, R.J.S.; Marchant, R.; Enns, C.; Capitani, C.	Development in Practice	2021	10.1080/09614524.2020.1854689
_04862021	6	Smallholder farmers’ perception of Sustainable Land Management Practices (SLMPs) in the Upper West Region, Ghana	Sungbaahee, S.B.; Kpieta, A.B.	African Geographical Review	2021	10.1080/19376812.2020.1845216
_04872021	6	Farmers' perceptions of climate change and adaptation strategies in South Africa's Western Cape	Talanow, K.; Topp, E.N.; Loos, J.; Martín-López, B.	Journal of Rural Studies	2021	10.1016/j.jrurstud.2020.10.026
_04882021	6	Hot fish: The response to climate change by regional fisheries bodies	Sumby, J.; Haward, M.; Fulton, E.A.; Pecl, G.T.	Marine Policy	2021	10.1016/j.marpol.2020.104284
_04892021	27	“What are you going to do, Protest the Wind?”: Community Perceptions of Emergent and Worsening Coastal Erosion from the Remote Bering Sea Community of St. Paul, Alaska	Tran, J.; Divine, L.M.; Heffner, L.R.	Environmental Management	2021	10.1007/s00267-020-01382-6
_04902021	2	Projection of reference crop evapotranspiration under future climate change in poyang lake watershed, china	Liu, Z.; Lu, J.; Huang, J.; Chen, X.; Zhang, L.	Journal of Hydrologic Engineering	2021	10.1061/(ASCE)HE.1943-5584.0002020
_04912021	6	The Subjective Climate Migrant: Climate Perceptions, Their Determinants, and Relationship to Migration in Cambodia	Parsons, L.; Nielsen, J.Ø.	Annals of the American Association of Geographers	2021	10.1080/24694452.2020.1807899
_04922021	6	Elaborating a people-centered approach to understanding sustainable livelihoods under climate and environmental change: Thang Binh District, Quang Nam Province, Vietnam	Mabon, L.; Nguyen, S.T.; Pham, T.T.; Tran, T.T.; Le, H.N.; Doan, T.T.H.; Hoang, T.N.H.; Mueller-Hirth, N.; Vertigans, S.	Sustainability Science	2021	10.1007/s11625-020-00861-3
_04932021	6	Agricultural Producers’ Views of Climate Change in the Canadian Prairies: Implications for Adaptation and Environmental Practices	Fletcher, A.J.; Hurlbert, M.; Hage, S.; Sauchyn, D.	Society and Natural Resources	2021	10.1080/08941920.2020.1823541
_04942021	6	Assessing rural households' resilience and adaptation strategies to climate variability and change	Keshavarz, M.; Moqadas, R.S.	Journal of Arid Environments	2021	10.1016/j.jaridenv.2020.104323
_04952021	2	Impact of cultural beliefs on smallholders’ response to climate change: the case of Bamenda Highlands, Cameroon	Azong, M.N.	International Journal of Environmental Studies	2021	10.1080/00207233.2020.1824866
_04962021	6	Sustainability of rice-based livelihoods in the upper floodplains of Vietnamese Mekong Delta: Prospects and challenges	Tran, D.D.; Huu, L.H.; Hoang, L.P.; Pham, T.D.; Nguyen, A.H.	Agricultural Water Management	2021	10.1016/j.agwat.2020.106495
_04972021	6	Evaluation of the impact of climate change on the characteristics of drought in Sahel Region of Nigeria: 1971–2060	Ogunrinde, A.T.; Oguntunde, P.G.; Akinwumiju, A.S.; Fasinmirin, J.T.	African Geographical Review	2021	10.1080/19376812.2020.1814826
_04982021	2	Can reduced tillage buffer the future climate warming effects on maize yield in different soil types of West Africa?	Nafi, E.; Webber, H.; Danso, I.; Naab, J.B.; Frei, M.; Gaiser, T.	Soil and Tillage Research	2021	10.1016/j.still.2020.104767
_04992021	6	Animal Agriculture and Climate Change in the US and UK Elite Media: Volume, Responsibilities, Causes and Solutions	Kristiansen, S.; Painter, J.; Shea, M.	Environmental Communication	2021	10.1080/17524032.2020.1805344
_05002021	6	Environmental awareness- using non-formal education to impart skills and knowledge to improve crop yield: the case of manyeledi community, South Africa	Teane, F.M.	International Research in Geographical and Environmental Education	2021	10.1080/10382046.2020.1788777
_05012021	2	Climate change impacts on agriculture's southern frontier – Perspectives for farming in North Patagonia	del Barrio, R.; Fernandez, E.; Brendel, A.S.; Whitney, C.; Campoy, J.A.; Luedeling, E.	International Journal of Climatology	2021	10.1002/joc.6649
_05022021	6	Scenarios development with Alaska’s Arctic Indigenous youth: perceptions of healthy sustainable futures in the Northwest Arctic Borough	Cost, D.; Lovecraft, A.L.	Polar Geography	2021	10.1080/1088937X.2020.1755906
_05032021	6	Enhancing adaptive capacity to manage climate risk in agriculture through community-led climate information centres	Nidumolu, U.; Adusumilli, R.; Tallapragada, C.; Roth, C.; Hochman, Z.; Sreenivas, G.; Raji Reddy, D.; Ratna Reddy, V.	Climate and Development	2021	10.1080/17565529.2020.1746230
_05042021	6	A comparative analysis of gender and youth issues in rice production in North, Central, and South Vietnam	Nhat Lam Duyen, T.; Rañola, R.F.; Sander, B.O.; Wassmann, R.; Tien, N.D.; Ngoc, N.N.K.	Climate and Development	2021	10.1080/17565529.2020.1734771
_05052021	6	Climate change perceptions, data, and adaptation in the Garhwal Himalayas of India	Platt, R.V.; Ogra, M.; Kisak, N.; Manral, U.; Badola, R.	Climate and Development	2021	10.1080/17565529.2020.1724069
_05062021	6	Fishers’ perceptions and adaptation on climate change in northeastern Taiwan	Chen, J.-L.	Environment, Development and Sustainability	2021	10.1007/s10668-020-00598-0
_05072021	1	Livestock feed resources in the West African Sahel	Amole, T.; Augustine, A.; Balehegn, M.; Adesogoan, A.T.	Agronomy Journal	2021	10.1002/agj2.20955
_05082021	1	Strategies to Improve Management of Indonesia's Blue Carbon Seagrass Habitats in Marine Protected Areas	Rifai, H.; Hernawan, U.E.; Zulpikar, F.; Sondakh, C.F.A.; Ambo-Rappe, R.; Sjafrie, N.D.M.; Irawan, A.; Dewanto, H.Y.; Rahayu, Y.P.; Reenyan, J.; Safaat, M.; Alifatri, L.; Rahmawati, S; Hakim, A; Rusandi, A.; Wawo, M.	Coastal Management	2021	10.1080/08920753.2022.2022948
_05092021	1	Anthropogenic land-use change shapes bird diversity along the eastern Himalayan altitudinal gradient	Penjor, U.; Jamtsho, R.; Sherub, S.	Journal of Applied Ecology	2021	10.1111/1365-2664.14101
_05102021	1	Ovalbumin production using Trichoderma reesei culture and low-carbon energy could mitigate the environmental impacts of chicken-egg-derived ovalbumin	Jarvio, N.; Parviainen, T.; Maljanen, N.L.; Kobayashi, Y.; Kujanpaa, L.; Ercili-Cura, D.; Landowski, C.P.; Ryynanen, T.; Nordlund, E.; Tuomisto, H.L.	Nature food	2021	10.1038/s43016-021-00418-2
_05112021	1	Tree species flammability based on plant traits: A synthesis	Popovic, Z.; Bojovic, S.; Markovic, M.; Cerda, A.	Science of the Total Environment	2021	10.1016/j.scitotenv.2021.149625
_05122021	1	Villagers' Perception and Attitude Toward Wetland Values and Conservation in Vietnam: A Case Study of Xuan Thuy Ramsar National Park	Truong, D.D.	Frontiers in Sociology	2021	10.3389/fsoc.2021.763743
_05132021	1	Evaluating the Application of the Mental Model Mapping Tool (M-Tool)	van den Broek, K.L.; Luomba, J.; van den Broek, J.; Fischer, H.	Frontiers in Psychology	2021	10.3389/fpsyg.2021.761882
_05142021	1	Barriers to mainstream adoption of catchment-wide natural flood management: a transdisciplinary problem-framing study of delivery practice	Wingfield, T.; Macdonald, N.; Peters, K.; Spees, J.	Hydrology and Earth System Sciences	2021	10.5194/hess-25-6239-2021
_05152021	1	Drought risk for agricultural systems in South Africa: Drivers, spatial patterns, and implications for drought risk management	Meza, I.; Rezaei, E.E.; Siebert, S.; Ghazaryan, G.; Nouri, H.; Dubovyk, O.; Gerdener, H.; Herbert, C.; Kusche, J.; Popat, E.; Rhyner, J.; Jordaan, A.; Walz, Y.; Hagenlocher, M.	Science of the Total Environment	2021	10.1016/j.scitotenv.2021.149505
_05162021	1	Climate change, marine resources and a small Chilean community: making the connections	van Leeuwen, S.M.; Salgado, H.; Bailey, J.L.; Beecham, J.; Iriarte, J.L.; Garcia-Garcia, L.; Thorpe, R.	Marine Ecology Progress Series	2021	10.3354/meps13934
_05172021	1	Forage conservation in sub-Saharan Africa: Review of experiences, challenges, and opportunities	Balehegn, M.; Ayantunde, A.; Amole, T.; Njarui, D.; Nkosi, B.D.; Muller, F.L.; Meeske, R.; Tjelele, T.J.; Malebana, I.M.; Madibela, O.R.; Boitumelo, W.S.; Lukuyu, B.; Weseh, A.; Minani, E.; Adesogan, A.T.	Agronomy Journal	2021	10.1002/agj2.20954
_05182021	1	The Southern Ocean Exchange: porous boundaries between humpback whale breeding populations in southern polar waters	Marcondes, M.C.C.; Cheeseman, T.; Jackson, J.A.; Friedlaender, A.S.; Pallin, L.; Olio, M.; Wedekin, L.L.; Daura-Jorge, F.G.; Cardoso, J.; Santos, J.D.F.; Fortes, R.C.; Araujo, M.F.; Bassoi, M.; Beaver, V.; Bombosch, A.; Clark, C.W.; Denkinger, J.; Boyle, A.; Rasmussen, K.; Savenko, O.; Avila, I.C.; Palacios, D.M.; Kennedy, A.S.; Sousa-Lima, R.S.	Scientific Reports	2021	10.1038/s41598-021-02612-5
_05192021	1	Identification of climate induced optimal rice yield and vulnerable districts rankings of the Punjab, Pakistan	Janjua, A.A.; Aslam, M.; Sultana, N.; Batool, Z.	Scientific Reports	2021	10.1038/s41598-021-02691-4
_05202021	6	When We're on the Ice, All We Have is Our Inuit Qaujimajatuqangit: Mobilizing Inuit Knowledge as a Sea Ice Safety Adaptation Strategy in Mittimatalik, Nunavut	Wilson, K.J.; Arreak, A.; Itulu, J.; Ljubicic, G.J.; Bell, T.	Artic	2021	10.14430/arctic74212
_05212021	1	Converting monospecific into mixed forests: stakeholders' views on ecosystem services in the Black Forest Region	Almeida, I.; Rosch, C.; Saha, S.	Ecology and Society	2021	10.5751/ES-12723-260428
_05222021	1	Agriculture in relation to socioeconomic status of Tharu in Chitwan of Nepal	Sharma, S.; Yadav, P.K.; Dahal, R.; Shrestha, S.K.; Bhandari, S.; Thapaliya, K.P.	Journal of Agriculture and Food Research	2021	10.1016/j.jafr.2021.100243
_05232021	7	Smallholder farmers' perceptions and adaptation strategies to mitigate the effect of climate change in the oases of South-Eastern Tunisia	Ozsayin, D.; Korkmaz, M.	New Medit	2021	10.30682/nm2105a
_05242021	1	Bluster or Lustre: Can AI Improve Crops and Plant Health?	Gardiner, L.J.; Krishna, R.	Plants-Basel	2021	10.3390/plants10122707
_05252021	1	Soil Health Assessment and Management: Recent Development in Science and Practices	Guo, M.X.	Soil Systems	2021	10.3390/soilsystems5040061
_05262021	1	The Future of Marine Spatial Planning-Perspectives from Early Career Researchers	von Thenen, M.; Armoskaite, A.; Cordero-Penin, V.; Garcia-Morales, S.; Gottschalk, J.B.; Gutierrez, D.; Ripken, M.; Thoya, P.; Schiele, K.S.	Sustainability	2021	10.3390/su132413879
_05272021	1	Analysis of Regional Water and Energy Consumption Considering Economic Development	Liu, J.; Xie, N.M.; Yu, Z.B.	Water	2021	10.3390/w13243582
_05282021	1	Risk Factors in Various Climates of Wheat Production in Western Iran: Experts' Opinions	Ranjbar, Z.; Chizari, M.; Sadighi, H.; Farhadian, H.; Lebailly, P.; Dogot, T.; Rojas, J.A.O.; Parra-Acosta, Y.K.; Azadi, H.	Agriculture-Basel	2021	10.3390/agriculture11121227
_05292021	1	Access, Uptake, Use and Impacts of Agrometeorological Services in Sahelian Rural Areas: The Case of Burkina Faso	Tarchiani, V.; Coulibaly, H.; Baki, G.; Sia, C.; Burrone, S.; Nikiema, P.M.; Migraine, J.B.; Camacho, J.	Agronomy-Basel	2021	10.3390/agronomy11122431
_05302021	1	Farmer Perceptions of Agricultural Risks; Which Risk Attributes Matter Most for Men and Women	Osiemo, J.; Ruben, R.; Girvetz, E.	Sustainability	2021	10.3390/su132312978
_05312021	1	Options to Support Sustainable Trajectories in a Rural Landscape: Drivers, Rural Processes, and Local Perceptions in a Colombian Coffee-Growing Region	Valbuena, D.; Chenet, J.G.; Gaitan-Cremaschi, D.	Sustainability	2021	10.3390/su132313026
_05322021	1	The effect of the productive safety net programme on household food consumption and dietary diversity in Ethiopia	Feyisa, M.N.	African Journal of Agricultural and Resource Economics-Afjare	2021	10.20944/preprints202110.0172.v1
_05332021	1	Smallholder farmer coping and adaptation strategies during the 2015-18 drought in the Western Cape, South Africa	Fanadzo, M.; Ncube, B.; French, A.; Belete, A.	Physics and Chemistry of the Earth	2021	10.1016/j.pce.2021.102986
_05342021	1	Farmers' maladaptation: Eroding sustainable development, rebounding and shifting vulnerability in smallholder agriculture system	Asare-Nuamah, P.; Dick-Sagoe, C.; Ayivor, R.	Environmental Development	2021	10.1016/j.envdev.2021.100680
_05352021	1	Wetland changes and their impacts on livelihoods in Chiang Saen Valley, Chiang Rai Province, Thailand	Hempattarasuwan, N.; Untong, A.; Christakos, G.; Wu, J.P.	Regional Environmental Change	2021	10.1007/s10113-021-01842-7
_05362021	1	The impact of farmers' assessments of risk management strategies on their adoption willingness	Shang, Y.; Xiong, T.	Journal of Integrative Agriculture	2021	10.1016/S2095-3119(21)63749-8
_05372021	1	Incorporating the life stages of fish into habitat assessment frameworks: A case study in the Baihetan Reservoir	Liu, Q.Y.; Zhang, P.; Cheng, B.X.; Li, Y.; Li, J.; Zhou, H.H.; Sun, G.; Qing, J.; Zhu, Z.X.; Lu, Y.; Zhao, P.X.	Journal of Environmental Management	2021	10.1016/j.jenvman.2021.113663
_05382021	1	The determinants of common bean variety selection and diversification in Colombia	Botero, H.; Barnes, A.P.; Perez, L.; Rios, D.; Ramirez-Villegas, J.	Ecological Economics	2021	10.1016/j.ecolecon.2021.107181
_05392021	1	Livelihood capital, evacuation and relocation willingness of residents in earthquake-stricken areas of rural China	Zhou, W.F.; Ma, Z.X.; Guo, S.L.; Deng, X.; Xu, D.D.	Safety Science	2021	10.1016/j.ssci.2021.105350
_05402021	1	Attributes of climate resilience in fisheries: From theory to practice	Mason, J.G.; Eurich, J.G.; Lau, J.D.; Battista, W.; Free, C.M.; Mills, K.E.; Tokunaga, K.; Zhao, L.Z.; Dickey-Collas, M.; Valle, M.; Pecl, G.T.; Cinner, J.E.; McClanahan, T.R.; Allison, E.H.; Friedman, W.R.; Silva, C.; Yanez, E.; Barbieri, M.A.; Kleisner, K.M.	Fish and Fisheries	2021	10.1111/faf.12630
_05412021	1	Farm-level autonomous adaptation to climate change and its impact on crop productivity: evidence from Pakistan	Khan, N.A.; Gong, Z.W.; Shah, A.A.; Abid, M.; Khanal, U.	Environment Development and Sustainability	2021	10.1007/s10668-021-01978-w
_05422021	1	COVID-19 pandemic and sudden rise in crop residue burning in India: issues and prospects for sustainable crop residue management	Ravindra, K.; Singh, T.; Mor, S.	Environmental Science and Pollution Research	2021	10.1007/s11356-021-17550-y
_05432021	1	Ongoing climate crises and obstacles to adaptation: Observations from the Ditsobotla Local Municipality, South Africa	Pienaar, A.; Coetzee, C.; Nemakonde, L.	TD-The Journal for Transdiciplinary Research in Southern Africa	2021	10.4102/td.v17i1.1089
_05442021	1	Wildlife impacts and changing climate pose compounding threats to human food security	Salerno, J.; Stevens, F.R.; Gaughan, A.E.; Hilton, T; Bailey, K.; Bowles, T.; Cassidy, L.; Mupeta-Muyamwa, P.; Biggs, D.; Pricope, N.; Mosimane, A.W.; Henry, L.M.; Drake, M.; Weaver, A; Kosmas, S.; Woodward, K.; Kolarik, N.; Hartter, J.	Current Biology	2021	10.1016/j.cub.2021.08.074
_05452021	1	Climate change adaptation for managing non-timber forest products in the Nepalese Himalaya	Gurung, L.J.; Miller, K.K.; Venn, S.; Bryan, B.A.	Science of the Total Environment	2021	10.1016/j.scitotenv.2021.148853
_05462021	1	Risks and risk responses of rice farmers in the Mekong Delta, Vietnam	Nguyen, K.T.; Ho, C.H.P.; Trinh, D.C.	Letters in Spatial and Resource Sciences	2021	10.1007/s12076-021-00290-5
_05472021	1	Climate change risk perception and adaptive behavior of coffee farmers: the mediating role of climate-related attitudinal factors and moderating role of self-efficacy	Tran, T.T.; Chen, H.	Journal of Environmental Studies and Sciences	2021	10.1007/s13412-021-00732-y
_05482021	1	Adolescents' thoughts and feelings about the local and global environment: a qualitative interview study	Thompson, R.; Fisher, H.L.; Dewa, L.H.; Hussain, T.; Kabba, Z.; Toledano, M.B.	Child and Adolescente Mental Health	2021	10.1111/camh.12520
_05492021	1	Reducing Mediterranean Seafood Footprints: The role of consumer attitudes	Altiok, S.; Murthy, A.; Iha, K.; Galli, A.	Ocean & Coastal Management	2021	10.1016/j.ocecoaman.2021.105915
_05502021	1	Factors affecting smallholder farmers' technical and non-technical adaptation responses to drought in Iran	Zobeidi, T.; Yazdanpanah, M.; Komendantova, N.; Sieber, S.; Lohr, K.	Journal of Environmental Management	2021	10.1016/j.jenvman.2021.113552
_05512021	1	Yield trends and variabilities explained by climatic change in coastal and non-coastal areas of Bangladesh	Hasan, M.K.; Kumar, L.	Science of the Total Environment	2021	10.1016/j.scitotenv.2021.148814
_05522021	1	Cultural worldviews consistently explain bundles of ecosystem service prioritisation across rural Germany	Peter, S.; Le Provost, G.; Mehring, M.; Muller, T.; Manning, P.	People and Nature	2021	10.1002/pan3.10277
_05532021	1	Non-DRR NGOs strategies for livelihood development in the coastal communities of Bangladesh: a case study	Seddiky, M.A.; Giggins, H.; Gajendran, T.	Natural Hazards	2021	10.1007/s11069-021-05097-7
_05542021	1	Schematizing vulnerability perceptions and understanding of drought-prone Gamo lowland communities: an evidence from Southwest Ethiopia	Tora, T.T.; Degaga, D.T.; Utallo, A.U.	International Journal of Climate Change Strategies and Management	2021	10.1108/IJCCSM-04-2021-0034
_05552021	1	Success and failure factors for increasing Sub-Saharan African smallholders' resilience to drought through water management	Nzeyimana, L.; Danielsson, A.; Andersson, L.; Gyberg, V.B.	International Journal of Water Resources Development	2021	10.1080/07900627.2021.1991285
_05562021	1	Social-Ecological Change on the Mongolian Steppe: Herder Perceptions of Causes, Impacts, and Adaptive Strategies	Reid-Shaw, I; Jargalsaihan, A; Reid, RS; Jamsranjav, C; Fernandez-Gimenez, ME	Human Ecology	2021	10.1007/s10745-021-00256-7
_05572021	1	Pastoral Livelihood Diversification and Gender in Borana, Southern Ethiopia	Anbacha, A.E.; Kjosavik, D.J.	Rangeland Ecology & Management	2021	10.1016/j.rama.2021.06.006
_05582021	1	A Comparison of Vulnerability Risks and Conservation Perceptions between Mariculture, Fishery and Ecotourism Livelihood Groups in a Multi-Use MPA in Indonesia	Albasri, H.; Sammut, J.	Sustainability	2021	10.3390/su132212897
_05592021	1	Development of a Scale to Remove Farmers' Sustainability Barriers to Meteorological Information in Iran	Valizadeh, N.; Haji, L.; Bijani, M.; Haghighi, N.F.; Fatemi, M.; Viira, A.H.; Parra-Acosta, Y.K.; Kurban, A.; Azadi, H.	Sustainability	2021	10.3390/su132212617
_05602021	1	Glycine Betaine-Mediated Root Priming Improves Water Stress Tolerance in Wheat (Triticum aestivum L.)	Ahmed, N.; Zhu, M.Y.; Li, Q.X.; Wang, X.L.; Wan, J.C.; Zhang, Y.S.	AGRICULTURE-BASEL	2021	10.3390/agriculture11111127
_05612021	1	Are You Happy to Be a Farmer? Understanding Indicators Related to Agricultural Production and Influencing Factors: GAP-Sanliurfa, Turkey	Aydogdu, M.H.; Cancelik, M.; Sevinc, M.R.; Cullu, M.A.; Yeniguen, K.; Kuecuek, N.; Karli, B.; Oekten, S.; Beyazguel, U.; Dogan, H.P.; Sevinc, G.; Sahin, Z.; Mutlu, N.; Kaya, C.; Yenikale, A.; Yenikale, A.	Sustainability	2021	10.3390/su132212663
_05622021	1	The 'Cod-Multiple': Modes of Existence of Fish, Science and People	Schwermer, H.; Bloecker, A.M.; Mollmann, C.; Doring, M.	Sustainability	2021	10.3390/su132112229
_05632021	1	Agricultural water saving through technologies: a zombie idea	Perez-Blanco, C.D.; Loch, A.; Ward, F.; Perry, C.; Adamson, D.	Environmental Research Letters	2021	10.1088/1748-9326/ac2fe0
_05642021	1	Formal institutions' role in managing catastrophic risks in agriculture in Pakistan: Implications for effective risk governance	Khan, N.A.; Gong, Z.W.; Shah, A.A.; Leng, G.Y.	International Journal of Disaster Risk Reduction	2021	10.1016/j.ijdrr.2021.102644
_05652021	1	Irrigation water management for sustainable cultivation of date palm	Dhaouadi, L.; Besser, H.; Karbout, N.; Al-Omran, A.; Wassar, F.; Wahba, M.S.; Yaohu, K.; Hamed, Y.	Applied Water Science	2021	10.1007/s13201-021-01507-0
_05662021	1	Assessing the social vulnerability of small-scale farmer's to drought in uMsinga, KwaZulu-Natal	Lottering, S.J.; Mafongoya, P.; Lottering, R.T.	International Journal of Disaster Risk Reduction	2021	10.1016/j.ijdrr.2021.102568
_05672021	1	Assessing the sustainability of traditional agroforestry practices: a case of Mamar agroforestry in Kupang-Indonesia	Ngaji, A.U.K.; Baiquni, M.; Suryatmojo, H.; Haryono, E.	Forest and Society	2021	10.24259/fs.v5i2.14380
_05682021	7	A systematic global stocktake of evidence on human adaptation to climate change	Berrang-Ford, L.; Siders, A.R.; Lesnikowski, A.; Fischer, A.P.; Callaghan, M.W.; Haddaway, N.R.; Mach, K.J.; Araos, M.; Shah, M.A.R.; Wannewitz, M.; Doshi, D.; Leiter, T.; Matavel, C; Musah-Surugu, J.I.; Wong-Parodi, G.; Antwi-Agyei, P.; Ajibade, I.; Chauhan, N.; Kakenmaster, W.; Grady, C.; Chalastani, V.I.; Jagannathan, K.; Galappaththi, E.K.; Sitati, A.; Scarpa, G; Totin, E; Davis, K.; Hamilton…	Nature Climate Change	2021	10.1038/s41558-021-01170-y
_05692021	1	Reducing Invasive Species Transport among Recreational Anglers: The Importance of Values and Risk Perceptions	Golebie, E.; van Riper, C.J.; Suski, C.; Stedman, R.	North American Journal of Fisheries Management	2021	10.1002/nafm.10696
_05702021	1	A Qualitative Study on How Perceptions of Environmental Changes are Linked to Migration in Morocco, Senegal, and DR Congo	Van Praag, L.; Lietaer, S.; Michellier, C.	Human Ecology	2021	10.1007/s10745-021-00278-1
_05712021	1	Farmers' knowledge, attitudes, and perceptions for the adoption of in-field rainwater harvesting (IRWH) technique in Thaba Nchu, South Africa	Dzvene, A.R.; Tesfuhuney, W.; Walker, S.; Fourie, A.; Botha, C.; Ceronio, G.	African Journal of Science Technology Innovation & Development	2021	10.1080/20421338.2021.1960542
_05722021	1	Drivers of Climate Change Risk Perceptions among Diverse Forest Stakeholders in Maine, USA	Soucy, A.; De Urioste-Stone, S.; Rahimzadeh-Bajgiran, P.; Weiskittel, A.	Society & Natural Resources	2021	10.1080/08941920.2021.1991066
_05732021	1	Linking climate change adaptation practices with farm technical efficiency and fertilizer use: a study of wheat-maize mix cropping zone of Punjab province, Pakistan	Shahbaz, P.; ul Haq, S.; Boz, I.	Environmental Science and Pollution Research	2021	10.1007/s11356-021-16844-5
_05742021	1	Spatio-temporal estimation of the anthropogenic environmental stress intensity in the Three-River-Source National Park region, China	Zhou, K.; Wu, J.Y.; Liu, H.C.	Journal of Cleaner Production	2021	10.1016/j.jclepro.2021.128476
_05752021	1	More exposure opportunities for promoting freshwater conservation	He, F.Z.; Jahnig, S.C.; Wetzig, A.; Langhans, S.D.	Aquatic Conservation-Marine and Freshwater Ecosystems	2021	10.1002/aqc.3725
_05762021	1	Climate change literacy in Africa	Simpson, N.P.; Andrews, T.M.; Kronke, M.; Lennard, C.; Odoulami, R.C.; Ouweneel, B.; Steynor, A.; Trisos, C.H.	Nature Climate Change	2021	10.1038/s41558-021-01171-x
_05772021	1	Can agriculture and conservation be compatible in a coastal wetland? Balancing stakeholders' narratives and interactions in the management of El Hondo Natural Park, Spain	Ricart, S.; Rico-Amoros, A.M.	Agriculture and Human Values	2021	10.1007/s10460-021-10271-5
_05782021	1	Discourses for deep transformation: perceptions of economic growth in two rural communities in Lower Saxony, Germany	Lubker, H.M.; Abson, D.J.; Riechers, M.	Sustainability Science	2021	10.1007/s11625-021-01039-1
_05792021	1	Adaptations of market garden producers to climate change in southern Mali	Soumaoro, T.	GeoJournal	2021	10.1007/s10708-021-10516-0
_05802021	1	Farmers' Perception, Adaptation to Groundwater Salinity, and Climate Change Vulnerability: Insights from North India	Mitra, S.; Mehta, P.K.; Mishra, S.K.	Weather Climate and Society	2021	10.1175/WCAS-D-20-0135.1
_05812021	1	Roman Climate Awareness in Pliny the Elder's Natural History	Millar, J.	Classical Antiquity	2021	10.1525/ca.2021.40.2.249
_05822021	1	Leveraging Japanese Sado Island Farmers' GIAHS Inclusivity by Understanding Their Perceived Involvement	Maharjan, K.L.; Gonzalvo, C.M.; Aala, W.F.	Sustainability	2021	10.3390/su132011312
_05832021	1	Reorienting climate decision making research for smallholder farming systems through decision science	Waldman, K.B; Guido, Z.; Todd, P.M.; Evans, T.P.; Carrico, A.; Attari, S.Z.	Current Opinion in Environmental Sustainability	2021	10.1016/j.cosust.2021.08.002
_05842021	1	Impact of Internet Information on Apple Growers' Adaptive Behaviors to Frost Disasters: Theory and Empirical Research from the Perspective of Psychological Perception	Yang, H.Y.; Cai, W.C.; Liu, J.D.; Huo, X.X.	Agriculture-Basel	2021	10.3390/agriculture11100905
_05852021	1	Barriers to scaling sustainable land and water management in Uganda: a cross-scale archetype approach	Piemontese, L.; Kamugisha, R.N.; Tukahirwa, J.M.B.; Tengberg, A.; Pedde, S.; Jaramillo, F.	Ecology and Society	2021	10.5751/ES-12531-260306
_05862021	1	Conducting an Evaluation Framework of Importance-Performance Analysis for Sustainable Forest Management in a Rural Area	Chen, H.C.; Tseng, T.P.; Cheng, K.; Sriarkarin, S.; Xu, W.Y.; Ferdin, A.E.J.; Nguyen, V.; Zong, C.; Lee, C.H.	Forests	2021	10.3390/f12101357
_05872021	1	Tree Cover Loss in the Mediterranean Region-An Increasingly Serious Environmental Issue	Ciobotaru, A.M.; Patel, N.; Pintilii, R.D.	Forests	2021	10.3390/f12101341
_05882021	1	An assessment of regulation, education practices and socio-economic perceptions of non-native aquatic species in the Balkans	Piria, M.; Kalamujic Stroil, B.; Giannetto, D.; Tarkan, A.S.; Gavrilovi, A.; Speli, I.; Radocaj, T.; Killi, N.; Filiz, H.; Ucma Uysal, T.; Aldemir, C.; Kamberi, E.; Hala, E.; Bakiu, R.; Kolitari, J.; Buda, E.; Durmishaj Bakiu, S.; Sadiku, E.; Bakrac, A.; Mujic, E.; Avdic, S.; Doumpas, N.; Giovos, I.; Dinoshi, I.; Usanovic, L.; Kalajdzic, A.; Pesic, A.; Cetkovic, I.; Markovic, O.; Milosevic, D.; M…	Journal of Vertebrate Biology	2021	10.25225/jvb.21047
_05892021	7	Interactions between Climate Change and Infrastructure Projects in Changing Water Resources: An Ethnobiological Perspective from the Daasanach, Kenya	Junqueira, A.B.; Fernandez-Llamazares, A.; Torrents-Tico, M.; Haira, P.L.; Nasak, J.G.; Burgas, D.; Fraixedas, S.; Cabeza, M.; Reyes-Garcia, V.	Journal of Ethnobiology	2021	10.2993/0278-0771-41.3.331
_05902021	1	Knowing the Clouds through the Land: Perceptions of Changes in Climate through Agricultural Practices in Two Nahua Indigenous Communities	Martinez-Herrera, G.; Trejo, I.; Moreno-Calles, A.I.; de Alba-Navarro, M.F.; Martinez-Balleste, A.	Journal of Ethnobiology	2021	10.2993/0278-0771-41.3.849
_05912021	1	Crop Diversity Management: Sereer Smallholders' Response to Climatic Variability in Senegal	Ruggieri, F.; Porcuna-Ferrer, A.; Gaudin, A.; Faye, N.F.; Reyes-Garcia, V.; Labeyrie, V.	Journal of Ethnobiology	2021	10.2993/0278-0771-41.3.389
_05922021	1	Living with Urban Flooding: A Continuous Learning Process for Local Municipalities and Lessons Learnt from the 2021 Events in Germany	Bosseler, B.; Salomon, M.; Schluter, M.; Rubinato, M.	Water	2021	10.3390/w13192769
_05932021	1	Transhumant pastoralist knowledge of infectious diseases and adoption of alternative land use strategies in the Hindu-Kush Himalayan (HKH) region of Pakistan	Ullah, A.; Zeb, A.; Liu, J.L.; Mahmood, N.; Kachele, H.	Land Use Policy	2021	10.1016/j.lusepol.2021.105729
_05942021	1	Contribution of ecosystem services to rural livelihoods in a changing landscape: A case study from the Eastern Himalaya	Chettri, N.; Aryal, K.; Thapa, S.; Uddin, K.; Kandel, P.; Karki, S.	Land Use Policy	2021	10.1016/j.lusepol.2021.105643
_05952021	1	Co-production of risk knowledge and improvement of risk communication: A three-legged stool	Lejano, R.P.; Haque, C.E.; Berkes, F.	International Journal of Disaster Risk Reduction	2021	10.1016/j.ijdrr.2021.102508
_05962021	1	Flood risk perception and responses among urban residents in the northeastern United States	Zinda, J.A.; Williams, L.B.; Kay, D.L.; Alexander, S.M.	International Journal of Disaster Risk Reduction	2021	10.1016/j.ijdrr.2021.102528
_05972021	1	Nexus between flooding impacts and coping strategies in Nairobi's settlements	Owuor, M.O.; Mwiturubani, D.A.	International Journal of Disaster Risk Reduction	2021	10.1016/j.ijdrr.2021.102480
_05982021	1	Meteorological forecasting and artisanal fishing: Filling knowledge gaps for safety at sea	Alves, L.D.; Di Beneditto, A.P.M.; Quaresma, V.D.; Zappes, C.A.	Environmental Science & Policy	2021	10.1016/j.envsci.2021.06.020
_05992021	1	Sustainability challenges of adaptation interventions: do the challenges vary with implementing organizations?	Rahman, S.M.	Mitigation and Adaptation Strategies for Global Change	2021	10.1007/s11027-021-09966-1
_06002021	1	Determinants of reactive adaptations to climate change in semi-arid region of Pakistan	Shahid, R.; Shijie, L.; Shahid, S.; Altaf, M.A.; Shahid, H.	Journal of Arid Environments	2021	10.1016/j.jaridenv.2021.104580
_06012021	1	Northern Australia Climate Program: supporting adaptation in rangeland grazing systems through more targeted climate forecasts, improved drought information and an innovative extension program	Cobon, D.; Jarvis, C.; Reardon-Smith, K.; Guillory, L.; Pudmenzky, C.; Nguyen-Huy, T.; Mushtaq, S.; Stone, R.	Rangeland Journal	2021	10.1071/RJ20074
_06022021	1	Examining farmers' adoption of nutrient management best management practices: a social cognitive framework	Gao, L.J.; Arbuckle, J.	Agriculture and Human Values	2021	10.1007/s10460-021-10266-2
_06032021	1	Investigating dynamic interconnections between organic farming adoption and freshwater sustainability	Aivazidou, E.; Tsolakis, N.	Journal of Environmental Management	2021	10.1016/j.jenvman.2021.112896
_06042021	1	Understanding Local Perceptions of the Drivers/Pressures on the Coastal Marine Environment in Palawan, Philippines	Madarcos, J.R.V.; Creencia, L.A.; Roberts, B.R.; White, M.P.; Nayoan, J.; Morrissey, K.; Fleming, L.E.	Frontiers in Marine Science	2021	10.3389/fmars.2021.659699
_06052021	1	Environmentally friendly farming and yield of wheat crop: A case of developing country	Mustafa, G.; Mahmood, H.; Iqbal, A.	Journal of Cleaner Production	2021	10.1016/j.jclepro.2021.127978
_06062021	1	Five culturally protected water body practices in Fiji: Current status and contemporarydisplacement challenges	Vave, R.	Ambio	2021	10.1007/s13280-021-01620-z
_06072021	1	Trajectories of cropping system intensification under changing environment in south-west coastal Bangladesh	Jamal, M.R.; Kristiansen, P.; Kabir, M.J.; Kumar, L.; De Bruyn, L.L.	International Journal of Agricultural Sustainability	2021	10.1080/14735903.2021.1975436
_06082021	1	Young Adults' Reactions and Engagement with Short-form Videos on Sea Level Rise	Shriver-Rice, M.; Fernandes, J.; Johns, L.N.; Riopelle, C.; Vaughan, H.	Environmental Communication - A Journal of Nature and Culture	2021	10.1080/17524032.2021.1963800
_06092021	1	A Burning Concern: Family Forest Owner Wildfire Concerns Across Regions, Scales, and Owner Characteristics	Danley, B.; Caputo, J.; Butler, B.J.	Risk Analysis	2021	10.1111/risa.13816
_06102021	1	The forest frontier in the Global South: Climate change policies and the promise of development and equity	Brockhaus, M.; Di Gregorio, M.; Djoudi, H.; Moeliono, M.; Pham, T.T.; Wong, G.Y.	Ambio	2021	10.1007/s13280-021-01602-1
_06112021	1	Improving the economic sustainability of Italian farmers: An empirical analysis of decision-making models for insurance adoption	Fusco, G.; Vecchio, Y.; Porrini, D.; Adinolfi, F.	New Medit	2021	10.30682/nm2103d
_06122021	1	Valuation of Country Food in Nunavut Based on Energy and Protein Replacement	Warltier, D.W.; Landry-Cuerrier, M.; Humphries, M.M.	Arctic	2021	10.14430/arctic73390
_06132021	1	The evolving cultural values and their implications on the Maasai Pastoralists, Kajiado County, Kenya	Kaoga, J.; Olago, D.; Ouma, G.; Ouma, G.; Onono, J.	Scientific African	2021	10.1016/j.sciaf.2021.e00881
_06142021	1	Estimated Mortality and Morbidity Attributable to Smoke Plumes in the United States: Not Just a Western US Problem	O'Dell, K.; Bilsback, K.; Ford, B.; Martenies, S.E.; Magzamen, S.; Fischer, E.V.; Pierce, J.R.	Geohealth	2021	10.1029/2021GH000457
_06152021	1	Agrochemicals Use Practices and Health Challenges of Smallholder Farmers in Ghana	Demi, S.M.; Sicchia, S.R.	Environmental Health Insights	2021	10.1177/11786302211043033
_06162021	1	Communicating Drivers of Environmental Change Through Transdisciplinary Human-Environment Modeling	Allison, A.E.F.; Dickson, M.E.; Fisher, K.T.; Thrush, S.F.	Earth's Future	2021	10.1029/2020EF001918
_06172021	1	Climate-Smart Agriculture: Sleeping Beauty of the Hungarian Agribusiness	Biro, K.; Csete, M.S.; Nemeth, B.	Sustainability	2021	10.3390/su131810269
_06182021	1	Adoption of Conservation Agriculture in Rwanda: A Case Study of Gicumbi District Region	Murindangabo, Y.T.; Kopecky, M.; Konvalina, P.	Agronomy-Basel	2021	10.3390/agronomy11091732
_06192021	1	Climate Variability and Change Affect Crops Yield under Rainfed Conditions: A Case Study in Gedaref State, Sudan	Osman, M.A.A.; Onono, J.O.; Olaka, L.A.; Elhag, M.M.; Abdel-Rahman, E.M.	Agronomy-Basel	2021	10.3390/agronomy11091680
_06202021	1	Perceptions of Vegan Food among Organic Food Consumers Following Different Diets	Kilian, D.; Hamm, U.	Sustainability	2021	10.3390/su13179794
_06212021	1	Plant your street! A research game exploring tree selection and placement in an urban neighborhood	Davis, N.; Winter, P.L.	Urban Forestry & Urban Greening	2021	10.1016/j.ufug.2021.127244
_06222021	1	What Drives the Use of Organic Fertilizers? Evidence from Rice Farmers in Indo-Gangetic Plains, India	Velayudhan, P.K.; Singh, A.; Jha, G.K.; Kumar, P.; Thanaraj, K.I.; Srinivasa, A.K.	Sustainability	2021	10.3390/su13179546
_06232021	1	Scientists don't care about truth anymore': the climate crisis and rejection of science in Canada's oil country	Haney, T.J.	Environmental Sociology	2021	10.1080/23251042.2021.1973656
_06242021	1	Economic, pro-social and pro-environmental factors influencing participation in an incentive-based conservation program in Bolivia	Authelet, M.; Subervie, J.; Meyfroidt, P.; Asquith, N.; Ezzine-de-Blas, D.	World Development	2021	10.1016/j.worlddev.2021.105487
_06252021	1	Mediterranean land system dynamics and their underlying drivers: Stakeholder perception from multiple case studies	Esgalhado, C.; Guimaraes, M.H.; Lardon, S.; Debolini, M.; Balzan, M.V.; Gennai-Schott, S.C.; Rojo, M.S.; Mekki, I.; Bouchemal, S.	Landscape and Urban Planning	2021	10.1016/j.lurbplan.2021.104134
_06262021	1	Prioritizing Beneficial Management Practices for Species at Risk in Agricultural Lands	Blouin, F.; Wilmshurst, J.F.; Harder, J.; Bloom, R.; Johns, D.W.; Watson, P.	Environmental Management	2021	10.1007/s00267-021-01525-3
_06272021	1	Non-random dispersal in sympatric stream fishes: Influences of natural disturbance and body size	Terui, A.; Kim, S.; Pregler, K.C.; Kanno, Y.	Freshwater Biology	2021	10.1111/fwb.13796
_06282021	1	Decision-making with ecological process for coastal and marine planning: current literature and future directions	Chamberlain, D.A.; Possingham, H.P.; Phinn, S.R.	Aquatic Ecology	2021	10.1007/s10452-021-09896-9
_06292021	1	Explaining intention to apply renewable energy in agriculture: the case of broiler farms in Southwest Iran	Yazdanpanah, M.; Komendantova, N.; Zobeidi, T.	International Journal of Green Energy	2021	10.1080/15435075.2021.1966792
_06302021	1	Climate finance governance in hazard prone riverine islands in Bangladesh: pathway for promoting climate resilience	Sarker, M.N.I.; Peng, Y.; Khatun, M.N.; Alam, G.M.M.; Shouse, R.C.; Amin, M.R.	Natural Hazards	2021	10.1007/s11069-021-04983-4
_06312021	1	Stakeholder perceptions about the drivers, impacts and barriers of certification in the Ghanaian cocoa and oil palm sectors	Dompreh, E.B.; Asare, R.; Gasparatos, A.	Sustainability Science	2021	10.1007/s11625-021-01027-5
_06322021	1	Use of auxin to delay ripening: sensory and biochemical evaluation of Cabernet Sauvignon and Shiraz	Bottcher, C.; Johnson, T.E.; Burbidge, C.A.; Nicholson, E.L.; Boss, P.K.; Maffei, S.M.; Bastian, S.E.P.; Davies, C.	Australian Journal of Grape and Wine Research	2021	10.1111/ajgw.12516
_06332021	1	Long-term response in nutrient load from commercial forest management operations in a mountainous watershed	Deval, C.; Brooks, E.S.; Gravelle, J.A.; Link, T.E.; Dobre, M.; Elliot, W.J.	Forest Ecology and Management	2021	10.1016/j.foreco.2021.119312
_06342021	1	Ask the Locals: A Community-Informed Analysis of Perceived Marine Environment Quality Over Time in Palawan, Philippines	Sumeldan, J.D.C.; Richter, I.; Avillanosa, A.L.; Bacosa, H.P.; Creencia, L.A.; Pahl, S.	Frontiers in Psychology	2021	10.3389/fpsyg.2021.661810
_06352021	1	Decision spaces in agricultural risk management: a mental model study of Austrian crop farmers	Hanger-Kopp, S.; Palka, M.	Environment Development and Sustainability	2021	10.1007/s10668-021-01693-6
_06362021	1	Crop-climate model in support of adjusting local ecological calendar in the Taxkorgan, eastern Pamir Plateau	Yang, H.Z.; Ranjitkar, S.; Xu, W.X.; Han, L.; Yang, J.B.; Wu, L.Q.; Xu, J.C.	Climatic Change	2021	10.1007/s10584-021-03204-y
_06372021	1	Could Japonica Rice Be an Alternative Variety for Increased Global Food Security and Climate Change Mitigation?	Uyeh, D.D.; Asem-Hiablie, S.; Park, T.; Kim, K.; Mikhaylov, A.; Woo, S.; Ha, Y.	Foods	2021	10.3390/foods10081869
_06382021	1	Cattle Ranching and Farmer-herder Conflicts in sub-Saharan Africa: Exploring the Conditions for Successes and Failures in Northern Ghana	Ahmed, A.; Kuusaana, E.D.	African Security	2021	10.1080/19392206.2021.1955496
_06392021	1	Climate Change and Water Dynamics in Rural Uganda	McKinney, L.; Wright, D.C.	Sustainability	2021	10.3390/su13158322
_06402021	1	An integrated approach for the identification and prioritization of areas based on their livelihood vulnerability index: a case study of agro-pastoral community from Western Indian Himalaya	Joshi, N.C.; Rawat, G.S.	Mitigation and Adaptation Strategies for Global Change	2021	10.1007/s11027-021-09962-5
_06412021	1	A low-cost toolbox for high-resolution vulnerability and hazard-perception mapping in view of tsunami risk mitigation: Application to New Caledonia	Thomas, B.E.O.; Roger, J.; Gunnell, Y.; Sabinot, C.; Aucan, J.	International Journal of Disaster Risk Reduction	2021	10.1016/j.ijdrr.2021.102350
_06422021	1	Landslide mitigation strategies in southeast Bangladesh: Lessons learned from the institutional responses	Sultana, N.; Tan, S.K.	International Journal of Disaster Risk Reduction	2021	10.1016/j.ijdrr.2021.102402
_06432021	1	Data Construction and Spatiotemporal Trend Attribution of Runoff over the African Continent (1981-2016)	Karamage, F.; Liu, Y.B.; Liu, Y.W.	Journal of Hydrometeorology	2021	10.1175/JHM-D-20-0143.1
_06442021	1	Post-wildfire rebuilding and new development in California indicates minimal adaptation to fire risk	Kramer, H.A.; Butsic, V.; Mockrin, M.H.; Ramirez-Reyes, C.; Alexandre, P.M.; Radeloff, V.C.	Land Use Policy	2021	10.1016/j.lusepol.2021.105502
_06452021	1	Effects of past landscape changes on aesthetic landscape values in the European Alps	Schirpke, U.; Zoderer, B.M.; Tappeiner, U.; Tasser, E.	Landscape and Urban Planning	2021	10.1016/j.lurbplan.2021.104109
_06462021	1	Geographical indication agricultural products, livelihood capital, and resilience to meteorological disasters: evidence from kiwifruit farmers in China	Qin, Y.H.; Shi, X.M.; Li, X.P.; Yan, J.W.	Environmental Science and Pollution Research	2021	10.1007/s11356-021-15547-1
_06472021	1	Developing a paradigm model for the analysis of farmers' adaptation to water scarcity	Zobeidi, T.; Yaghoubi, J.; Yazdanpanah, M.	Environment Development and Sustainability	2021	10.1007/s10668-021-01663-y
_06482021	1	The impact of climate change on the economic perspectives of crop farming in Pakistan: Using the ricardian model	Ali, U.; Wang, J.; Ullah, A.; Ishtiaque, A.; Javed, T.; Nurgazina, Z.	Journal of Cleaner Production	2021	10.1016/j.jclepro.2021.127219
_06492021	1	Climate change adaptation in fisheries	Galappaththi, E.K.; Susarla, V.B.; Loutet, S.J.T.; Ichien, S.T.; Hyman, A.A.; Ford, J.D.	Fish and Fisheries	2021	10.1111/faf.12595
_06502021	1	Gender differences in farmers' livelihood capital in Dazu District, China	Kuang, F.Y.; Jin, J.J.; Zhang, C.Y.; He, R.; Qiu, X.; Guan, T.; Li, L.	Journal of Environmental Planning and Management	2021	10.1080/09640568.2021.1957798
_06512021	1	Role of Social Network Measurements in Improving Adaptive Capacity: The Case of Agricultural Water Users in Rural Areas of Western Iran	Afkhami, M.; Ghorbani, M.; Zahraie, B.; Azadi, H.	Society & Natural Resources	2021	10.1080/08941920.2021.1953201
_06522021	1	The potential of dairy manure and sewage management pathways towards a circular economy: A meta-analysis from the life cycle perspective	Zhang, J.N.; Wang, M.M.; Yin, C.B.; Dogot, T.	Science of the Total Environment	2021	10.1016/j.scitotenv.2021.146396
_06532021	1	On-farm adaptation strategies to climate change: the case of smallholder farmers in the Northern Development Authority Zone of Ghana	Asravor, R.K.	Environment Development and Sustainability	2021	10.1007/s10668-021-01650-3
_06542021	1	A global dataset of inland fisheries expert knowledge	Stokes, G.L.; Lynch, A.J.; Funge-Smith, S.; Valbo-Jorgensen, J.; Beard, T.D.; Lowe, B.S.; Wong, J.P.; Smidt, S.J.	Scientific Data	2021	10.1038/s41597-021-00949-0
_06552021	1	Non-climatic stressors constraining adaptation to drought in rice-farming communities in the Philippines	Manalo, J.A.; van de Fliert, E.; Fielding, K.	Climate and Development	2021	10.1080/17565529.2021.1949571
_06562021	1	Vulnerability analysis of Nigeria's agricultural output growth and climate change	Adeosun, O.T.; Asare-Nuamah, P.; Mabe, F.N.	Management of Environmental Quality	2021	10.1108/MEQ-04-2021-0075
_06572021	1	Traditional communities, territories and climate change in the literature - case studies and the role of law	Iocca, L.; Fidelis, T.	Climate and Development	2021	10.1080/17565529.2021.1949573
_06582021	1	Not All Those Who Wander Are Lost - Responses of Fishers Communities to Shifts in the Distribution and Abundance of Fish '	Papaioannou, E.A.; Selden, R.L.; Olson, J.; McCay, B.J.; Pinsky, M.L.; Martin, K.S.	Frontiers in Marine Science	2021	10.3389/fmars.2021.669094
_06592021	1	Impacts of climate change and adaptations in shrimp aquaculture: A study in coastal Andhra Pradesh, India	Muralidhar, M.; Kumaran, M.; Jayanthi, M.; Dayal, J.S.; Kumar, J.A.; Saraswathy, R.; Nagavel, A.	Aquatic Ecosystem Health & Management	2021	10.14321/aehm.024.03.05
_06602021	1	Ecosystem vulnerability of floodplain wetlands of the Lower Brahmaputra Valley to climatic and anthropogenic factors	Debnath, D.; Bhattacharjya, B.K.; Yengkokpam, S.; Sarkar, U.K.; Paul, P.; Das, B.K.	Aquatic Ecosystem Health & Management	2021	10.14321/aehm.024.03.08
_06612021	1	Vineyard-specific climate projections help growers manage risk and plan adaptation in the Paso Robles AVA	Babin, N.; Guerrero, J.; Rivera, D.; Singh, A.	California Agriculture	2021	10.3733/ca.2021a0019
_06622021	1	Exploring community and key stakeholders' perception of scientific tourism as a strategy to achieve SDGs in the Ecuadorian Amazon	Izurieta, G.; Torres, A.; Patino, J.; Vasco, C.; Vasseur, L.; Reyes, H.; Torres, B.	Tourism Management Perspectives	2021	10.1016/j.tmp.2021.100830
_06632021	1	Walking with farmers: Floods, agriculture and the social practice of everyday mobility	Arnall, A.	Global Environmental Change-Human and Policy Dimensions	2021	10.1016/j.gloenvcha.2021.102289
_06642021	1	Understanding Drivers of Unsustainable Natural Resource Use in the Comoro Islands	Ibouroi, M.T.; Dhurham, S.A.O.; Besnard, A.; Lescureux, N.	Tropical Conservation Science	2021	10.1177/19400829211032585
_06652021	1	Assessment of a Ground-Based Lightning Detection and Near-Real-Time Warning System in the Rural Community of Swayimane, KwaZulu-Natal, South Africa	Mahomed, M.; Clulow, A.D.; Strydom, S.; Mabhaudhi, T.; Savage, M.J.	Weather Climate and Society	2021	10.1175/WCAS-D-20-0116.1
_06662021	1	Contribution of Climate-Smart Agriculture Technologies to Food Self-Sufficiency of Smallholder Households in Mali	Traore, B.; Birhanu, B.Z.; Sangare, S.; Gumma, M.K.; Tabo, R.; Whitbread, A.M.	Sustainability	2021	10.3390/su13147757
_06672021	1	Bills of Fare, Consumer Demand, Social Status, Ethnicity, and the Collapse of California Abalone	Braje, T.J.; Bentz, L.	Journal of Ethnobiology	2021
_06682021	1	Climate Change and Its Impacts on Farmer's Livelihood in Different Physiographic Regions of the Trans-Boundary Koshi River Basin, Central Himalayas	Paudel, B.; Wang, Z.F.; Zhang, Y.L.; Rai, M.K.; Paul, P.K.	International Journal of Environmental Research and Public Health	2021	10.3390/ijerph18137142
_06692021	1	Interconnected governance and social barriers impeding the restoration process of Lake Urmia	Pouladi, P.; Badiezadeh, S.; Pouladi, M.; Yousefi, P.; Farahmand, H.; Kalantari, Z.; Yu, D.J.; Sivapalan, M.	Journal of Hydrology	2021	10.1016/j.jhydrol.2021.126489
_06702021	1	An attributional life cycle assessment of microbial protein production: A case study on using hydrogen-oxidizing bacteria	Jarvio, N.; Maljanen, N.L.; Kobayashi, Y.; Ryynanen, T.; Tuomisto, H.L.	Science of The Total Environment	2021	10.1016/j.scitotenv.2021.145764
_06712021	1	Future export markets of industrial wood construction-A qualitative backcasting study	Toivonen, R.; Lilja, A.; Vihemaki, H.; Toppinen, A.	Forest Policy and Economics	2021	10.1016/j.forpol.2021.102480
_06722021	1	Systematic Conservation Planning at an Ocean Basin Scale: Identifying a Viable Network of Deep-Sea Protected Areas in the North Atlantic and the Mediterranean	Combes, M.; Vaz, S.; Grehan, A.; Morato, T.; Arnaud-Haond, S.; Dominguez-Carrio, C.; Fox, A.; Gonzalez-Irusta, J.M.; Johnson, D.; Callery, O.; Davies, A.; Fauconnet, L.; Kenchington, E.; Orejas, C.; Roberts, J.M.; Taranto, G.; Menot, L.	Frontiers in Marine Science	2021	10.3389/fmars.2021.611358
_06732021	1	The complementarity and determinants of adoption of climate change adaptation strategies: evidence from smallholder farmers in Northwest Ethiopia	Adego, T.; Woldie, G.A.	Climate and Development	2021	10.1080/17565529.2021.1943296
_06742021	1	Effect of a Seasonal Fishery Closure on Sardine and Mackerel Catch in the Visayan Sea, Philippines	Bagsit, F.U.; Frimpong, E.; Asch, R.G.; Monteclaro, H.M.	Frontiers in Marine Science	2021	10.3389/fmars.2021.640772
_06752021	1	Psychological capital and climate change adaptation: Empirical evidence from smallholder farmers in South Africa	Chipfupa, U.; Tagwi, A.; Wale, E.	Jamba-Journal of Disaster Risk Studies	2021	10.4102/jamba.v13i1.1061
_06762021	1	Horticultural plant use as a so-far neglected pillar of ex situ conservation	Ismail, S.A.; Pouteau, R.; van Kleunen, M.; Maurel, N.; Kueffer, C.	Conservation Letters	2021	10.1111/conl.12825
_06772021	6	Weather, Values, Capacity and Concern: Toward a Social-Cognitive Model of Specialty Crop Farmers' Perceptions of Climate Change Risk	Han, G.; Schoolman, E.D.; Arbuckle, J.G.; Morton, L.W.	Environment and Behavior	2021	10.1177/00139165211026607
_06782021	1	Perception of agricultural drought resilience in South Africa: A case of smallholder livestock farmers	Bahta, Y.T.	Jamba-Journal of Disaster Risk Studies	2021	10.4102/jamba.v13i1.984
_06792021	1	Exploring awareness and application of disaster risk management cycle (DRMC) from stakeholder's perspective	Basri, S.A.A.; Zakaria, S.A.S.; Majid, T.A.; Yusop, Z.	International Journal of Disaster Resilience in the Built Environment	2021	10.1108/IJDRBE-09-2020-0105
_06802021	1	A Decade of Incorporating Social Sciences in the Integrated Marine Biosphere Research Project (IMBeR) Much Done, Much to Do?	van Putten, I.; Kelly, R.; Cavanagh, R.D.; Murphy, E.J.; Breckwoldt, A.; Brodie, S.; Cvitanovic, C.; Dickey-Collas, M.; Maddison, L.; Melbourne-Thomas, J.; Arrizabalaga, H.; Azetsu-Scott, K.; Beckley, L.E.; Bellerby, R.; Constable, A.J.; Cowie, G.; Evans, K.; Glaser, M.; Hall, J.; Hobday, A.J.; Johnston, N.M.; Llopiz, J.K.; Mueter, F.; Muller-Karger, F.E.; Weng, K.C.; Wolf-Gladrow, D.; Xavier, J.…	Frontiers in Marine Science	2021	10.3389/fmars.2021.662350
_06812021	1	Climate risk management practices of fish and shrimp farmers in the Mekong Region	Lebel, L.; Jutagate, T.; Phuong, N.T.; Akester, M.J.; Rangsiwiwat, A.; Lebel, P.; Phousavanh, P.; Navy, H.; Soe, K.M.; Lebel, B.	Aquaculture Economics & Management	2021	10.1080/13657305.2021.1917727
_06822021	1	Analysis of the Gulf of California cannonball jellyfish fishery as a complex system	Esther, C.C.M.; Angel, C.M.M.; Gabriela, M.M.; Ileana, E.; Miguel, C.M.A.; Luis, M.C.	Ocean & Coastal Management	2021	10.1016/j.ocecoaman.2021.105610
_06832021	1	Explaining farmers' response to water crisis through theory of the norm activation model: Evidence from Iran	Savari, M.; Abdeshahi, A.; Gharechaee, H.; Nasrollahian, O.	International Journal of Disaster Risk Reduction	2021	10.1016/j.ijdrr.2021.102284
_06842021	1	Defining interpretative communities towards climate change: Examining growers of common bean in Latin America	Barnes, A.P.; Botero, H.; Perez, L.; Rios-Segura, D.; Ramirez-Villegas, J.	International Journal of Agricultural Sustainability	2021	10.1080/14735903.2021.1936419
_06852021	1	Enhancing physical geography schools outreach: Insights from co-production and storytelling narratives	Adamson, K.; Lane, T.; De Meyer, K.; Carney, M.; Oppenheim, L.; Panitz, S.; Price, H.; Smith, E.; Watson, G.	Progress in Physical Geography-Earth and Environment	2021	10.1177/03091333211017698
_06862021	1	The gateway bug to edible insect consumption: interactions between message framing, celebrity endorsement and online social support	Legendre, T.S.; Baker, M.A.	International Journal of Contemporary Hospitality Management	2021	10.1108/IJCHM-08-2020-0855
_06872021	1	Role of local communities in forest landscape restoration: Key lessons from the Billion Trees Afforestation Project, Pakistan	Ullah, A.; Sam, A.S.; Sathyan, A.R.; Mahmood, N.; Zeb, A.; Kachele, H.	Science of the Total Environment	2021	10.1016/j.scitotenv.2021.145613
_06882021	1	We don't use the same ways to treat the illness:' A qualitative study of heterogeneity in health-seeking behaviour for acute gastrointestinal illness among the Ugandan Batwa	Brubacher, L.J.; Berrang-Ford, L.; Clark, S.; Patterson, K.; Lwasa, S.; Namanya, D.B.; Twesigomwe, S.; Harper, S.L.	Global Public Health	2021	10.1080/17441692.2021.1937273
_06892021	1	Developing Climate Information Services for Aquaculture in Bangladesh: A Decision Framework for Managing Temperature and Rainfall Variability-Induced Risks	Hossain, P.R.; Amjath-Babu, T.S.; Krupnik, T.J.; Braun, M.; Mohammed, E.Y.; Phillips, M.	Frontiers in Sustainable Food Systems	2021	10.3389/fsufs.2021.677069
_06902021	1	Smallholder farmer resilience to water scarcity	Aguilar, F.X.; Hendrawan, D.; Cai, Z.; Roshetko, J.M.; Stallmann, J.	Environment Development and Sustainability	2021	10.1007/s10668-021-01545-3
_06912021	1	Estimated footprint of shellfishing activities in Zostera noltei meadows in a northern Spain estuary: Lessons for management	Garmendia, J.M.; Valle, M.; Borja, A.; Chust, G.; Rodriguez, J.G.; Franco, J.	Estuarine Coastal and Shelf Science	2021	10.1016/j.ecss.2021.107320
_06922021	1	Climate Change Adaptation and Mitigation in the Face of Local Uncertainty: A Phenomenological Study	Horne, L.; De Urioste-Stone, S.; Daigle, J.	Northeastern Naturalist	2021	10.1656/045.028.s1107
_06932021	1	In the Era of Climate Change: Moving Beyond Conventional Agriculture in Thailand	Lee, S.	Asian Journal of Agriculture and Development	2021	10.37801/ajad2021.18.1.1
_06942021	1	Livelihood Adaptation of Rural Households under Livelihood Stress: Evidence from Sichuan Province, China	Yang, X.; Guo, S.L.; Deng, X.; Xu, D.D.	Agriculture-Basel	2021	10.3390/agriculture11060506
_06952021	1	A novel framework for marine protected areas in small island regions using integrated local wisdom	Hamid, S.K.; Teniwut, W.A.; Renhoran, M.; Teniwut, R.M.K.	Regional Studies in Marine Science	2021	10.1016/j.rsma.2021.101819
_06962021	1	Socio-Ecological Perceptions of Wildfire Management and Effects in Greece	Palaiologou, P.; Kalabokidis, K.; Troumbis, A.; Day, M.A.; Nielsen-Pincus, M.; Ager, A.A.	Fire-Switzerland	2021	10.3390/fire4020018
_06972021	1	Local Perceptions on the Impact of Drought on Wetland Ecosystem Services and Associated Household Livelihood Benefits: The Case of the Driefontein Ramsar Site in Zimbabwe	Marambanyika, T.; Mupfiga, U.N.; Musasa, T.; Ngwenya, K.	Land	2021	10.3390/land10060587
_06982021	1	Learning in the Anthropocene	Karlsson, R.	Social Sciences-Basel	2021	10.3390/socsci10060233
_06992021	1	The thorny path toward greening: unintended consequences, trade-offs, and constraints in green and blue infrastructure planning, implementation, and management	Kronenberg, J.; Andersson, E.; Barton, D.N.; Borgstrom, S.T.; Langemeyer, J.; Bjorklund, T.; Haase, D.; Kennedy, C.; Koprowska, K.; Laszkiewicz, E.; McPhearson, T.; Stange, E.E.; Wolff, M.	Ecology and Society	2021	10.5751/ES-12445-260236
_07002021	1	Is It Scientific? Viewer Perceptions of Storm Surge Visualizations	Stempel, P.J.; Becker, A.	Cartographica	2021	10.3138/cart-2020-0004
_07012021	1	A comparison of farm labour, profitability, and carbon footprint of different management strategies in Northern European grassland sheep systems	Morgan-Davies, C.; Kyle, J.; Boman, I.A.; Wishart, H.; McLaren, A.; Fair, S.; Creighton, P.	Agricultural Systems	2021	10.1016/j.agsy.2021.103155
_07022021	1	Ecosystem services from (pre-) Alpine grasslands: Matches and mismatches between citizens' perceived suitability and farmers' management considerations	Schmitt, T.M.; Martin-Lopez, B.; Kaim, A.; Fruh-Muller, A.; Koellner, T.	Ecosystem Services	2021	10.1016/j.ecoser.2021.101284
_07032021	1	Evaluating Three-Pillar Sustainability Modelling Approaches for Dairy Cattle Production Systems	de Otalora, X.D.; del Prado, A.; Dragoni, F.; Estelles, F.; Amon, B.	Sustainability	2021	10.3390/su13116332
_07042021	1	Reimagining climate-informed development: From matters of fact to matters of care	Tozzi, A.	Geographical Journal	2021	10.1111/geoj.12390
_07052021	1	Lake Users' Perceptions of Environmental Change: Ecosystem Services and Disservices Associated with Aquatic Plants	Wood, L.E.; Andriamahefazafy, M.Z.; Guilder, J.; Kull, C.A.; Shackleton, R.T.	Water	2021	10.3390/w13111459
_07062021	1	Ambient Air Pollution: Health Hazards to Children	Brumberg, H.L.; Karr, C.J.	Pediatrics	2021	10.1542/peds.2021-051484
_07072021	1	Participatory video for two-way communication in research for development	Koningstein, M.; Azadegan, S.	Action Research	2021	10.1177/1476750318762032
_07082021	1	Bhalia wheat in Gujarat: Does geographical indication registration have a role in arresting the decline?	Lalitha, N.; Bandi, M.; Vinayan, S.	Journal of Social and Economic Development	2021	10.1007/s40847-020-00137-7
_07092021	1	Barriers to climate change adaptation: Qualitative evidence from southwestern Iran	Chenani, E.; Yazdanpanah, M.; Baradaran, M.; Azizi-Khalkheili, T.; Najafabadi, M.M.	Journal of Arid Environments	2021	10.1016/j.jaridenv.2021.104487
_07102021	1	Scientific research on ecosystem services and human well-being: A bibliometric analysis	Wang, B.J.; Zhang, Q.; Cui, F.Q.	Ecological Indicators	2021	10.1016/j.ecolind.2021.107449
_07112021	1	Positive Social-Ecological Feedbacks in Community-Based Conservation	Quintana, A.C.E.; Giron-Nava, A.; Urmy, S.; Cramer, A.N.; Dominguez-Sanchez, S.; Rodriguez-Van Dyck, S.; Aburto-Oropeza, O.; Basurto, X.; Weaver, A.H.	Frontiers in Marine Science	2021	10.3389/fmars.2021.652318
_07122021	6	Perceived impacts of climate change on rural poultry production: a case study in Limpopo Province, South Africa	Nyoni, N.M.B.; Grab, S.; Archer, E.; Hetem, R.	Climate and Development	2021	10.1080/17565529.2021.1929803
_07132021	1	Drinking water salinity is associated with hypertension and hyperdilute urine among Daasanach pastoralists in Northern Kenya	Rosinger, A.Y.; Bethancourt, H.; Swanson, Z.S.; Nzunza, R.; Saunders, J.; Dhanasekar, S.; Kenney, W.L.; Hu, K.B.; Douglass, M.J.; Ndiema, E.; Braun, D.R.; Pontzer, H.	Science of the Total Environment	2021	10.1016/j.scitotenv.2020.144667
_07142021	1	Climate risks and adaptation strategies of farmers in East Africa and South Asia	Aryal, J.P.; Sapkota, T.B.; Rahut, D.B.; Marenya, P.; Stirling, C.M.	Scientific Reports	2021	10.1038/s41598-021-89391-1
_07152021	1	Farmers' knowledge, perceptions, and farm-level management practices of citrus pests and diseases in Morocco	Lahlali, R.; Jaouad, M.; Moinina, A.; Mokrini, F.; Belabess, Z.	Journal of Plant Diseases and Protection	2021	10.1007/s41348-021-00479-2
_07162021	1	Representativeness of Eddy-Covariance flux footprints for areas surrounding AmeriFlux sites	Chu, H.S; Luo, X.Z.; Ouyang, Z.T.; Chan, W.S.; Dengel, S.; Biraud, S.C.; Torn, M.S.; Metzger, S.; Kumar, J.; Arain, M.A.; Arkebauer, T.J.; Baldocchi, D.; Bernacchi, C.; Billesbach, D.; Black, T.A.; Blanken, P.D.; Bohrer, G.; Bracho, R.; Brown, S.; Brunsell, N.A.; Chen, J.Q.; Chen, X.Y.; Clark, K.; Desai, A.R.; Duman, T.; Durden, D.; Fares, S.; Forbrich, I.; Gamon, J.A.; Gough, C.M.; Griffis, T.; …	Agricultural and Forest Meteorology	2021	10.1016/j.agrformet.2021.108350
_07172021	7	Blue justice: A survey for eliciting perceptions of environmental justice among coastal planners' and small-scale fishers in Northern-Norway	Engen, S.; Hausner, V.H.; Gurney, G.G.; Broderstad, E.G.; Keller, R.; Lundberg, A.K.; Murguzur, F.J.A.; Salminen, E.; Raymond, C.M.; Falk-Andersson, J.; Fauchald, P.	Plos One	2021	10.1371/journal.pone.0251467
_07182021	1	Alternative futures for global biological invasions	Roura-Pascual, N.; Leung, B.; Rabitsch, W.; Rutting, L.; Vervoort, J.; Bacher, S.; Dullinger, S.; Erb, K.H.; Jeschke, J.M.; Katsanevakis, S.; Kuhn, I.; Lenzner, B.; Liebhold, A.M.; Obersteiner, M.; Pauchard, A.; Peterson, G.D.; Roy, H.E.; Seebens, H.; Winter, M.; Burgman, M.A.; Genovesi, P.; Hulme, P.E.; Keller, R.P.; Latombe, G.; McGeoch, M.A.; Ruiz, G.M.; Scalera, R.; Springborn, M.R.; von Holl…	Sustainability Science	2021	10.1007/s11625-021-00963-6
_07192021	6	Comparing the environmental performance of distributed versus centralized plastic recycling systems: Applying hybrid simulation modeling to life cycle assessment	Kerdlap, P.; Purnama, A.R.; Low, J.S.C.; Tan, D.Z.L.; Barlow, C.Y.; Ramakrishna, S.	Journal of Industrial Ecology	2021	10.1111/jiec.13151
_07202021	1	The response of culturally important plants to experimental warming and clipping in Pakistan Himalayas	Karimi, S.; Nawaz, M.A.; Naseem, S.; Akrem, A.; Ali, H.; Dangles, O.; Ali, Z.	Plos One	2021	10.1371/journal.pone.0237893
_07212021	1	Time discounting and implications for Chinese farmer responses to an upward trend in precipitation	Ding, Y.H.; Balcombe, K.; Robinson, E.	Journal of Agricultural Economics	2021	10.1111/1477-9552.12434
_07222021	1	The role of climate change adaptation of small-scale farmers on the households food security level in the west of Iran	Savari, M.; Zhoolideh, M.	Development in Practice	2021	10.1080/09614524.2021.1911943
_07232021	1	Latitudinal influence on gametogenesis and host-parasite ecology in a marine bivalve model	Mahony, K.E.; Lynch, S.A.; Egerton, S.; Laffan, R.E.; Correia, S.; de Montaudouin, X.; Mesmer-Dudons, N.; Freitas, R.; Culloty, S.C.	Ecology and Evolution	2021	10.1002/ece3.7551
_07242021	1	Sustainable Crop Production, the Concurrent Adoption of Contract Farming, and Managing Risks through Income Diversification	Akhtar, S.; Abbas, A.; Kassem, H.S.; Bagadeem, S.; Ullah, R.; Alotaibi, B.A.	Agronomy-Basel	2021	10.3390/agronomy11050973
_07252021	1	Barriers and Opportunities for the Implementation of Sustainable Farming Practices in Mediterranean Tree Orchards	Calatrava, J.; Martinez-Granados, D.; Zornoza, R.; Gonzalez-Rosado, M.; Lozano-Garcia, B.; Vega-Zamora, M.; Gomez-Lopez, M.D.	Agronomy-Basel	2021	10.3390/agronomy11050821
_07262021	1	Resilience of French organic dairy cattle farms and supply chains to the Covid-19 pandemic	Perrin, A.; Martin, G.	Agricultural Systems	2021	10.1016/j.agsy.2021.103082
_07272021	1	Local Communities' Willingness to Accept Compensation for Sustainable Ecosystem Management in Wadi Araba, South of Jordan	Al-Assaf, A.; Albalawneh, A.; Majdalawi, M.; Abu Nowar, L.; Kabariti, R.; Hjazin, A.; Aljaafreh, S.; Hammour, W.A.; Diab, M.; Haddad, N.	Sustainability	2021	10.3390/su13095190
_07282021	1	Implementing forest landscape restoration in Latin America: Stakeholder perceptions on legal frameworks	Schweizer, D.; Meli, P.; Brancalion, P.H.S.; Guariguata, M.R.	Land Use Policy	2021	10.1016/j.lusepol.2019.104244
_07292021	1	The role of perceptions, goals and characteristics of wine growers on irrigation adoption in the context of climate change	Graveline, N.; Gremont, M.	Agricultural Water Management	2021	10.1016/j.agwat.2021.106837
_07302021	1	Physiological and genetic characterization of heat stress effects in a common bean RIL population	Vargas, Y.; Mayor-Duran, V.M.; Buendia, H.F.; Ruiz-Guzman, H.; Raatz, B.	Plos One	2021	10.1371/journal.pone.0249859
_07312021	1	Prospects, determinants and profitability of aquaculture insurance among fish farmers in the Eastern Region of Ghana	Mensah, N.O.; Amrago, E.C.; Mensah, E.T.D.; Asare, J.K.; Anang, S.A.	World Journal of Science Technology and Sustainable Development	2021	10.1108/WJSTSD-02-2021-0018
_07322021	1	Anthelmintic resistance in small ruminants in the Nordic-Baltic region	Belecke, A.; Kupcinskas, T.; Stadaliene, I.; Hoglund, J.; Thamsborg, S.M.; Stuen, S.; Petkevicius, S.	Acta Veterinaria Scandinavica	2021	10.1186/s13028-021-00583-1
_07332021	1	Transcriptomic and Physiological Analysis Reveal That alpha-Linolenic Acid Biosynthesis Responds to Early Chilling Tolerance in Pumpkin Rootstock Varieties	Liu, W.Q.; Zhang, R.Y.; Xiang, C.G.; Zhang, R.Y.; Wang, Q.; Wang, T.; Li, X.J.; Lu, X.H.; Gao, S.L.; Liu, Z.X.; Liu, M.S.; Gao, L.H.; Zhang, W.N.	Frontiers in Plant Science	2021	10.3389/fpls.2021.669565
_07342021	1	Wastewater reuse for livestock feed irrigation as a sustainable practice: A socio-environmental-economic review	Lahlou, F.Z.; Mackey, H.R.; Al-Ansari, T.	Journal of Cleaner Production	2021	10.1016/j.jclepro.2021.126331
_07352021	1	Perceptions and vulnerability of farming households to climate change in three agro-ecological zones of Ghana	Owusu, V.; Ma, W.L.; Emuah, D.; Renwick, A.	Journal of Cleaner Production	2021	10.1016/j.jclepro.2021.126154
_07362021	1	Rangeland Ecosystem Service Markets: Panacea or Wicked Problem?	Roche, L.M.; Saitone, T.L.; Tate, K.W.	Frontiers in Sustainable Food Systems	2021	10.3389/fsufs.2021.554373
_07372021	1	Barriers to ecological restoration in Europe: expert perspectives	Cortina-Segarra, J.; Garcia-Sanchez, I.; Grace, M.; Andres, P.; Baker, S.; Bullock, C.; Decleer, K.; Dicks, L.V.; Fisher, J.L.; Frouz, J.; Klimkowska, A.; Kyriazopoulos, A.P.; Moreno-Mateos, D.; Rodriguez-Gonzalez, P.M.; Sarkki, S.; Ventocilla, J.L.	Restoration Ecology	2021	10.1111/rec.13346
_07382021	1	Climate change adaptation and cocoa farm rehabilitation behaviour in Ahafo Ano North District of Ashanti region, Ghana	Oyekale, A.S.	Open Agriculture	2021	10.1515/opag-2020-0191
_07392021	1	The role of national affluence, carbon emissions, and democracy in Europeans' climate perceptions	Pohjolainen, P.; Kukkonen, I.; Jokinen, P.; Poortinga, W.; Ogunbode, C.A.; Bohm, G.; Fisher, S.; Umit, R.	Innovation-The European Journal of Social Science Research	2021	10.1080/13511610.2021.1909465
_07402021	1	Consciously eco- conscious: An eco-conscious re-reading of Bibhutibhushan Bandyopadhyay's Moon Mountain as young adult literature	Narendiran, S.; Bhuvaneswari, R.	Rupkatha Journal on Interdisciplinary Studies in Humanities	2021	10.21659/rupkatha.v13n2.25
_07412021	1	Co-flourishing: Intertwining community resilience and tourism development in destination communities	Wakil, M.A.; Sun, Y.; Chan, E.H.W.	Tourism Management Perspectives	2021	10.1016/j.tmp.2021.100803
_07422021	1	Grassroots farmers' perceptions on climate change and adaptation in arid region of Rajasthan	Singh, N.P.; Anand, B.; Srivastava, S.K.; Kumar, N.R.; Sharma, S.	Indian Journal of Traditional Knowledge	2021
_07432021	1	Conservation biology: four decades of problem- and solution-based research	Fonseca, C.R.; Paterno, G.B.; Guadagnin, D.L.; Venticinque, E.M.; Overbeck, G.E.; Ganade, G.; Metzger, J.P.; Kollmann, J.; Sauer, J.; Cardoso, M.Z.; Lopes, P.F.M.; Oliveira, R.S.; Pillar, V.D.; Weisser, W.W.	Perspectives in Ecology and Conservation	2021	10.1016/j.pecon.2021.03.003
_07442021	1	Community Perceptions and Pro-Environmental Behavior: The Mediating Roles of Social Norms and Climate Change Risk	Smith, C.J.; Dupre, K.E.; McEvoy, A.; Kenny, S.	Canadian Journal of Behavioural Science-Revue Canadienne Des Sciences Du Comportement	2021	10.1037/cbs0000229
_07452021	1	Can We Use Machine Learning for Agricultural Land Suitability Assessment?	Moller, A.B.; Mulder, V.L.; Heuvelink, G.B.M.; Jacobsen, N.M.; Greve, M.H.	Agronomy-Basel	2021	10.3390/agronomy11040703
_07462021	1	Projections of Local Knowledge-Based Adaptation Strategies of Mexican Coffee Farmers	Ruiz-Garcia, P.; Conde-Alvarez, C.; Gomez-Diaz, J.D.; Monterroso-Rivas, A.I.	Climate	2021	10.3390/cli9040060
_07472021	1	Industry Leaders' Perceptions of Residential Wood Pellet Technology Diffusion in the Northeastern US	Olechnowicz, C.; Leahy, J.; Guo, T.; Huff, E.S.; Danks, C.; Adams, M.	Sustainability	2021	10.3390/su13084178
_07482021	1	Ocean imagery relates to an individual?s cognitions and pro-environmental behaviours	Engel, M.T.; Vaske, J.J.; Bath, A.J.	Journal of Environmental Psychology	2021	10.1016/j.jenvp.2021.101588
_07492021	1	Fishing Industry Perspectives on Sea-Level Rise Risk and Adaptation	Stoltz, A.D.; Shivlani, M.; Glazer, R.	Water	2021	10.3390/w13081124
_07502021	1	The drivers associated with Murray-Darling Basin irrigators? future farm adaptation strategies	Seidl, C.; Wheeler, S.A.; Zuo, A.	Journal of Rural Studies	2021	10.1016/j.jrurstud.2020.10.048
_07512021	1	Factors influencing the adoption of agroforestry by smallholder farmer households in Tanzania: Case studies from Morogoro and Dodoma	Jha, S.; Kaechele, H.; Sieber, S.	Land Use Policy	2021	10.1016/j.lusepol.2021.105308
_07522021	1	Policy narratives on wooden multi-storey construction and implications for technology innovation system governance	Toivonen, R.; Vihemaki, H.; Toppinen, A.	Forest Policy and Economics	2021	10.1016/j.forpol.2021.102409
_07532021	1	The impact of climate change on edible food production: a panel data analysis	Gedik, M.A.; Gunel, T.	Acta Agriculturae Scandinavica Section B-Soil and Plant Science	2021	10.1080/09064710.2021.1897155
_07542021	1	Fijian, fire and grazing in Southern Tibet? A 20,000-year multi-proxy record in an alpine ecotonal ecosystem	Miehe, G.; ul Hasson, S.; Glaser, B.; Mischke, S.; Bohner, J.; van der Knaap, W.O.; van Leeuwen, J.F.N.; Duo, L.; Miehe, S.; Haberzettl, T.	Quaternary Science Reviews	2021	10.1016/j.quascirev.2021.106817
_07552021	1	Use of indigenous knowledge to predict rainfall in the Yendi Municipality, Ghana	Adanu, S.K.; Abole, T.; Gbedemah, S.F.	Geojournal	2021	10.1007/s10708-021-10403-8
_07562021	1	Climate change impacts on glacier-fed and non-glacier-fed ecosystems of the Indian Himalayan Region: people's perception and adaptive strategies	Kuniyal, J.C.; Kanwar, N.; Bhoj, A.S.; Rautela, K.S.; Joshi, P.; Kumar, K.; Sofi, M.S.; Bhat, S.U.; Rashid, I.; Lodhi, M.S.; Devi, C.A.; Singh, H.B.	Current Science	2021	10.18520/cs/v120/i5/888-899
_07572021	1	Natural hazard's effect and farmers' perception: Perspectives from flash floods and landslides in remotely mountainous regions of Vietnam	Pham, N.T.T.; Nong, D.; Garschagen, M.	Science of the Total Environment	2021	10.1016/j.scitotenv.2020.142656
_07582021	1	Innovative Aquaculture for the Poor to Adjust to Environmental Change in Coastal Bangladesh? Barriers and Options for Progress	Selim, S.A.; Glaser, M.; Tacke, F.I.; Rahman, M.; Ahmed, N.	Frontiers in Marine Science	2021	10.3389/fmars.2021.635281
_07592021	1	Climate Change Totems and Discursive Hegemony Over the Arctic	Tam, C.L.; Chew, S.; Carvalho, A.; Doyle, J.	Frontiers in Communication	2021	10.3389/fcomm.2021.518759
_07602021	1	Are climate risks encouraging cover crop adoption among farmers in the southern Wabash River Basin?	Yoder, L.; Houser, M.; Bruce, A.; Sullivan, A.; Farmer, J.	Land Use Policy	2021	10.1016/j.landusepol.2020.105268
_07612021	1	Water Deficit and Hyper-Commodification in Paolo Bacigalupi's The Water Knife	Dharsini, P.	Literary Voice	2021
_07622021	1	Differences in local perceptions about climate and environmental changes among residents in a small community in Eastern Siberia	Takakura, H.; Fujioka, Y.; Ignatyeva, V.; Tanaka, T.; Vinokurova, N.; Grigorev, S.; Boyakova, S.	Polar Science	2021	10.1016/j.polar.2020.100556
_07632021	1	Investigating the Conceptual Plurality of Empowerment through Community Concept Drawing: Case Studies from Senegal, Kenya, and Nepal	McOmber, C.; McNamara, K.; Ryley, T.D.; McKune, S.L.	Sustainability	2021	10.3390/su13063166
_07642021	1	Adaptation, spatial effects, and targeting: Evidence from Africa and Asia	Lim, K.; Wichmann, B.; Luckert, M.	World Development	2021	10.1016/j.worlddev.2020.105230
_07652021	1	Status of energy utilization and factors affecting rural households' adoption of biogas technology in north-western Ethiopia	Marie, M.; Yirga, F.; Alemu, G.; Azadi, H.	Heliyon	2021	10.1016/j.heliyon.2021.e06487
_07662021	1	The Gunung Palung Orangutan Project: Twenty-five years at the intersection of research and conservation in a critical landscape in Indonesia	Knott, C.D.; Kane, E.E.; Achmad, M.; Barrow, E.J.; Bastian, M.L.; Beck, J.; Blackburn, A.; Breeden, T.L.; Brittain, N.L.C.; Brousseau, J.J.; Brown, E.R.; Brown, M.; Brubaker-Wittman, L.A.; Campbell-Smith, G.A.; de Sousa, A.; DiGiorgio, A.L.; Freund, C.A.; Gehrke, V.I.; Granados, A.; Harting, J.; Harwell, F.S.; Johnson, A.; Kanisius, P.; Kemsey, J.R.; Kurniawan, S.F.; Kurniawati, D.; Laman, T.G.; …	Biological Conservation	2021	10.1016/j.biocon.2020.108856
_07672021	1	Listening to Bats: Namibian Pastoralists' Perspectives, Stories, and Experiences	Laverty, T.M.; Teel, T.L.; Gawusab, A.A.; Berger, J.	Journal of Ethnobiology	2021	10.2993/0278-0771-41.1.70
_07682021	1	Legumes as a sustainable source of protein in human diets	Semba, R.D.; Ramsing, R.; Rahman, N.; Kraemer, K.; Bloem, M.W.	Global Food Security-Agriculture Policy Economics and Environment	2021	10.1016/j.gfs.2021.100520
_07692021	1	What Drives Landowners to Resist Selling Their Land? Insights from Ethical Capitalism and Landowners' Perceptions	Petrescu-Mag, R.M.; Kopaei, H.R.; Petrescu, D.C.	Land	2021	10.3390/land10030312
_07702021	1	Identification, geographic distribution and risk factors of Brucella abortus and Brucella melitensis infection in cattle in Algeria	Lounes, N.; Melzer, F.; Sayour, A.E.; Maamar, H.T.; Rahal, K.; Benamrouche, N.; Lazri, M.; Bouyoucef, A.; Hendam, A.; Neubauer, H.; El-Adawy, H.	Veterinary Microbiology	2021	10.1016/j.vetmic.2021.109004
_07712021	1	Transformative learning and community resilience to cyclones and storm surges: The case of coastal communities in Bangladesh	Choudhury, M.U.I.; Haque, C.E.; Hostetler, G.	International Journal of Disaster Risk Reduction	2021	10.1016/j.ijdrr.2021.102063
_07722021	1	Getting to a decision: using structured decision-making to gain consensus on approaches to invasive species control	van Poorten, B.; Beck, M.	Management of Biological Invasions	2021	10.3391/mbi.2021.12.1.03
_07732021	1	Community awareness towards coastal hazard and adaptation strategies in Pahang coast of Malaysia	Islam, M.M.; Amir, A.A.; Begum, R.A.	Natural Hazards	2021	10.1007/s11069-021-04648-2
_07742021	1	A comparative analysis to depict underlying attributes that might determine successful implementation of local adaptation plans	Rivas, S.; Hernandez, Y.; Urraca, R.; Barbosa, P.	Environmental Science & Policy	2021	10.1016/j.envsci.2020.12.002
_07752021	1	Farmers' decision to use drought early warning system in developing countries	Sharafi, L.; Zarafshani, K.; Keshavarz, M.; Azadi, H.; Van Passel, S.	Science of the Total Environment	2021	10.1016/j.scitotenv.2020.142761
_07762021	1	Climate change adaptation strategies and their predictors amongst rural farmers in Ambassel district, Northern Ethiopia	Destaw, F.; Fenta, M.M.	Jamba-Journal of Disaster Risk Studies	2021	10.4102/jamba.v13i1.974
_07772021	1	Decision-making capacity to address climate-induced food insecurity within women-led groups in Southern Mali	Wood, A.L.; Rivers, L.; Sidbe, A.; Ligmann-Zielinska, A.	Climatic Change	2021	10.1007/s10584-021-03003-5
_07782021	1	Socio-psychological factors, beyond knowledge, predict people's engagement in pollinator conservation	Knapp, J.L.; Phillips, B.B.; Clements, J.; Shaw, R.F.; Osborne, J.L.	People and Nature	2021	10.1002/pan3.10168
_07792021	1	Over 30 years of HABs in the Philippines and Malaysia: What have we learned?	Yniguez, A.T.; Lim, P.T.; Leaw, C.P.; Jipanin, S.J.; Iwataki, M.; Benico, G.; Azanza, R.V.	Harmful Algae	2021	10.1016/j.hal.2020.101776
_07802021	1	Understanding the determinants of climate change adaptation strategies among smallholder maize farmers in South-west, Nigeria	Adeagbo, O.A.; Ojo, T.O.; Adetoro, A.A.	Heliyon	2021	10.1016/j.heliyon.2021.e06231
_07812021	1	Exploration of the environmental and socioeconomic implications of HCFC-22 phase-out for Botswana	Kudoma, B.; Tekere, M.	Advances in Climate Change Research	2021	10.1016/j.accre.2020.12.002
_07822021	8	Climate Change Adaptation by Smallholder Tea Farmers: a Case Study of Nepal	Muench, S.; Bavorova, M.; Pradhan, P.	Environmental Science & Policy	2021	10.1016/j.envsci.2020.10.012
_07832021	1	Towards Intangible Freshwater Cultural Ecosystem Services: Informing Sustainable Water Resources Management	Ncube, S.; Beevers, L.; Momblanch, A.	Water	2021	10.3390/w13040535
_07842021	1	Crop diversification in rice-based systems in the polders of Bangladesh: Yield stability, profitability, and associated risk	Assefa, Y.; Yadav, S.; Mondal, M.K.; Bhattacharya, J.; Parvin, R.; Sarker, S.R.; Rahman, M.; Sutradhar, A.; Prasad, P.V.V.; Bhandari, H.; Shew, A.M.; Jagadish, S.V.K.	Agricultural Systems	2021	10.1016/j.agsy.2020.102986
_07852021	7	Strengthening the knowledge base to face the impacts of climate change on water resources in Africa: A social innovation perspective	Wehn, U.; Vallejo, B.; Seijger, C.; Tlhagale, M.; Amorsi, N.; Sossou, S.K.; Genthe, B.; Onema, J.M.K.	Environmental Science & Policy	2021	10.1016/j.envsci.2020.09.026
_07862021	1	Innovation through consultation: Stakeholder perceptions of a novel fisheries management system reveal flexible approach to solving fisheries challenges	Pedreschi, D.; Vigier, A.; Hoffle, H.; Kraak, S.B.M.; Reid, D.G.	Marine Policy	2021	10.1016/j.marpol.2020.104337
[truncated: 1,914 more rows]
