# Supplementary material for: Existing evidence of conceptual differences in research on climate change perceptions among smallholders? A systematic map
Source: Environ Evid. 2023 Dec 7;12:28. doi: 10.1186/s13750-023-00321-2 (PMC11378835; doi:10.1186/s13750-023-00321-2)
Supplement: Supplementary file 4 — Additional file 4. Complete list of explicit definitions of perception. [file 13750_2023_321_MOESM4_ESM.xlsx]

## Sheet: read me
variable	description	format	example
id	XXXX+YYYY, where XXXX is the current number as 0001, 0002,…,000n and YYYY is year, as 2020.	number	_00012020
source	1 = WoS Core Collection 2 = Scopus 3 = BASE 4 = Science Direct 5 = PubMed 6 = WoS and Scopus 7 = WoS and BASE 8 = WoS and Science Direct 9 = WoS and PubMed 10 = WoS, Scopus, BASE 11 = WoS, Scopus, Science Direct 12 = WoS, Scopus, PubMed 13= WoS, BASE, Science Direct 14 = WoS, BASE, PubMed 15 = WoS, Science Direct, PubMed 16= Scopus and BASE 17= Scopus and Science Direct 18= Scopus and PubMed 19= …	number	1
title	Title of article	text	Determinants of choice of climate change adaptation practices by smallholder pineapple farmers in the semi-deciduous forest zone of Ghana.
author	Author(s) of article	text	Antwi-Agyei, P.; Wiafe, E.A.; Amanor, K.; Baffour-Ata, F.; Codjoe, S.N.A.
journal	Journal of article	text	Environmental and Sustainability Indicators
year	Year of article (YYYY)	number	2020
doi	alphanumeric string of characters, e.g. 10.1016/j.jenvman.2021.113801	text	10.1016/j.jenvman.2021.113801
definition term	Definition of perception extracted from the article	text	Perception is…
page	Page where the definition is	number	1

## Sheet: perception_terms
id	source	title	author	journal	year	doi	definition term	page
_00032022	6	How do farm size and perceptions matter for farmers’ adaptation responses to climate change in a developing country? Evidence from Nepal	Koirala, P.; Kotani, K.; Managi, S.	Economic Analysis and Policy	2022	10.1016/j.eap.2022.01.014	"Climatic perception is defined as a state of opinions and/or awareness toward the changes in climate variables (Ruiz et al., 2020)".	189
_00112022	6	Extreme hydroclimatic events in rural communities of the Brazilian Amazon: local perceptions of change, impacts, and adaptation	Almudi, T.; Sinclair, A.J.	Regional Environmental Change	2022	10.1007/s10113-021-01857-0	"Based on the IPCC’s (2018:557) definition of “risk perception,” we consider “perceptions of change” as “the subjective judgment that people make about the characteristics and severity of changes.”".	27
_00692022	6	Role of Homestead Forests in Adaptation to Climate Change: A Study on Households’ Perceptions and Relevant Factors in Bandarban Hill District, Bangladesh	Baul, T.K.; Peuly, T.A.; Nandi, R.; Kar, S.; Karmakar, S.	Environmental Management	2022	10.1007/s00267-022-01598-8	"Perception is the process of receiving information from the ambient environment and transforming it into physiological awareness for taking adaptation and mitigation strategies towards adverse impacts of climate change in the agroecological system (Bryan et al. 2009). However, this process could vary with the individual’s past experiences, observations, and present attitudes, needs, and social c…	2
_00752022	6	Community perceptions of climate change and ecosystem-based adaptation in the mangrove ecosystem of the Rufiji Delta, Tanzania	Nyangoko, B.P.; Berg, H.; Mangora, M.M.; Shalli, M.S.; Gullström, M.	Climate and Development	2022	10.1080/17565529.2021.2022449	"perceptions of climate change were defined as people’s perspectives on local-scale changes in the state of weather-related factors, such as increased temperature, prolonged droughts, sea level rise, changes in precipitation patterns and large floods in a given area over the last decade (Makame & Shackleton, 2020), which if they persist over long periods of time become indications of climate chan…	3
_00992022	2	Factors Influencing Choice of Climate Change Adaptation Methods among Underutilized Indigenous Vegetable farmers	Ekemini-Richard, M.; Ayanwale, A.B.; Adelegan, O.J.	International Journal of Vegetable Science	2022	10.1080/19315260.2020.1848960	"To farmers, climate change is not perceived in terms of major disasters, but rather as increased uncertainty, such as shifts in onset of rain at planting or end of rain at harvest (Sthapit and Padulosi, 2011)".	1
_01332022	1	Farmers' behaviors and attitudes toward climate change adaptation: evidence from Vietnamese smallholder farmers	Tiet, T.; To-The, N.; Nguyen-Anh, T.	Enviroment Development and Sustainability	2022	10.1007/s10668-021-02030-7	"risk perception (i.e., person’s subjective judgment or assessment of risk)".	4
_01502022	1	Determinants of Farmers' Risk Perceptions of Hailstorms in Northern Bangladesh: Is Adaptive Capacity the Major Concern?	Raihan, M.L.; Basu, M.; Onitsuka, K.; Hoshino, S.	Polish Journal of Environmental Studies	2022	10.15244/pjoes/135699	"According to Sjoberg (1998), the perception of risk is a subjective judgement of the likelihood of a respective event such as flood, drought, cyclone, etc. and stakeholders’ subsequent awareness of its level of damage [30]. (...) The study defines hailstorm risk perceptions as concerns shown by farmers regarding previous, present, and future incidents of negative impacts on crop production and a…	4
_01782022	10	Livelihood Capitals, Income Inequality, and the Perception of Climate Change: A Case Study of Small-Scale Cattle Farmers in the Ecuadorian Andes	Torres, B.; Cayambe, J.; Paz, S.; Ayerve, K.; Heredia-R, M.; Torres, E.; Luna, M.; Toulkeridis, T.; García, A.	Sustainability (Switzerland)	2022	10.3390/su14095028	"It is fundamental to consider that the perception of climate change is a complex process that encompasses a variety of psychological constructs, such as the knowledge, beliefs, attitudes, and concerns about whether and how the climate is changing [145]. Perception is influenced and shaped by, among other things, the characteristics of individuals, their experiences, the information they receive,…	13
_02322022	10	Perception matters: an Indigenous perspective on climate change and its effects on forest-based livelihoods in the Amazon	Bauer, T.N.; de Jong, W.; Ingram, V.	Ecology and Society	2022	10.5751/ES-12837-270117	"The local perspective comprises perceptions of changing weather patterns, related traditional ecological knowledge (TEK), and experiences of an extreme precipitation event, which all influence local decision making in natural resource management matters (Pyhälä et al. 2016)".	2
_02372022	6	Individual and community perceptions of climate change in Lower Mustang, Nepal	Bom, U.; Tiefenbacher, J.; Belbase, S.	Environment, Development and Sustainability	2022	10.1007/s10668-022-02291-w	"In this sense, public perception of climate change can be interpreted in a temporal context. (...) In this sense, people’s experiences of weather events over time form their perceptions (Capstick et al., 2015). Therefore, public perception of climate change may relate to past experiences, current phenomena, and predictions of what will happen and how it will affect their lives (Shum, 2011)".	7
_02442022	2	Perceptions and adaptation strategies for climate change from small ruminant in North-West Cameroon	Tendonkeng, F.; Arnaud, H.T.B.; Noumbissi, M.N.B.; Miégoué, E.; Sawa, C.; Essie, F.M.N.; Mboko, A.V.; Tovignon, G.Z.; Nde, A.N.; Tedonkeng, E.P.; Vargas-Bello-Pérez, E.	Tropical and Subtropical Agroecosystems	2022		"Smallholder farmers perceptions of changes in both temperature and rainfall revealed that perceptions are made based on local environment and are not linked to an understanding of climate change and variability in the national or global contexts (Munthali et al., 2016)."	6
_02672022	10	Indigenous Kinabatangan Perspectives on Climate Change Impacts and Adaptations: Factors Influencing Their Support and Participation	Pimid, M.; Nasir, M.R.M.; Scian, J.; Ahmad, A.G.; Mutalib, A.H.A.; Perijin, J.	Sustainability	2022	10.3390/su14116459	"The perceptions are usually understood by examining how climate variability (e.g., temperature and precipitation) and climate hazards (e.g., drought, storms, and floods) impact Indigenous livelihoods and wellbeing [9,14]."	2
_04422022	6	Spatiotemporal Changes in Mean and Extreme Climate: Farmers’ Perception and Its Agricultural Implications in Awash River Basin, Ethiopia	Damtew, A.; Teferi, E.; Ongoma, V.; Mumo, R.; Esayas, B.	Climate	2022	10.3390/cli10060089	"Essentially, climate change and extreme events perception are complex processes that encompass a range of psychological constructs, such as knowledge, beliefs, attitudes, and concerns about whether and how the climate is changing [32,33]."	3
_04472022	6	Farmers’ Perception of Climate Change and Climate-Smart Agriculture in Northern Benin, West Africa	Moutouama, F.T.; Tepa-Yotto, G.T.; Agboton, C.; Gbaguidi, B.; Sekabira, H.; Tamò, M.	Agronomy	2022	10.3390/agronomy12061348	"According to the encyclopedia of qualitative research methods [18], perception is like a set of lenses through which an individual views reality. In this study, the perception of climate change was assessed through the frequency of “awareness” or “knowledge” of climate change and how the interviewees observe the changes in temperature, rainfall, and spatial–temporal distribution of rain."	5
_04722022	6	Indigenous knowledge indicators employed by farmers for adaptation to climate change in rural South Africa	Kom, Z.; Nethengwe, N.S.; Mpandeli, S.; Chikoore, H.	Journal of Environmental Planning and Management	2022	10.1080/09640568.2022.2086854	"This paper used perception as a way of everyday and long-term interaction with the farmers to process raw data into actual trends."	8
_04942022	1	Climate Variability in the Sudanian Zone of Cote d'Ivoire: Weather Observations, Perceptions, and Adaptation Strategies of Farmers	Timite, N.; Kouakou, A.T.M.; Bamba, I.; Barima, Y.S.S.; Bogaert, J.	Sustainability	2022	10.3390/su141610410	"Perception refers to the process in which people receive information and stimuli from their environment and transform them into conscious psychological actions [55]."	5
_06382022	10	Smallholder farmers’ behavioral preferences under the impact of climate change: A comparative analysis of two agricultural areas in China	Peng Y.; Xu Z.; Wei P.; Cheng L.	Frontiers in Earth Science	2022	10.3389/feart.2022.1010733	"Risk perceptions are beliefs about potential harm or the possibility of a loss. This is a subjective judgment that people make about the characteristics and severity of a risk. In the study, risk perception was considered to be a subjective judgment made by farmers regarding the characteristics and severity of the risks brought about by climate change."	3
_07452022	16	Associating farmers' perception of climate change and variability with historical climate data	Ezeh, J. O.; Madukwe, E. U.; Ezeh, C. U.	Journal of Agricultural Sciences	2022	10.2298/JAS2203299E	"Perception in this content entails the approaches through which the people understand their environment and so can utilise the environmental resources and acquire the capability to adapt to the stimuli that may arise from their interactions."	301
_07552022	31	Knowledge of climate change and adaptation by smallholder farmers: evidence from southern Ethiopia	Belay A.; Oludhe C.; Mirzabaev A.; Recha J.W.; Berhane Z.; Osano P.M.; Demissie T.; Olaka L.A.; Solomon D.	Heliyon	2022	10.1016/j.heliyon.2022.e12089	"Recent literature revealed that climate change perception is a chal_x0002_lenging process that involves psychological concepts, such as attitudes,beliefs, and concerns on how climate change is happening (Fierros--Gonzalez and Lopez-Feldman, 2021). Perception, in this case, refers to people’s understanding of the reality and causes of climate change, its consequences, and the factors that determi…	2
_07572022	6	Climate Change Perceptions and Adaptation Strategies: A Mixed Methods Study with Subsistence Farmers in Rural Peru	Landaverde R.; Rodriguez M.T.; Niewoehner-Green J.; Kitchel T.; Chuquillanqui J.	Sustainability (Switzerland)	2022	10.3390/su142316015	"Perceptions about CC are “a complex process that encompasses a range of psychological constructs such as knowledge, beliefs, attitudes, and concerns about if and how the climate is changing” ([17], p. 2)".	2
_07892022	1	Climate change and the Western Himalayan community: Exploring the local perspective through food choices	Das, S; Mishra, AJ	Ambio	2022	10.1007/s13280-022-01810-3	"The degree of awareness for climatic variabilities is time and space context-specific, which varies according to local communities’ own experiences with their ecosystem. The preliminary knowledge of climate change comes from the direct observation of the environment and its physical consequences."	5
_07912022	1	Impacts of Climate Change on the Lives of Riverine Farmers on the Lower Rio Negro, Amazon	de Vasconcelos, MA; Pereira, HD; Lopes, M; Guimaraes, DFD	Atmosphere	2022	10.3390/atmos13111906	"Environmental perception is the response of the senses to environmental stimuli (sensory perception) and the mental activity resulting from the relationship with the environment (cognitive perception) [51]."	15
_00292021	6	Changes in the environment from perspectives of small-scale farmers in remote Vietnam	Nguyen-Anh, T.; Nong, D.; Leu, S.; To-The, N.	Regional Environmental Change	2021	10.1007/s10113-021-01835-6	"Farmers’ perception, which is a cognitive driving force".	3
_00362021	6	Determinants of farmers' perceptions of climate variability, mitigation, and adaptation strategies in the central highlands of Kenya	Mairura, F.S.; Musafiri, C.M.; Kiboi, M.N.; Macharia J.M.; Ng'etich O.K.; Shisanya C.A.; Okeyo J.M.; Mugendi D.N; Okwuosa, E.A.; Ngetich, F.K.	Weather and Climate Extremes	2021	10.1016/j.wace.2021.100374	"Farmers’ perception of climate variability is a complex process that includes a range of psychological constructs such as knowledge, beliefs, attitudes, and practices related to how the local climate has varied (Whitmarsh and Capstick, 2018). Farmers’ perception of climate variability is shaped by farm household characteristics, historical experiences with local climates especially the impact of…	2
_00662021	10	Smallholder farmers’ perceived climate-related risk, impact, and their choices of sustainable adaptation strategies	Mamun, A.A.; Roy, S.; Islam, A.R.M.T.; Monirul Alam G.M.; Alam E.; Pal S.C.; Sattar, M.A.; Mallick, J.	Sustainability (Switzerland)	2021	10.3390/su132111922	"Climate change risk perception is a multitask procedure that depends on different factors including socio-economic, demographic, political, and cultural activities [54]. Overall, personal understanding leads to a pivotal role in identifying farmers’ perceived climate-related risks".	7
_00772021	11	Climate change perception and impact of on-farm demonstration on intensity of adoption of adaptation strategies among smallholder farmers in South Africa	Ojo, T.O.; Ogundeji, A.A.; Belle, J.A.	Technological Forecasting and Social Change	2021	10.1016/j.techfore.2021.121031	"CCP (climate change perception) can be defined as the stage at which a household perceives changes in climatic conditions".	3
_00812021	6	Indigenous knowledge about climate change and sustainability of nomadic livelihoods: understanding adaptability coping strategies	Ghazali, S.; Azadi, H.; Janečková, K.; Sklenička P.; Kurban, A.; Cakir, S.	Environment, Development and Sustainability	2021	10.1007/s10668-021-01332-0	"Perception is described as the process of creating experiential feelings in the real world (Lindsay & Norman, 2013) and highlighting an individualʼs ability to take advantage of his experience of nature and natural variables (Hartig et al., 2001)".	16745
_00972021	6	Perceptions, vulnerability and adaptation strategies for mitigating climate change effects among small livestock herders in Punjab, Pakistan	Faisal, M.; Abbas, A.; Cai, Y.; Ali A.; Shahzad M.A.; Akhtar S.; Raza M.H.; Ajmal M.A.; Xia C.; Sattar, S.A.; Batool, Z.	International Journal of Environmental Research and Public Health	2021	10.3390/ijerph182010771	"perception of CC is a personal assessment [25] that comprises an individual’s understanding, which in turn motivates actions with respect to CC incidence and severity [26]. Thus, an individual must perceive CC before responding to it, and this perception needs to be linked with actual CC for effective adaptation measures". (...) The perception of risk is a mental construct and personal perceptio…	2;9
_01062021	10	Indigenous farmers' perception of climate change and the use of local knowledge to adapt to climate variability: A case study of Vietnam	Manh, N.T.; Ahmad, M.M.	Journal of International Development	2021	10.1002/jid.3573	"Farmers' perceptions consider farmers' observation of changes in climate and climatic events over a long period (Soubry et al., 2020). Furthermore, perception refers to the practical knowledge rising from experience and concrete situations; and perception is also linked to local knowledge (Gupta, 2012) (...) In this paper, farmers' perception of climate change is defined as the farmers' percepti…	1190
_01312021	6	Ethnic minority farmers’ perceptions and use of local knowledge to adapt to climate change: Some insights from Vietnam	Manh, N.T.; Ahmad, M.M.	Singapore Journal of Tropical Geography	2021	10.1111/sjtg.12397	"Furthermore, perception is the practical knowledge arising from experiences and concrete situations; and perception is also linked to local knowledge. In this paper, farmers’ perceptions of climate change are defined as the farmers’ understanding of climate change based on observations and individual experiences in relation to the increase, decrease or status quo in rainfall, temperature and ext…	398
_01352021	6	Land-use and climate related drivers of change in the reindeer management system in Finland: Geography of perceptions	Rasmus, S.; Wallen, H.; Turunen, M.; Landauer, M.; Tahkola, J.; Jokinen, M.; Laaksonen, S.	Applied Geography	2021	10.1016/j.apgeog.2021.102501	"Perceptual geography is characterized by a common idea that experience affects perception, which leads to the conclusion that perceptions vary because individuals’ life experiences differ (Tuan, 2003). Perceptions are understood as points of contact between people and their environment and as a basis for spatial reasoning and decision making. Perception is the process that encodes the objective …	3
_01392021	6	Linking risk preferences and risk perceptions of climate change: A prospect theory approach	Villacis, A.H.; Alwang, J.R.; Barrera, V.	Agricultural Economics (United Kingdom)	2021	10.1111/agec.12659	"Risk perceptions refer to a decision maker’s assessment of the risk inherent in a situation. They are important determinants of decision maker behavior as studies have shown they can influence the assessment of uncertainty and distort one’s judgments, knowledge, and the ability to perform under risky conditions (Lusk et al., 2014; Lusk & Coble, 2005; Sitkin & Pablo, 1992;Waterfield et al., 2020)…	863-864
_01482021	6	Are perception and adaptation to climate variability and change of cowpea growers in Mali gender differentiated?	Diarra, F.B.; Ouédraogo, M.; Zougmoré, R.B.; Partey, S.T.; Houessionon, P.; Mensah, A.	Environment, Development and Sustainability	2021	10.1007/s10668-021-01242-1	"The theoretical context of climate change perception is built on observation, personal experience and information received from the surroundings/neighborhood over a period of time".	13855
_01662021	6	Comparative Analysis of Meteorological Records of Climate Variability and Farmers' Perceptions in Sekota Woreda, Ethiopia	Behailu, G.; Ayal, D.Y.; Zeleke, T.T.; Ture, K.; Bantider, A.	Climate Services	2021	10.1016/j.cliser.2021.100239	"Perception has been defined as the process by which organisms interpret and organize sensation to produce a meaningful experience of the world (Lindsay and Norman, 1972); and that a person’s perceptions are based on experiences with natural and other environmental factors that vary in the extent to which such perceptions are enabled (Hartig et al., 2001). Farmers’ perception of climate variabili…	2
_01952021	6	Regional mapping of climate variability index and identifying socio-economic factors influencing farmer’s perception in Bangladesh	Rabbi, S.E.; Shant, R.; Karmakar, S.; Habib, A.; Kropp, J.P.	Environment, Development and Sustainability	2021	10.1007/s10668-020-01104-2	"Perception is defined as a process of receiving information and stimuli from our surroundings and converting those into psychological responses. However, individual perception differs with time and situation and particularly, perception of climate change is a difficult idea for the farmers (Uddin et al. 2017)".	11051
_02762021	6	Climate change risk perceptions and agricultural adaptation strategies in vulnerable riverine char islands of Bangladesh	Ahmed, Z.; Guha, G.S.; Shew, A.M.; Alam, G.M.M.	Land Use Policy	2021	10.1016/j.landusepol.2021.105295	"Risk perception is a mental construct (Sjoberg, 2000) and farmers’ climate change risk perceptions are unique in a sense that it allows for a differentiation between the actual real-world hazards, for instance, climate change, and intuitive evaluation of those dangers (Rosa, 2003; Cutter, 1996)".	5
_03392021	6	Climate change and variability perceptions and adaptations of pastoralists’ communities in the Maasai Steppe, Tanzania	Nnko, H.J.; Gwakisa, P.S.; Ngonyoka, A.; Estes, A.	Journal of Arid Environments	2021	10.1016/j.jaridenv.2020.104337	"In this study, perception is defined as the way in which climate change and variability is regarded, understood, or interpreted by local people. Perception is of particular interest because of its ability to enhance solutions for risky climate events or otherwise (Maddison, 2006)".	1
_04432021	10	Understanding climate change and drought perceptions, impact and responses in the rural Savannah, West Africa	Adaawen, S.	Atmosphere	2021	10.3390/atmos12050594	"Risk perception involves the “subjective assessment of the probability of a specified type of accident (or event) happening and how concerned we are with the consequences” [28] (p. 80)".	2
_04622021	10	Responses of the Tharu to climate change-related hazards in the water sector: Indigenous perceptions, vulnerability and adaptations in the western Tarai of Nepal	Chaudhary B.R.; Acciaioli G.; Erskine W.; Chaudhary P.;	Climate and Development	2021	10.1080/17565529.2021.1889947	"Climate perception is a process by which individuals sense and realise changes in climate-related stimuli, where stimuli include changes in climate variables and extremes (IPCC, 2014a)".	2
_04672021	6	The importance of climate change awareness for the adaptive capacity of ethnic minority farmers in the mountainous areas of Thua Thien Hue province	Sen, L.T.H.; Bond, J.; Phuong, L.T.H.; Winkel, A.; Tran, U.C.; Le, N.V.	Local Environment	2021	10.1080/13549839.2021.1886064	"Climate change awareness involves creating knowledge, understanding and values, attitude, skills, and abilities among individuals and social groups towards the issues of climate change for attaining a better quality environment (Ekpoh and Ekpoh, 2011). (...) In this study, awareness of climate change was measured by an index of four groups of statements adopted from Marshall et al. (2013) and We…	239-240
_04732021	6	Livestock farmers’ perception and adaptation to climate change: panel evidence from pastoral areas in China	Yang, S.; Yu, L.; Leng, G.; Qiu, H.	Climatic Change	2021	10.1007/s10584-021-02992-7	"We differentiate between perceptions of climate change in short and long term. Short-term perception is defined as the perception of extreme weather events in the past year, whereas long-term perceptions are perceived changes in temperature and rainfall over the last 20 years".	4
_05902021	1	Knowing the Clouds through the Land: Perceptions of Changes in Climate through Agricultural Practices in Two Nahua Indigenous Communities	Martinez-Herrera, G.; Trejo, I.; Moreno-Calles, A.I.; de Alba-Navarro, M.F.; Martinez-Balleste, A.	Journal of Ethnobiology	2021	10.2993/0278-0771-41.3.849	"According to Ingold (2000, 2011), perception is mediated by and modified through interaction with the environment, historical background, and personal or lived experiences. In the context of climate change, perception is often studied as the process of acquiring information about one’s environment and how it enhances climate awareness (Karki et al. 2019)".	350
_08502021	3	Determinants of climate change adaptation and perceptions among small-scale farmers of Embu County, Eastern Kenya	Kangai, R.; Chitechi, E. W.; Koske, J.; Waswa, B.; Ngare, I.	African Journal of Environmental Science and Technology	2021	10.5897/AJEST2020.2943	"Perception is a process in which stimulus or information is received and transformed to generate a psychological awareness (Ayal and Filho, 2017). This stimulus is formulated based on cultural background, prior experience, and socioeconomic factors."	168-169
_00032020	10	Are smallholder farmers’ perceptions of climate variability supported by climatological evidence? Case study of a semi-arid region in South Africa	Rapholo, M.T.; Diko, Makia L.	International Journal of Climate Change Strategies and Management	2020	10.1108/IJCCSM-01-2020-0007	"Farmers’ perception of climate change was considered as an aggregated awareness about the trend of the following four climatic parameters (rainfall, temperature, number of rainy days and frequency of dry spells) generated from the historical climate records of the research area".	575
_00462020	6	Trends of climate change and variability in three agro-ecological settings in central Ethiopia: Contrasts of meteorological data and farmers’ perceptions	Etana, D.; Snelder, D.J.R.M.; van Wesenbeeck, C.F.A.; Buning, T.C.	Climate	2020	10.3390/cli8110121	"farmers’ perception refers to short-term experience relying on memories [17]".	2
_00532020	10	Perceived Climate Variability and Compounding Stressors: Implications for Risks to Livelihoods of Smallholder Indian Farmers	Singh, R.K.; Singh, A.; Kumar, S.; Sheoran, P.; Sharma, D.K.; Stringer, L.C.; Quinn, C.H.; Kumar, A.; Singh, D.	Environmental Management	2020	10.1007/s00267-020-01345-x	"In this study, perceptions about climate variability and other stressors were defined as an individual’s ability to see, hear and experience (over the period 2000–2015) any one or combination of stressors caused by climatic phenomena alone and/or ecological, socio-economic and political factors affecting activities vital to the farmers’ subsistence".	827
_00832020	6	Assessing farmers’ preparedness to cope with the impacts of multiple climate change-related hazards in the Terai lowlands of Nepal	Budhathoki, N.K.; Paton, D.; A. Lassa, J.; Zander, K.K.	International Journal of Disaster Risk Reduction	2020	10.1016/j.ijdrr.2020.101656	"risk perception is the subjective assessment of the probability of a natural hazard occurring and the consequences of hazards activities (severity) [2,12–14]".	2
_01062020	6	Heat, cold, and floods: exploring farmers’ motivations to adapt to extreme weather events in the Terai region of Nepal	Budhathoki, N.K.; Paton, D.; Lassa, J.A.; Bhatta, G.D.; Zander, K.K.	Natural Hazards	2020	10.1007/s11069-020-04127-0	"Threat appraisal, also known as risk perception, is the primary cognitive process assessing how an individual is threatened by a specific known risk consisting of perceived probability and perceived severity (the consequences) (Grothmann and Reusswig 2006)."	3215
_02302020	11	Changing climate - Changing livelihood: Smallholder's perceptions and adaption strategies	Funk, C.; Raghavan Sathyan, A.; Winker, P.; Breuer, L.	Journal of Environmental Management	2020	10.1016/j.jenvman.2019.109702	"Perception is the process of receiving external stimuli and converting them into psychological responses based on past events and the present situation (van den Ban and Hawkins, 1996)".	2
_02582020	6	Perceptions and knowledge on climate change in local communities in the Offinso Municipality, Ghana	Sraku-Lartey, M.; Buor, D.; Adjei, P.O.-W.; Foli, E.G.	Information Development	2020	10.1177/0266666918811391	"Perception research, according to Kamau, (2010) thus attempts to understand the complex interrelationships between man and the biosphere since man’s actions and decisions concerning the environment are based on objective as well as subjective factors. Perception research is therefore concerned with how individuals or groups perceive their environment and how they react to changes in the environm…	3-4
_02892020	2	Perception of the impact of climate change on the quality of life and well-being of the inhabitants of the cerro blanco agricultural community, Limarí province, Chile [Percepción del impacto del cambio climático sobre la calidad de vida y el bienestar de los habitantes de la comunidad agrícola cerro blanco, provincia de Limarí, Chile]	Alfaro, A.A.; Cortés, M.E.	Idesia	2020	10.4067/S0718-34292020000400127	"Perception is the first cognitive process through which the individual obtains information from the environment and allows the subject to form a representation of reality (Sánchez and Barraza, 2015)."	128
_02922020	6	Small holder farmers’ perception and response mechanisms to climate change: Lesson from Tekeze lowland goat and sorghum livelihood zone, Ethiopia	Mihiretu, A.; Okoyo, E.N.; Lemma, T.	Cogent Food and Agriculture	2020	10.1080/23311932.2020.1763647	"Climate change perceptions are the process of receiving information from the environment and transform it into psychological awareness (IPCC, 2014)."	3
_06592020	3	Place-based perceptions, resilience and adaptation to climate change by smallholder farmers in rural South Africa.	Tesfuhuney, W. A.; Mbeletshie, E. H.	International Journal of Agricultural Research, Innovation and Technology	2020	10.3329/ijarit.v10i2.51585	"Farmers’ perception of climate change refers to an aggregated awareness of the trend in the climatic parameters such as rainfall, temperature, drought and onset and end of the rainy season."	117
_00722019	10	Rethinking indigenous climate governance through climate change and variability discourse by a Zimbabwean rural community	Mugambiwa, S.S.; Rukema, J.R.	International Journal of Climate Change Strategies and Management	2019	10.1108/IJCCSM-11-2018-0074	"A plethora of scholars define climate change perceptions as awareness of change in climatic conditions and their impacts on people’s livelihoods (Mazvimavi, 2010; Simba et al., 2012; Rankoana, 2016)."	731
_01692019	6	Pastoralists’ perception of and adaptation strategies for climate change: associations with observed climate variability	Zhang, Q.; Cui, F.; Dai, L.; Feng, B.; Lu, Y.; Tang , H.	Natural Hazards	2019	10.1007/s11069-019-03620-5	"(...) public perception, defined as the process by which the public interprets and organizes sensation to produce a meaningful experience of the world (Ndamani and Watanabe 2015) (...)".	1389
_01742019	6	Indigenous people’s perceptions about climate change, forest resource management, and coping strategies: a comparative study in Bangladesh	Ahmed, M.N.Q.; Atiqul Haq, S.M.	Environment, Development and Sustainability	2019	10.1007/s10668-017-0055-1	"Van den Ban and Hawkins (2000) define perception as the process by which we receive information or stimuli from our environment and transform it into psychological awareness to produce meaningful experiences of the world."	681
_02052019	6	Cryospheric hazards and risk perceptions in the Sagarmatha (Mt. Everest) National Park and Buffer Zone, Nepal	Sherpa, S.F.; Shrestha, M.; Eakin, H.; Boone, C.G.	Natural Hazards	2019	10.1007/s11069-018-3560-0	"Perceived probability and perceived severity of a hazard are defined as a person’s expectancy of being exposed to threats and how harmful the consequences of the threat would be if it were to actually occur, respectively."	611
_02242019	6	Fishers' decisions to adopt adaptation strategies and expectations for their children to pursue the same profession in Chumphon Province, Thailand	Sereenonchai, S.; Arunrat, N.	Climate	2019	10.3390/cli7020034	"Personal perception is what individuals perceive of the local climate instability, climate change and reactions, based on personal experience and values [18]."	10
_02332019	6	Climate change perception: an analysis of climate change and risk perceptions among farmer types of Indian Western Himalayas	Shukla, R.; Agarwal, A.; Sachdeva, K.; Kurths, J.; Joshi, P.K.	Climatic Change	2019	10.1007/s10584-018-2314-z	"Perception is a cognative process through which humans interpret experiences of the environment and in turn generate response strategies. Schlüter et al. (2017) highlights that in various behavioral models, perception is the initial receptor stage, i.e., “what comes in” and behavior is the final outcome, i.e., “what goes out.”"	104
_02582019	6	Indigenous knowledge and farmer perceptions of climate and ecological changes in the bamenda highlands of cameroon: Insights from the bui plateau	Tume, S.J.P.; Kimengsi, J.N.; Fogwe, Z.N.	Climate	2019	10.3390/cli7120138	"Perception is the way of processing raw data that a person receives through his/her daily and long-term interaction with immediate environment into meaningful pattern."	5
_02792019	10	Farmers' Perceptions of Climate Change Trends and Adaptation Strategies in Semiarid Highlands of Eastern Tigray, Northern Ethiopia	Kahsay, H.T.; Guta, D.D.; Birhanu, B.S.; Gidey, T.G.; Routray, J.K.	Advances in Meteorology	2019	10.1155/2019/3849210	"Local people’s perception of rainfall behavior is an idiosyncratic manifestation of their experience and various environmental aspects [28]".	2
_03122019	26	Vulnerability to climate change of smallholder farmers in the Hamadan province, Iran	Jamshidi, O.; Asadi, A.; Kalantari, K.; Azadi, H.; Scheffran, J.	Climate Risk Management	2019	10.1016/j.crm.2018.06.002	"Climate change perceptions include the individuals’ views and interpretations of the climate issue based on beliefs, experiences, and understanding (Wolf and Moser, 2011)."	155
_04452019	1	Resilience to climate variability: the role of perceptions and traditional knowledge in the Colombian Andes	Vargas, C.A.C.; Romero, S.H.; Leon-Sicard, O.	Agroecology And Sustainable Food Systems	2019	10.1080/21683565.2019.1649782	"Perceptions are complex and dynamic processes that are tied to social experiences and constitute a bridge between lived contexts and the environment (Sánchez 2011)."	5-6
_05902019	3	Less Rain and More Heat”: Smallholders’ Perception and Climate Change Adaptation Strategies in Tropical Environments	Ramírez, K. D. I.;Ibarra, A. M. A.	Sociedad y Ambiente	2019	10.31840/sya.v0i21.2040	"Perception of climate variability is complex, and involves the opinions, beliefs, values and rules people have regarding climate change, which determine the orientation of their actions, in other words, whether they are positive or negative as regards adaptation."	79
_00072018	2	Smallholder farmers' perception to climate change impact on crop production: Case from drought prone areas of Bangladesh	Roy, D.; Kowsari, M.S.; Nath, T.D.; Taiyebi, K.A.; Rashid, M.M.	International Journal of Agricultural Technology	2018		"Perception refers to the process concerned with the acquisition and interpretation of information from one’s environment (Maddox, 1995)."	4
_00472018	2	Human perception of climate change	Rankoana, S.A.	Weather	2018	10.1002/wea.3204	"Slegers (2008) and Ejembi and Alfa (2012) add that human perceptions of environmental changes are informed by experiences of how the changes influence people’s livelihoods."	367
_00572018	11	Climate, the Earth, and God – Entangled narratives of cultural and climatic change in the Peruvian Andes	Scoville-Simonds, M.	World Development	2018	10.1016/j.worlddev.2018.06.012	"As pointed out by an anonymous reviewer, ‘perception’ and ‘understanding’ are sometimes synonymous. Yet, the Oxford Living Dictionary contains two distinct definitions of the word perception – ‘The ability to see, hear, or become aware of something through the senses,’ and ‘The way in which something is regarded, understood, or interpreted.’"	346
_01072018	10	Farmers’ perspectives: Impact of climate change on African indigenous vegetable production in Kenya	Chepkoech, W.; Mungai, N.W.; Stöber, S.; Bett, H.K.; Lotze-Campen, H.	International Journal of Climate Change Strategies and Management	2018	10.1108/IJCCSM-07-2017-0160	"Perception here follows the definition of Ndamani and Watanabe (2015) as the process by which organisms (humans) interpret and organise sensations to produce a meaningful experience of the world."	557
_01242018	6	Evaluation of small-scale fishers' perceptions on climate change and their coping strategies: Insights from lake Malawi	Limuwa, M.M.; Sitaula, B.K.; Njaya, F.; Storebakken, T.	Climate	2018	10.3390/cli6020034	"The perception framework is hinged around psychology, which is study of behaviour and mental processes [45]. (...) perceptions are subjective [47] and comprise a wide range of things which are contextual, value-laden and dynamic [38,47]. For example, a definition of a similar event might be different within a group of individuals in with experience, i.e., how individuals react to situations [38]…	3
_02432018	26	Understanding climate change impacts on water buffalo production through farmers’ perceptions	Escarcha, J.F.; Lassa, J.A.; Palacpac, E.P.; Zander, K.K.	Climate Risk Management	2018	10.1016/j.crm.2018.03.003	"We defined perceptions as the views and interpretations of the climate change issues based on beliefs, experiences and understanding (Wolf & Moser, 2011)."	52
_02502018	26	Climate change adaptation in the western-Himalayas: Household level perspectives on impacts and barriers	Pandey, R.; Kumar, P.; Archie, K.M.; Gupta, A.K.; Joshi, P.K.; Valente, D.; Petrosillo, I.	Ecological Indicators	2018	10.1016/j.ecolind.2017.08.021	"Human perception of the environment shapes and is shaped by human knowledge of the environment, and involves interpretation of events or information; therefore, any landscape consists of two basic elements, the biophysical components of an area affected by human activities and analyzed through “objective” analysis, and the perception and the value assigned to the environment by people, evaluated…	28
_03752018	1	Individual Local Farmers' Perceptions of Environmental Change in Tanzania	Roschel, L.; Graef, F.; Dietrich, O.; Schafer, M.P.; Haase, D.	Water	2018	10.3390/w10040525	"Perception of the environment describes how a person perceives the environment through the brain´s and their senses’ ability to process and store information. The perceptual process is highly complex, but broken down it consists of six steps: the presence of objects, observation, selection, organization, interpretation, and response [6]. The selection, organization, and interpretation is persona…	1
_04992018	3	Do Smallholder Farmers Perceive Rainfall Variability the Same and Correctly? Gendered and Spatial Analysis of Perception Versus Actual Trends of Rainfall in Three Livelihood Zones in Kenya	Kiumbuku, S. K.; Baaru, M. W.; Mutinda, J. W.	Journal of Environment and Earth Science	2018		"Perception to climate variability can be associated with both social-cultural construction and psychological dimensions (Weber, 2001; Palmer, 1996; Hansen et al,. 2004). From a social cultural dimension perception it is systematically determined by how people who share a common culture interpret a phenomenon that affects their livelihoods and way of life (Weber, 2001). Psychologically, perceptio…	1-2
