# Supplementary material for: Existing evidence of conceptual differences in research on climate change perceptions among smallholders? A systematic map
Source: Environ Evid. 2023 Dec 7;12:28. doi: 10.1186/s13750-023-00321-2 (PMC11378835; doi:10.1186/s13750-023-00321-2)
Supplement: Supplementary file 5 — Additional file 5. Complete reference list of the articles selected for full reading. [file 13750_2023_321_MOESM5_ESM.xlsx]

## Sheet: read me
variable	description	format	example
id	XXXX+YYYY, where XXXX is the current number as 0001, 0002,…,000n and YYYY is year, as 2020.	number	_00012020
source	1 = WoS Core Collection 2 = Scopus 3 = BASE 4 = Science Direct 5 = PubMed 6 = WoS and Scopus 7 = WoS and BASE 8 = WoS and Science Direct 9 = WoS and PubMed 10 = WoS, Scopus, BASE 11 = WoS, Scopus, Science Direct 12 = WoS, Scopus, PubMed 13= WoS, BASE, Science Direct 14 = WoS, BASE, PubMed 15 = WoS, Science Direct, PubMed 16= Scopus and BASE 17= Scopus and Science Direct 18= Scopus and PubMed 19= …	number	1
title	Title of article	text	Determinants of choice of climate change adaptation practices by smallholder pineapple farmers in the semi-deciduous forest zone of Ghana.
author	Author(s) of article	text	Antwi-Agyei, P.; Wiafe, E.A.; Amanor, K.; Baffour-Ata, F.; Codjoe, S.N.A.
journal	Journal of article	text	Environmental and Sustainability Indicators
year	Year of article (YYYY)	number	2020
doi	alphanumeric string of characters, e.g. 10.1016/j.jenvman.2021.113801		10.1016/j.jenvman.2021.113801
select	Article was selected? 0=No; 1=Yes.	number	1
final_included	Article was selected? 0=No; 1=Yes.	number	0
why	Reason for exclusion (not full read)	text

## Sheet: articles_selected
id	source	title	author	journal	year	doi	select	final_included	why
_00022022	6	Effects of climate variability on livestock productivity and pastoralists perception: The case of drought resilience in Southeastern Ethiopia	Habte, M.; Eshetu, M.; Maryo, M.; Andualem, D.; Legesse, A.	Veterinary and Animal Science	2022	10.1016/j.vas.2022.100240	1	1
_00032022	6	How do farm size and perceptions matter for farmers’ adaptation responses to climate change in a developing country? Evidence from Nepal	Koirala, P.; Kotani, K.; Managi, S.	Economic Analysis and Policy	2022	10.1016/j.eap.2022.01.014	1	1
_00052022	19	Smallholders’ adaptation to climate change in Western Kenya: Considering socioeconomic, institutional and biophysical determinants	Musafiri, C.M.; Kiboi, M.; Macharia, J.; Ng'etich, O.K.; Kosgei, D.K.; Mulianga, B.; Okoti, M.; Ngetich, F.K.	Environmental Challenges	2022	10.1016/j.envc.2022.100489	1	1
_00072022	11	Climate change vulnerability, adaptation measures, and risk perceptions at households level in Acholi sub-region, Northern Uganda	Twecan, D.; Wang, W.; Xu, J.; Mohmmed, A.	Land Use Policy	2022	10.1016/j.landusepol.2022.106011	1	1
_00112022	6	Extreme hydroclimatic events in rural communities of the Brazilian Amazon: local perceptions of change, impacts, and adaptation	Almudi, T.; Sinclair, A.J.	Regional Environmental Change	2022	10.1007/s10113-021-01857-0	1	1
_00222022	6	Climate change perceptions, impacts and adaptation practices of fishers in southeast Bangladesh coast	Alam, E.; Mallick, B.	International Journal of Climate Change Strategies and Management	2022	10.1108/IJCCSM-02-2021-0019	1	1
_00552022	6	Indigenous local observations and experiences can give useful indicators of climate change in data-deficient regions	Chanza, N.; Musakwa, W.	Journal of Environmental Studies and Sciences	2022	10.1007/s13412-022-00757-x	1	1
_00592022	6	Local differentiation and adaptation to climate change in Coastal Ghana	Owusu, V.; Andriesse, E.	Geographical Review	2022	10.1080/00167428.2021.2023530	1	0	Not disponible (pay acess). We do not have access to the University of São Paulo's VPN.
_00632022	6	Risk, perception and adaptation to climate change: evidence from arid region, India	Singh, N.P.; Anand, B.; Srivastava, S. K.; Kumar, N.R.; Sharma, S.; Bal, S.K.; Rao, K.V.; Prabhakar, M.	Natural Hazards	2022	10.1007/s11069-022-05216-y	1	1
_00692022	6	Role of Homestead Forests in Adaptation to Climate Change: A Study on Households’ Perceptions and Relevant Factors in Bandarban Hill District, Bangladesh	Baul, T.K.; Peuly, T.A.; Nandi, R.; Kar, S.; Karmakar, S.	Environmental Management	2022	10.1007/s00267-022-01598-8	1	1
_00702022	12	Living and Responding to Climatic Stresses: Perspectives from Smallholder Farmers in Hanang’ District, Tanzania	Maliki, M.A.; Pauline, N.M.	Environmental Management	2022	10.1007/s00267-021-01588-2	1	1
_00722022	6	Awareness and perception of climate change by smallholder farmers in two agroecological zones of Oyo state Southwest Nigeria	Akano, O.; Modirwa, S.; Oluwasemire, K.; Oladele, O.	GeoJournal	2022	10.1007/s10708-022-10590-y	1	1
_00752022	6	Community perceptions of climate change and ecosystem-based adaptation in the mangrove ecosystem of the Rufiji Delta, Tanzania	Nyangoko, B.P.; Berg, H.; Mangora, M.M.; Shalli, M.S.; Gullström, M.	Climate and Development	2022	10.1080/17565529.2021.2022449	1	1
_00772022	6	The Relationship between Climate Change, Variability, and Food Security: Understanding the Impacts and Building Resilient Food Systems in West Pokot County, Kenya	Obwocha, E.B.; Ramisch, J.J.; Duguma, L.; Orero, L.	Sustainability (Switzerland)	2022	10.3390/su14020765	1	1
_00822022	6	Climate change perceptions and adaptations by indigenous Chepang community of Dhading, Nepal	Rai, S.; Dahal, B.; Anup, K.C.	GeoJournal	2022	10.1007/s10708-022-10577-9	1	1
_00992022	2	Factors Influencing Choice of Climate Change Adaptation Methods among Underutilized Indigenous Vegetable farmers	Ekemini-Richard, M.; Ayanwale, A.B.; Adelegan, O.J.	International Journal of Vegetable Science	2022	10.1080/19315260.2020.1848960	1	1
_01332022	6	Farmers' behaviors and attitudes toward climate change adaptation: evidence from Vietnamese smallholder farmers	Tiet, T.; To-The, N.; Nguyen-Anh, T.	Enviroment Development and Sustainability	2022	10.1007/s10668-021-02030-7	1	1
_01422022	6	Development of a regional climate change perception index based on traditional knowledge base of small-marginal farmers	Bhattacharjee, S; Das, JK; Roy, S; Chakrabarti, S	Indian Journal of Traditional Knowledge	2022		1	1
_01502022	1	Determinants of Farmers' Risk Perceptions of Hailstorms in Northern Bangladesh: Is Adaptive Capacity the Major Concern?	Raihan, M.L.; Basu, M.; Onitsuka, K.; Hoshino, S.	Polish Journal of Environmental Studies	2022	10.15244/pjoes/135699	1	1
_01562022	19	Climate change perception and local adaptation of natural resource management in a farming community of Cameroon: A case study	Chimi, P.M.; Mala, W.A.; Fobane, J.L.; Essouma, F.M.; II, J.A.M.; Funwi, F.P.; Bell, J.M.	Environmental Challenges	2022	10.1016/j.envc.2022.100539	1	1
_01662022	6	Climate change-induced livelihood adaptive strategies and perceptions of forest-dependent communities: The case of Inanda, KwaZulu-Natal, South Africa	Wale, E.; Nkoana, M.A.; Mkuna, E.	Trees, Forests and People	2022	10.1016/j.tfp.2022.100250	1	1
_01722022	6	Do farmers perceive climate change clearly? An analysis of meteorological data and farmers’ perceptions in the sub-Himalayan West Bengal, India	Datta, P.; Behera, B.	Journal of Water and Climate Change	2022	10.2166/wcc.2022.058	1	1
_01762022	10	Climate Change Perceptions and Adaptations among Smallholder Farmers in the Mountains of Eastern Democratic Republic of Congo	Amani, R.K.; Riera, B.; Imani, G.; Batumike, R.; Zafra-Calvo, N.; Cuni-Sanchez, A.	Land	2022	10.3390/land11050628	1	1
_01772022	10	Farmers’ Perception and Efficacy of Adaptation Decisions to Climate Change	Reddy, K.V.; Paramesh, V.; Arunachalam, V.; Das, B.; Ramasundaram, P.; Pramanik, M.; Sridhara, S.; Reddy, D.D.; Alataway, A.; Dewidar, A.Z.; Mattar, M.A.	Agronomy	2022	10.3390/agronomy12051023	1	1
_01782022	10	Livelihood Capitals, Income Inequality, and the Perception of Climate Change: A Case Study of Small-Scale Cattle Farmers in the Ecuadorian Andes	Torres, B.; Cayambe, J.; Paz, S.; Ayerve, K.; Heredia-R, M.; Torres, E.; Luna, M.; Toulkeridis, T.; García, A.	Sustainability (Switzerland)	2022	10.3390/su14095028	1	1
_02012022	6	An Assessment of Farmers' Perception and Adaptive Capacity for Climate Change	Chaudhary, H.; Mishra, K.	Indian Journal of Economics and Development	2022	10.35716/IJED/21264	1	1
_02042022	6	Climate Change Perceptions, Impacts and Adaptation Strategies: Insights of Fishers in Zambezi River Basin, Zimbabwe	Muringai, R.T.; Mafongoya, P.; Lottering, R.T.	Sustainability (Switzerland)	2022	10.3390/su14063456	1	1
_02152022	10	Agrobiodiversity and perceived climatic change effect on family farming systems in semiarid tropics of Kenya	Njeru, E.M.; Awino, R.O.; Kirui, K.C.; Koech, K.; Jalloh, A.A.; Muthini, M.	Open Agriculture	2022	10.1515/opag-2022-0099	1	1
_02162022	6	Assessment and adaptation strategies of climate change through the prism of farmers' perception: A case study	Kamruzzaman, M.; Rahman, A.T.M.S.; Basak, A.; Alam, J.; Das, J.	International Journal of Environmental Science and Technology	2022	10.1007/s13762-022-04254-0	1	1
_02172022	10	Cropping systems intensification and diversification: risk, vulnerability and adaptation in southwest coastal Bangladesh	Jamal, M.R.; Kristiansen, P.; Kabir, M.J.; Lobry de Bruyn, L.	International Journal of Sustainable Development and World Ecology	2022	10.1080/13504509.2022.2073615	1	0	Not disponible (pay acess). We do not have access to the University of São Paulo's VPN.
_02182022	6	Farmers’ Perception and Adaptation Strategies to Climate Change in Central Mali	Amadou, T.; Falconnier, G.N.; Mamoutou, K.; Georges, S.; Alassane, B.A.; François, A.; Michel, G.; Benjamin, S.	Weather, Climate, and Society	2022	10.1175/WCAS-D-21-0003.1	1	1
_02192022	6	Do Local Perceptions of Climate Variability and Changes Correspond to Observed Climate Changes? A Comparative Study from Nepal as One of the Most Climate-Vulnerable Countries	Darjee, K.B.; Neupane, P.R.; Köhl, M.	Weather, Climate, and Society	2022	10.1175/WCAS-D-21-0081.1	1	0	Not disponible (pay acess). We do not have access to the University of São Paulo's VPN.
_02222022	6	Awareness and adaptations to climate change among the rural farmers in different agro-ecological zones of Tanzania	Mkonda, M.Y.	Management of Environmental Quality: An International Journal	2022	10.1108/MEQ-10-2021-0241	1	1
_02322022	10	Perception matters: an Indigenous perspective on climate change and its effects on forest-based livelihoods in the Amazon	Bauer, T.N.; de Jong, W.; Ingram, V.	Ecology and Society	2022	10.5751/ES-12837-270117	1	1
_02342022	2	Farmers’ perception of climate change and gender sensitive perspective for optimised irrigation in a compound surface-ground water system	Dawit, M.; Dinka, M.O.; Halefom, A.	Journal of Water and Land Development	2022	10.24425/jwld.2022.140773	1	1
_02372022	6	Individual and community perceptions of climate change in Lower Mustang, Nepal	Bom, U.; Tiefenbacher, J.; Belbase, S.	Environment, Development and Sustainability	2022	10.1007/s10668-022-02291-w	1	1
_02382022	6	Analyzing farm households’ perception and choice of adaptation strategies towards climate change impacts: a case study of vulnerable households in an emerging Asian region	Baloch, Z.A.; Tan, Q.; Fahad, S.	Environmental Science and Pollution Research	2022	10.1007/s11356-022-19895-4	1	1
_02432022	2	Understanding Maharashtra Coastal Community’s Perceptions and Livelihood Resilience to Climate Change Using the Community Participatory Approach	Sharma, R.; Jagtap, S.; Rao, P.	International Journal of Climate Change: Impacts and Responses	2022	10.18848/1835-7156/CGP/v14i02/1-19	1	1
_02442022	2	Perceptions and adaptation strategies for climate change from small ruminant farmers in North-West Cameroon	Tendonkeng, F.; Arnaud, H.T.B.; Noumbissi, M.N.B.; Miégoué, E.; Sawa, C.; Essie, F.M.N.; Mboko, A.V.; Tovignon, G.Z.; Nde, A.N.; Tedonkeng, E.P.; Vargas-Bello-Pérez, E.	Tropical and Subtropical Agroecosystems	2022		1	1
_02672022	10	Indigenous Kinabatangan Perspectives on Climate Change Impacts and Adaptations: Factors Influencing Their Support and Participation	Pimid, M.; Nasir, M.R.M.; Scian, J.; Ahmad, A.G.; Mutalib, A.H.A.; Perijin, J.	Sustainability	2022	10.3390/su14116459	1	1
_02692022	10	Perceived Climate Change and Determinants of Adaptation Responses by Smallholder Farmers in Central Ethiopia	Megersa, G.G.; Jaleta, M.; Tesfaye, K.; Getnet, M.; Tana, T.; Lakew, B.	Sustainability	2022	10.3390/su14116590	1	1
_02722022	6	Perceptions and attitudes towards climate change in fishing communities of the Sudd Wetlands, South Sudan	Benansio, J.S.; Funk, S.M.; Lino, J.L.; Balli, J.J.; Dante, J.O.; Dendi, D.; Fa, J.E.; Luiselli, L.	Regional Environmental Change	2022	10.1007/s10113-022-01928-w	1	1
_02982022	6	Perceived impact of climate variability and change on livelihoods of smallholder farmers in Lesotho	Dick-Sagoe, C.; Hope, K.N.; Asare-Nuamah, P.	African Journal Of Science Technology Innovation & Development	2022	10.1080/20421338.2022.2058339	1	0	Not disponible (pay acess). We do not have access to the University of São Paulo's VPN.
_02992022	6	Assessment of Status of Climate Change and Determinants of People's Awareness to Climate-Smart Agriculture: A Case of Sarlahi District, Nepal	Adhikari, S.; Rawal, S.; Thapa, S.	Advances In Agriculture	2022	10.1155/2022/1556407	1	1
_03152022	1	When Ice Turns to Water: Forest Fires and Indigenous Settlements in the Republic of Sakha (Yakutia)	Vinokurova, L.; Solovyeva, V.; Filippova, V.	Sustainability	2022	10.3390/su14084759	1	1
_03222022	1	Farmers' Perceptions about Irrigation Roles in Climate Change Adaptation and Determinants of the Choices to WUE-Improving Practices in Southern Ethiopia	Chinasho, A.; Bedadi, B.; Lemma, T.; Tana, T.; Hordofa, T.; Elias, B.	Air Soil And Water Research	2022	10.1177/11786221221092454	1	0	The article does not address the perception of climate change. This study explored (1) farmers’ perceptions about the roles of irrigation in climate change adaptation and (2) the determinants of the choices to select WUE-improving soil and water management practices in southern Ethiopia.
_03462022	8	Dietary and agricultural adaptations to drought among smallholder farmers in South Africa: A qualitative study	Hawkins, P.; Geza, W.; Mabhaudhi, T.; Sutherland, C.; Queenan, K.; Dangour, A.; Scheelbeek, P.	Weather And Climate Extremes	2022	10.1016/j.wace.2022.100413	1	0	The article does not address the perception of climate change. This research aimed to qualitatively investigate coping and adaptive strategies adopted by smallholder farming households to respond to the impacts of drought in rural KwaZulu-Natal, South Africa.
_03652022	1	Exploring fishers' perceptions of index insurance and coral reef health in the context of climate-driven changes in extreme events	Maltby, K.M.; Acosta, L.; Townhill, B.; Touza, J.; White, P.; Mangi, S.C.	Ices Journal Of Marine Science	2022	10.1093/icesjms/fsac003	1	0	We excluded articles about small-scale populations that moved to urban areas. The location in the article is Grenada in the Caribbean.
_03672022	1	Local Knowledge of Coastal Population to Sea Level Rise and Climate Change - A Case Study in Fishermen Community, Kanyakumari District, Tamil Nadu, India	Veeran, Y.; Bose, R.S.J.; Kandasamy, S.	Journal Of Climate Change	2022	10.3233/JCC220011	1	0	Not disponible (pay acess). We do not have access to the University of São Paulo's VPN.
_03782022	19	Traditional village roles and gender shape Samoan perceptions of climate change	Cassinat, J.; Cassinat, K. C; Segi, T.; Tavana, N.G.; Gill, R. A.	Current Research in Environmental Sustainability	2022	10.1016/j.crsust.2022.100173	1	1
_03852022	3	Perception of transhumant herders on climate change and their adaptation strategies	Neupane, M.; Joshi, R.; Bhandari, D.; Awasthi, N.	Nature Conservation and Health Care Council	2022	10.3126/on.v20i1.43578	1	1
_03932022	3	Determinants of Smallholder Farmers’ Adaptation to Climate Change and Variability: The Case Study of Sire District, Arsi Zone, Oromia National Regional State, Ethiopia	Kasim, M.; Feto, A.	Arsi Journal of Science and Innovation	2022	10.20372/ajsi.v3i1.3150	1	0	We excluded articles about small-scale populations that moved to urban areas. The location in the article is Sire, an Ethiopian town.
_03962022	11	Livelihood and production strategies of livestock keepers and their perceptions on climate change in the Central Peruvian Andes	Radolf, M.;.Wurzinger, M.; Gutiérrez, G.	Small Ruminant Research	2022	10.1016/j.smallrumres.2022.106763	1	1
_04052022	6	Agro-pastoralists’ perception of climate change and adaptation in the Qilian Mountains of northwest China	Xie, S.; Ding, W.; Ye, W.; Deng, Z.	Scientific Reports	2022	10.1038/s41598-022-17040-2	1	1
_04082022	6	Livelihood vulnerability assessment and climate change perception analysis in Arunachal Pradesh, India	Rehman, S.; Azhoni, A.; Chabbi, P.H.	GeoJournal	2022	10.1007/s10708-022-10703-7	1	1
_04162022	6	Farmers’ perceptions of climate change in Lower Mustang, Nepal	Hamal, R.; Thakuri, B.M.; Poudel, K.R.; Gurung, A.; Yun, S.J.	Environmental Monitoring and Assessment	2022	10.1007/s10661-022-10286-3	1	1
_04242022	10	Ecological and Hydrological Indicators of Climate Change Observed by Dryland Communities of Malipati in Chiredzi, Zimbabwe	Chanza, N.; Musakwa, W.	Diversity	2022	10.3390/d14070541	1	1
_04352022	2	Impact of climate change on agricultural production: A case of Rasuwa District, Nepal	Dawadi, B.; Shrestha, A.; Acharya, R.H.; Dhital, Y.P.; Devkota, R.	Regional Sustainability	2022	10.1016/j.regsus.2022.07.002	1	1
_04362022	2	Changing Climatic Conditions and Shrinking Agricultural Land: A Community Based Study in Betalghat Development Block, Kumaun Lesser Himalaya	Kevla, N.; Tiwari, P.C.; Dheeraj, P.; Rahul, K.	Disaster Advances	2022	10.25303/1506da01010	1	1
_04412022	6	Spatiotemporal Changes in Mean and Extreme Climate: Farmers’ Perception and Its Agricultural Implications in Awash River Basin, Ethiopia	Damtew, A.; Teferi, E.; Ongoma, V.; Mumo, R.; Esayas, B.	Climate	2022	10.3390/cli10060089	1	1
_04442022	6	What affects farmers in choosing better agroforestry practice as a strategy of climate change adaptation? An experience from the mid-hills of Nepal	Paudel, D.; Tiwari, K.R.; Raut, N.; Bajracharya, R.M.; Bhattarai, S.; Sitaula, B.K.; Thapa, S.	Heliyon	2022	10.1016/j.heliyon.2022.e09695	1	1
_04462022	6	Farmers’ Perception of Climate Change and Climate-Smart Agriculture in Northern Benin, West Africa	Moutouama, F.T.; Tepa-Yotto, G.T.; Agboton, C.; Gbaguidi, B.; Sekabira, H.; Tamò, M.	Agronomy	2022	10.3390/agronomy12061348	1	1
_04552022	6	Climate change adaptation and adaptive efficacy in the inland fisheries of the Lake Victoria basin	Nyboer, E.A.; Musinguzi L.; Ogutu-Ohwayo, R.; Natugonza, V.; Cooke ,S.J.; Young, N.; Chapman, L.J.	People and Nature	2022	10.1002/pan3.10388	1	1
_04562022	10	Safeguarding Indigenous Heritage in the Chilean Atacama Desert: Negotiating Identity Claims and Community Perceptions of Long-term Climate Change	Haboucha, R.; Jofré, D.	Heritage and Society	2022	10.1080/2159032X.2022.2110375	1	0	Not disponible (pay acess). We do not have access to the University of São Paulo's VPN.
_04592022	6	Gendered Vulnerability, Perception and Adaptation Options of Smallholder Farmers to Climate Change in Eastern Ethiopia	Maja, M.M.; Idiris, A.A.; Terefe, A.T.; Fashe, M.M.	Earth Systems and Environment	2022	10.1007/s41748-022-00324-y	1	0	Not disponible (pay acess). We do not have access to the University of São Paulo's VPN.
_04692022	6	Perceived influence of climate variability in the context of multiple stressors on smallholder farmers in southern Mexico	Leroy, D.; García, S.B.; Bocco, G.	Climate and Development	2022	10.1080/17565529.2022.2092439	1	0	Not disponible (pay acess). We do not have access to the University of São Paulo's VPN.
_04712022	6	Indigenous knowledge indicators employed by farmers for adaptation to climate change in rural South Africa	Kom, Z.; Nethengwe, N.S.; Mpandeli, S.; Chikoore, H.	Journal of Environmental Planning and Management	2022	10.1080/09640568.2022.2086854	1	1
_04932022	6	Climate Variability in the Sudanian Zone of Cote d'Ivoire: Weather Observations, Perceptions, and Adaptation Strategies of Farmers	Timite, N.; Kouakou, A.T.M.; Bamba, I.; Barima, Y.S.S.; Bogaert, J.	Sustainability	2022	10.3390/su141610410	1	1
_05012022	6	Farmers' Risk Perception on Climate Change: Transhumance vs. Semi-Intensive Sheep Production Systems in Turkiye	Yetisgin, S.O.; Onder, H.; Sen, U.; Piwczynski, D.; Kolenda, M.; Sitkowska, B.; Yucel, C.	Animals	2022	10.3390/ani12151992	1	1
_05092022	6	Effects of climate change on pastoral households in the Harshin District of the Somali Region, Ethiopia	Abrham, T..; Mekuyie, M.	Jamba-Journal of Disaster Risk Studies	2022	10.4102/jamba.v14i1.1202	1	1
_05292022	6	Exploring climate change trends in major river basins and its impact on the riverine ecology, fish catch and fisheries of the Peninsular region of India: issues and a brief overview	Panikkar, P.; Sarkar, U.K.; Das, B.K.	Journal of Water and Climate Change	2022	10.2166/wcc.2022.054	1	1
_05662022	6	Social and ecological climate change vulnerability assessment in the Indus delta, Pakistan	Solangi, G.S.; Siyal, A.A.; Siyal, Z.-U.-A.; Siyal, P.; Panhwar, S.; Keerio, H.A.; Bhatti, N.B.	Water Practice and Technology	2022	10.2166/wpt.2022.087	1	1
_05722022	6	Changes in coastal farming systems in a changing climate in Bangladesh	Hasan, M.K.; Kumar, L.	Regional Environmental Change	2022	10.1007/s10113-022-01962-8	1	1
_06042022	2	Evolving farm-level adaptation to climate variability and change risks in the forest-savanna transitional zone of Ghana	Guodaar L.; Appiah D.O.	Environmental Challenges	2022	10.1016/j.envc.2022.100654	1	1
_06352022	16	Indigenous perceptions and adaptive responses to the impacts of climate variability in the Sierra Nevada de Santa Marta, Colombia	Guáqueta-Solórzano V.-E.; Postigo J.C.	Frontiers in Climate	2022	10.3389/fclim.2022.910294	1	1
_06382022	10	Smallholder farmers’ behavioral preferences under the impact of climate change: A comparative analysis of two agricultural areas in China	Peng Y.; Xu Z.; Wei P.; Cheng L.	Frontiers in Earth Science	2022	10.3389/feart.2022.1010733	1	1
_06422022	10	Observed climate trends, perceived impacts and community adaptation practices in Côte d’Ivoire	Kouassi J.-L.; Wandan N.; Mbow C.	Environmental and Socio-Economic Studies	2022	10.2478/environ-2022-0016	1	1
_06432022	6	Integrated Farming Systems as an Adaptation Strategy to Climate Change: Case Studies from Diverse Agro-Climatic Zones of India	Paramesh V.; Kumar P.; Shamim M.; Ravisankar N.; Arunachalam V.; Nath A.J.; Mayekar T.; Singh R.; Prusty A.K.; Rajkumar R.S.; Panwar A.S.; Reddy V.K.; Pramanik M.; Das A.; Manohara K.K.; Babu S.; Kashyap P.	Sustainability (Switzerland)	2022	10.3390/su141811629	1	1
_06492022	2	Perception of Cassava-Based Farmers to Climate Variability in the Rain Forest and Derived Savannah Biomes of Nigeria	Ayinde A.F.O.; Johnston P.A.; Olujimi O.O.; Dasgupta P.; Akerele D.	Sarhad Journal of Agriculture	2022	10.17582/journal.sja/2022/38.5.43.52	1	1
_06512022	6	Local perception of climate change and adaptation in the highlands of Cameroon	Bruckmann L.; Lekane Tsobgou D.; Marcoty P.; Schmitz S.	African Geographical Review	2022	10.1080/19376812.2022.2144918	1	0	Not disponible (pay acess). We do not have access to the University of São Paulo's VPN.
_06522022	6	Past experience of drought, drought risk perception, and climate mitigation and adaptation decisions by farmers in New Zealand	Nguyen T.M.; Stahlmann-Brown P.; Noy I.	Environmental Hazards	2022	10.1080/17477891.2022.2141179	1	0	Not disponible (pay acess). We do not have access to the University of São Paulo's VPN.
_06582022	12	Artisanal fishers in small island developing states and their perception of environmental change: the case study of Mauritius	Appadoo C.; Sultan R.; Simier M.; Tandrayen-Ragoobur V.; Capello M.	Reviews in Fish Biology and Fisheries	2022	10.1007/s11160-022-09735-6	1	1
_06602022	10	Smallholder farmers’ perceptions and adaptation strategies to climate change risks in northwest Ethiopia	Likinaw A.; Bewket W.; Alemayehu A.	International Journal of Climate Change Strategies and Management	2022	10.1108/IJCCSM-01-2022-0001	1	1
_06612022	2	Rural households' perceptio of climate change in the Central and North Gondar Zones, Northwest Ethiopia	Awoke W.; Agitew G.	African Journal of Food, Agriculture, Nutrition and Development	2022	10.18697/ajfand.113.19400	1	1
_06642022	10	Smallholder farmers' perception of climate change and choice of adaptation strategies in East Hararghe Zone, Eastern Ethiopia	Zeleke T.; Beyene F.; Deressa T.; Yousuf J.; Kebede T.	International Journal of Climate Change Strategies and Management	2022	10.1108/IJCCSM-01-2022-0014	1	1
_06652022	10	Effect of indigenous and scientific forecasts on pastoralists’ climate change perceptions in the Rwenzori region, Western Uganda	Nkuba M.R.; Chanda R.; Mmopelwa G.; Kato E.; Najjingo Mangheni M.; Lesolle D.; Mujuni G.	Climate and Development	2022	10.1080/17565529.2022.2119831	1	1
_06702022	6	Awareness, Knowledge and Perception of Forest Dependent Communities on Climate Change in Malawi: A Case of Mchinji and Phirilongwe Forest Reserves in Malawi	Chisale H.L.W.; Chirwa P.W.; Babalola F.D.	Journal of Sustainable Forestry	2022	10.1080/10549811.2022.2123353	1	0	Not disponible (pay acess). We do not have access to the University of São Paulo's VPN.
_06722022	2	Climate Change Vulnerability Assessment in Mangrove-Dependent Communities of Manoka Island, Littoral Region of Cameroon	Fongnzossie E.; Sonwa D.J.; Mbevo P.; Kentatchime F.; Mokam A.; Tatuebu Tagne C.; Rim L.F.E.A.	Scientific World Journal	2022	10.1155/2022/7546519	1	0	We excluded articles about small-scale populations that moved to urban areas. Manoka is a small island town located in the Littoral Region of Cameroon at 3° 47′27.69″N and 9°36′45.78″E (Figure 1) and is the headquarters of the newly created Douala 6 subdivision.
_06782022	1	A gendered perspective on climate change adaptation strategies: a case study from Yunnan, China	Sujakhu, NM; Ranjitkar, S; Su, YF; He, J; Xu, JC	Local Environment	2022	10.1080/13549839.2022.2130883	1	0	Not disponible (pay acess). We do not have access to the University of São Paulo's VPN.
_07082022	1	Does climate knowledge act as a shield for farm livelihoods? Empirical analysis from the coastal and non-coastal ecosystems of India	Das, U; Ansari, MA; Ghosh, S	Theoretical and Applied Climatology	2022	10.1007/s00704-022-04245-8	1	1
_07372022	27	Climate Change Impacts Can Be Differentially Perceived Across Time Scales: A Study Among the Tuareg of the Algerian Sahara	Miara MD, Negadi M, Tabak S, Bendif H, Dahmani W, Ait Hammou M, Sahnoun T, Snorek J, Porcher V, Reyes-García V, Teixidor-Toneu I.	Geohealth	2022	10.1029/2022GH000620	1	1
_07392022	3	Climate Change Impact on Indigenous Food Resources	Rankoana, S.A.	International Journal of Social Science Research and Review	2022	10.47814/ijssrr.v5i10.713	1	1
_07412022	3	Small-holder farmers knowledge and information on the impact of climate variability & extremes on livestock production in Limpopo & Mpumalanga Provinces.	Nesamvuni, A. E.; Ndwambi, K.; Tshikolomo, K. A; Lekalakala, G. R.; Raphulu, T.; Petja, B. M.; Van Niekerk, J.	Technium Social Sciences Journal	2022	10.47577/tssj.v27i1.5299	1	1
_07452022	16	Associating farmers' perception of climate change and variability with historical climate data	Ezeh, J. O.; Madukwe, E. U.; Ezeh, C. U.	Journal of Agricultural Sciences	2022	10.2298/JAS2203299E	1	1
_07472022	3	Farmers’ perceptions of climate change, long-term variability and trends in rainfall in Apac district, northern Uganda	Atube, F.; Malinga, G.M.; Nyeko, M.; Okello, D.M.; Mugonola, B.; Omony, G.W.; Okello-Uma, I.	CABI Agriculture and Bioscience	2022	10.1186/s43170-022-00116-4	1	1
_07522022	2	Misalignment of perceptions with records and resources for responding to climate change risk	Kannan, S.; Bessette, D.L.; Abidoye, B.	Frontiers in Climate	2022	10.3389/fclim.2022.1038320	1	1
_07552022	31	Knowledge of climate change and adaptation by smallholder farmers: evidence from southern Ethiopia	Belay A.; Oludhe C.; Mirzabaev A.; Recha J.W.; Berhane Z.; Osano P.M.; Demissie T.; Olaka L.A.; Solomon D.	Heliyon	2022	10.1016/j.heliyon.2022.e12089	1	1
_07562022	20	Livestock farmers' perception of climate change and adaptation strategies in the Gera district, Jimma zone, Oromia Regional state, southwest Ethiopia	Abazinab H.; Duguma B.; Muleta E.	Heliyon	2022	10.1016/j.heliyon.2022.e12200	1	1
_07572022	6	Climate Change Perceptions and Adaptation Strategies: A Mixed Methods Study with Subsistence Farmers in Rural Peru	Landaverde R.; Rodriguez M.T.; Niewoehner-Green J.; Kitchel T.; Chuquillanqui J.	Sustainability (Switzerland)	2022	10.3390/su142316015	1	1
_07782022	2	Understanding Multidirectional Climate Change Impacts on Local Livelihoods through the Lens of Local Ecological Knowledge: A Study in Western Amazonia	Estevo M.D.O.; Junqueira A.B.; Reyes-García V.; Campos-Silva J.V.	Society and Natural Resources	2022	10.1080/08941920.2022.2153294	1	1
_07872022	2	Climate Variability Patterns and Farmers’ Perceptions of Its Impact on Food Production: A Case Study of the Gelda Watershed in the Lake Tana Basin in Northwest Ethiopia	Anteneh M.	Air, Soil and Water Research	2022	10.1177/11786221221135093	1	1
_07892022	1	Climate change and the Western Himalayan community: Exploring the local perspective through food choices	Das, S; Mishra, AJ	Ambio	2022	10.1007/s13280-022-01810-3	1	1
_07912022	1	Impacts of Climate Change on the Lives of Riverine Farmers on the Lower Rio Negro, Amazon	de Vasconcelos, MA; Pereira, HD; Lopes, M; Guimaraes, DFD	Atmosphere	2022	10.3390/atmos13111906	1	1
_07982022	3	Climate Change Awareness and Indigenous Knowledge Systems and Practices (Iksp) of Riverine Fishers in the Nabaoy River, Malay, Aklan, Philippines: Linking Local Social Capital to Socio-Ecological Resilience Amidst the Changing Environment and Climate	Maliao, R. J.; Cahilig, R. C.; Cahilig, R. R.; Jaspe, B. T.	Malay, Aklan, Philippines: Linking Local Social Capital to Socio-Ecological Resilience Amidst the Changing Environment and Climate.	2022	10.2139/ssrn.4034376	1	1
_00082021	6	Trends of rainfall onset, cessation, and length of growing season in northern ghana: Comparing the rain gauge, satellite, and farmer’s perceptions	Atiah, W.A.; Muthoni, F.K.; Kotu, B.; Kizito, F.; Amekudzi, L.K.	Atmosphere	2021	10.3390/atmos12121674	1	1
_00092021	2	Assessment of farm households’ perception, beliefs and attitude toward climatic risks: A case study of rural Vietnam	Nguyen-Thi-Lan, H.; Fahad, S.; Nguyen-Anh, T.; Tran-Thi-Thu H.; Nguyen-Hong, C.; To-The, N.	PLoS ONE	2021	10.1371/journal.pone.0258598	1	1
_00192021	6	Assessing farmers’ typologies of perception for adopting sustainable adaptation strategies in bangladesh	Islam, A.R.M.T.; Hasanuzzaman, M.; Jaman, M.; Alam E.; Mallick J.; Monirul Alam G.M; Sattar, M.A.; Techato, K.	Climate	2021	10.3390/cli9120167	1	1
_00252021	2	Indigenous and conventional climate-knowledge for enhanced farmers' adaptation to climate variability in the semi-arid agro-ecologies of Kenya	Mugi-Ngenga E.W.; Kiboi M.N.; Mucheru-Muna M.W.; Mugwe J.N.; Mairura F.S.; Mugendi D.N.; Ngetich F.K.	Environmental Challenges	2021	10.1016/j.envc.2021.100355	1	1
_00262021	6	Climate change impacts on nomadic herders' livelihoods and pastureland ecosystems: a case study from Northeast Mongolia	Tugjamba, N.; Walkerden, G.; Miller, F.	Regional Environmental Change	2021	10.1007/s10113-021-01829-4	1	1
_00272021	11	Constraints for adopting climate-smart agricultural practices among smallholder farmers in Southeast Kenya	Autio, A.; Johansson, T.; Motaroki, L.; Minoia, P.; Pellikka, P.	Agricultural Systems	2021	10.1016/j.agsy.2021.103284	1	1
_00292021	6	Changes in the environment from perspectives of small-scale farmers in remote Vietnam	Nguyen-Anh, T.; Nong, D.; Leu, S.; To-The, N.	Regional Environmental Change	2021	10.1007/s10113-021-01835-6	1	1
_00302021	6	Fisher's perceptions inform adaptation measures to reduce vulnerability to climate change in a Mexican natural protected area	Salvadeo, C.; Morzaria-Luna, H.N.; Reyes-Bonilla, H.; Ivanova-Bonchera A.; Ramírez, D.P.; Juárez-León, E.	Marine Policy	2021	10.1016/j.marpol.2021.104793	1	1
_00362021	6	Determinants of farmers' perceptions of climate variability, mitigation, and adaptation strategies in the central highlands of Kenya	Mairura, F.S.; Musafiri, C.M.; Kiboi, M.N.; Macharia J.M.; Ng'etich O.K.; Shisanya C.A.; Okeyo J.M.; Mugendi D.N; Okwuosa, E.A.; Ngetich, F.K.	Weather and Climate Extremes	2021	10.1016/j.wace.2021.100374	1	1
_00442021	6	Examining local perspectives on the influence of climate change on the health of Hamer pastoralists and their livestock in Ethiopia	Lumborg, S.; Tefera, S.; Munslow, B.; Mor, S.M.	Pastoralism	2021	10.1186/s13570-021-00191-8	1	1
_00462021	2	Agricultural community-based impact assessment and farmers’ perception of climate change in selected Ecological Zones in Nigeria	Oluwatimilehin, I.A.; Ayanlade, A.	Agriculture and Food Security	2021	10.1186/s40066-020-00275-5	1	1
_00492021	16	Adapting to Climate Change Through Conservation Agriculture: A Gendered Analysis of Eastern Zambia	Umar, B.B.	Frontiers in Sustainable Food Systems	2021	10.3389/fsufs.2021.748300	1	1
_00562021	10	Assessment of smallholder farmers’ perception and adaptation response to climate change in the olifants catchment, South Africa	Olabanji, M.F.; Davis, N.; Ndarana, T.; Kuhudzai, A.G.; Mahlobo, D.	Journal of Water and Climate Change	2021	10.2166/wcc.2021.138	1	1
_00572021	2	Perception and adaptation of pastoralists to climate variability and change in Morocco's arid rangelands	Snaibi, W.; Mezrhab, A.; Sy, O.; Morton, J.F.	Heliyon	2021	10.1016/j.heliyon.2021.e08434	1	1
_00652021	6	Perceived effects of climate change and extreme weather events on forests and forest-based livelihoods in Malawi	Chisale, H.L.W.; Chirwa, P.W.; Babalola, F.D.; Manda, S.O.M.	Sustainability (Switzerland)	2021	10.3390/su132111748	1	1
_00662021	10	Smallholder farmers’ perceived climate-related risk, impact, and their choices of sustainable adaptation strategies	Mamun, A.A.; Roy, S.; Islam, A.R.M.T.; Monirul Alam G.M.; Alam E.; Pal S.C.; Sattar, M.A.; Mallick, J.	Sustainability (Switzerland)	2021	10.3390/su132111922	1	1
_00772021	11	Climate change perception and impact of on-farm demonstration on intensity of adoption of adaptation strategies among smallholder farmers in South Africa	Ojo, T.O.; Ogundeji, A.A.; Belle, J.A.	Technological Forecasting and Social Change	2021	10.1016/j.techfore.2021.121031	1	1
_00782021	10	Smallholder farmers’ perception of climate change and drivers of adaptation in agriculture: A case study in Guinea	Ceci, P.; Monforte, L.; Perelli, C.; Cicatiello C.; Branca G.; Franco S.; Diallo F.B.S.; Blasi, E.; Scarascia Mugnozza, G.	Review of Development Economics	2021	10.1111/rode.12815	1	1
_00812021	6	Indigenous knowledge about climate change and sustainability of nomadic livelihoods: understanding adaptability coping strategies	Ghazali, S.; Azadi, H.; Janečková, K.; Sklenička P.; Kurban, A.; Cakir, S.	Environment, Development and Sustainability	2021	10.1007/s10668-021-01332-0	1	1
_00912021	6	How local communities attribute livelihood vulnerabilities to climate change and other causes: a case study in North Vanuatu	Nef, D.P.; Neneth, D.; Dini, P.; Abad, C.R.; Kruetli, P.	Climatic Change	2021	10.1007/s10584-021-03221-x	1	1
_00942021	6	Adaptation Measures to Climate Change as Perceived by Smallholder Farmers in the Andes	Ballesteros, J.; Isaza, C.	Journal of Ethnobiology	2021	10.2993/0278-0771-41.3.428	1	1
_00972021	6	Perceptions, vulnerability and adaptation strategies for mitigating climate change effects among small livestock herders in Punjab, Pakistan	Faisal, M.; Abbas, A.; Cai, Y.; Ali A.; Shahzad M.A.; Akhtar S.; Raza M.H.; Ajmal M.A.; Xia C.; Sattar, S.A.; Batool, Z.	International Journal of Environmental Research and Public Health	2021	10.3390/ijerph182010771	1	1
_01002021	6	Vulnerability of small-scale farmers in relation to climate change and their coping strategies: Case study of southern punjab, pakistan	Luqman, M.; Mehmmod, M.U.; Ashraf, S.; Yaseen, M.; Ashraf, I.	Journal of Animal and Plant Sciences	2021	10.36899/JAPS.2021.5.0341	1	1
_01012021	10	Local perceptions of climate change and adaptation responses from two mountain regions in tanzania	Kaganzi, K.R.; Cuni-Sanchez, A.; McHarazo, F.; Martin, E.H.; Marchant, R.A.; Thorn, J.P.R.	Land	2021	10.3390/land10100999	1	1
_01062021	10	Indigenous farmers' perception of climate change and the use of local knowledge to adapt to climate variability: A case study of Vietnam	Manh, N.T.; Ahmad, M.M.	Journal of International Development	2021	10.1002/jid.3573	1	1
_01102021	6	Women smallholder farmers off-farm adaptation strategies to climate variability in rural Savannah, Ghana	Yiridomoh, G.Y.; Appiah, D.O.; Owusu, V.; Bonye, S.Z.	GeoJournal	2021	10.1007/s10708-020-10191-7	1	1
_01112021	6	How do farmers’ perceptions of climate variability and change match or and mismatch climatic data? Evidence from North-west Ghana	Dakurah, G.	GeoJournal	2021	10.1007/s10708-020-10194-4	1	1
_01212021	6	Perceived links between climate change and weather forecast accuracy: new barriers to tools for agricultural decision-making	Guido, Z.; Lopus, S.; Waldman, K.; Hannah, C.; Zimmer, A.; Krell, N.; Knudson, C.; Estes, L.; Caylor, K.; Evans, T.	Climatic Change	2021	10.1007/s10584-021-03207-9	1	1
_01292021	26	Climate change and variability awareness and livelihood adaptive strategies among smallholder farmers in semi-arid northern Ghana	Asante, F.; Guodaar, L.; Arimiyaw, S.	Environmental Development	2021	10.1016/j.envdev.2021.100629	1	1
_01312021	6	Ethnic minority farmers’ perceptions and use of local knowledge to adapt to climate change: Some insights from Vietnam	Manh, N.T.; Ahmad, M.M.	Singapore Journal of Tropical Geography	2021	10.1111/sjtg.12397	1	1
_01322021	10	Smallholder farmers’ perceptions of climate change and adaptation practices for maize production in eastern Ethiopia	Teshome, H.; Tesfaye, K.; Dechassa, N.; Tana, T.; Huber, M.	Sustainability (Switzerland)	2021	10.3390/su13179622	1	1
_01352021	6	Land-use and climate related drivers of change in the reindeer management system in Finland: Geography of perceptions	Rasmus, S.; Wallen, H.; Turunen, M.; Landauer, M.; Tahkola, J.; Jokinen, M.; Laaksonen, S.	Applied Geography	2021	10.1016/j.apgeog.2021.102501	1	1
_01392021	6	Linking risk preferences and risk perceptions of climate change: A prospect theory approach	Villacis, A.H.; Alwang, J.R.; Barrera, V.	Agricultural Economics (United Kingdom)	2021	10.1111/agec.12659	1	1
_01472021	6	Time-series trend analysis and farmer perceptions of rainfall and temperature in northwestern Ethiopia	Marie, M.; Yirga, F.; Haile, M.; Ehteshammajd, S.; Azadi, H.; Scheffran, J.	Environment, Development and Sustainability	2021	10.1007/s10668-020-01192-0	1	1
_01482021	6	Are perception and adaptation to climate variability and change of cowpea growers in Mali gender differentiated?	Diarra, F.B.; Ouédraogo, M.; Zougmoré, R.B.; Partey, S.T.; Houessionon, P.; Mensah, A.	Environment, Development and Sustainability	2021	10.1007/s10668-021-01242-1	1	1
_01612021	2	Using traditional agroecological knowledge to adapt to climate change and variability in the Upper East Region of Ghana	Baffour-Ata, F.; Antwi-Agyei, P.; Apawu, G.O.; Nkiaka, E.; Amoah , E.A.; Akorli, R.; Antwi, K.	Environmental Challenges	2021	10.1016/j.envc.2021.100205	1	1
_01652021	6	Perceptions of Risks Related to Climate Change in Agroecosystems in a Semi-arid Region of Brazil	Magalhães, H.F.; Feitosa, I.S.; de Lima Araújo, E.; Albuquerque, U.P.	Human Ecology	2021	10.1007/s10745-021-00247-8	1	1
_01662021	6	Comparative Analysis of Meteorological Records of Climate Variability and Farmers' Perceptions in Sekota Woreda, Ethiopia	Behailu, G.; Ayal, D.Y.; Zeleke, T.T.; Ture, K.; Bantider, A.	Climate Services	2021	10.1016/j.cliser.2021.100239	1	1
_01682021	6	Exploring climate change adaptation practices and household food security in the Middle Eastern context: a case of small family farms in Central Bekaa, Lebanon	Al Dirani, A.; Abebe, G.K.; Bahn, R.A.; Martiniello, G.; Bashour, I.	Food Security	2021	10.1007/s12571-021-01188-2	1	1
_01792021	10	Smallholder Farmers’ perception and adaptation to climate variability and change in Fincha sub-basin of the Upper Blue Nile River Basin of Ethiopia	Tessema, I.; Simane, B.	GeoJournal	2021	10.1007/s10708-020-10159-7	1	1
_01822021	6	Perceived Vulnerability and Climate Change Impacts on Small-Scale Fisheries in Davao Gulf, Philippines	Macusi, E.D.; Camaso, K.L.; Barboza, A.; Macusi, E.S.	Frontiers in Marine Science	2021	10.3389/fmars.2021.597385	1	1
_01952021	6	Regional mapping of climate variability index and identifying socio-economic factors influencing farmer’s perception in Bangladesh	Rabbi, S.E.; Shant, R.; Karmakar, S.; Habib, A.; Kropp, J.P.	Environment, Development and Sustainability	2021	10.1007/s10668-020-01104-2	1	1
_01992021	27	Pathways of Climate Change Impact on Agroforestry, Food Consumption Pattern, and Dietary Diversity Among Indigenous Subsistence Farmers of Sauria Paharia Tribal Community of India: A Mixed Methods Study	Ghosh-Jerath, S.; Kapoor, R.; Ghosh, U.; Singh, A.; Downs, S.; Fanzo, J.	Frontiers in Sustainable Food Systems	2021	10.3389/fsufs.2021.667297	1	1
_02002021	6	Farm households' perceptions and adaptation strategies to climate change risks and their determinants: Evidence from Raya Azebo district, Ethiopia	Sertse, S.F.; Khan, N.A.; Shah, A.A.; Liu, Y.; Naqvi, S.A.A.	International Journal of Disaster Risk Reduction	2021	10.1016/j.ijdrr.2021.102255	1	1
_02012021	10	Supporting indigenous adaptation in a changing climate: Insights from the stó:Lō research and resource management centre (British Columbia) and the fort apache heritage foundation (Arizona)	Gauer, V.H.; Schaepe, D.M.; Welch ,J.R.	Elementa	2021	10.1525/elementa.2020.00164	1	1
_02092021	10	Water quality threats, perceptions of climate change and behavioral responses among farmers in the ethiopian rift valley	Godebo, T.R.; Jeuland, M.A.; Paul, C.J.; Belachew, D.L.; McCornick P.G.	Climate	2021	10.3390/cli9060092	1	1
_02222021	6	How do agro-pastoralists cope with climate change? The case of the Nyangatom in the Lower Omo Valley of Ethiopia	Gebeyehu, A.K.; Snelder, D.; Sonneveld, B.; Abbink, J.	Journal of Arid Environments	2021	10.1016/j.jaridenv.2021.104485	1	1
_02262021	10	Determinants of farmers’ adaptation decisions to climate change in the central coastal region of Vietnam	Vo, H.H.; Mizunoya, T.; Nguyen, C.D.	Asia-Pacific Journal of Regional Science	2021	10.1007/s41685-020-00181-5	1	1
_02292021	2	Comparing farmers’ perceptions of climate change with meteorological trends and examining farm adaptation measures in hazard-prone districts of northwest Bangladesh	Roy, D.; Datta, A.; Kuwornu, J.K.M.; Zulfiqar, F.	Environment, Development and Sustainability	2021	10.1007/s10668-020-00989-3	1	1
_02302021	6	Enhancing socioeconomic resilience and climate adaptation through value chain development of mountain products in Hindu Kush Himalayas	Baig, S.M.; Khan, A.A.; Ali, A.; Khan, M.Z.; Ahmed, S.; Shah, G.M.; Ali, G.	Environment, Development and Sustainability	2021	10.1007/s10668-020-00975-9	1	1
_02352021	2	Indigenous adaptation to climate change risks in northern Ghana	Guodaar, L.; Bardsley, D.K.; Suh, J.	Climatic Change	2021	10.1007/s10584-021-03128-7	1	1
_02432021	11	Integrating local perceptions with scientific evidence to understand climate change variability in northern Ghana: A mixed-methods approach	Guodaar, L.; Bardsley, D.K.; Suh, J.	Applied Geography	2021	10.1016/j.apgeog.2021.102440	1	1
_02482021	6	Farm Households’ Adoption of Climate-smart Practices in Subsistence Agriculture: Evidence from Northern Togo	Ali, E.	Environmental Management	2021	10.1007/s00267-021-01436-3	1	1
_02532021	6	Farmers’ perception on climate extremes and their coping mechanism: Evidences from disaster prone regions of India	Kanwal, V.; Sirohi, S.; Chand, P.	Indian Journal of Traditional Knowledge	2021		1	1
_02542021	6	Farmers’ perceptions about changes in climate variables: Perceived risks and household responses in different agro-ecological communities, Southern Ethiopia	Dendir, Z.; Simane, B.	Climate Services	2021	10.1016/j.cliser.2021.100236	1	1
_02572021	2	Assessing Livelihood Vulnerability of Farmers’ in Backward Regions of India	Singh, S.	Indian Journal of Agricultural Research	2021	10.18805/IJARe.A-5413	1	1
_02592021	29	Smallholder farmers’ perception of climate change and adoption of climate smart agriculture practices in Masaba South Sub-county, Kisii, Kenya	Nyang'au, J.O.; Mohamed, J.H.; Mango, N.; Makate, C.; Wangeci, A.N.	Heliyon	2021	10.1016/j.heliyon.2021.e06789	1	1
_02712021	6	Climate change observations of indigenous communities in the Indian Himalaya	Negi, V.S.; Thakur, S.; Dhyani, R.; Bhatt, I.D.; Rawal, R.S.	Weather, Climate, and Society	2021	10.1175/WCAS-D-20-0077.1	1	1
_02762021	6	Climate change risk perceptions and agricultural adaptation strategies in vulnerable riverine char islands of Bangladesh	Ahmed, Z.; Guha, G.S.; Shew, A.M.; Alam, G.M.M.	Land Use Policy	2021	10.1016/j.landusepol.2021.105295	1	1
_02922021	10	Perception of indigenous people of climate change and its impact on the Everest National Nature Preserve	Wang, Shijin.	Meteorological Applications	2021	10.1002/met.1987	1	1
_02932021	6	Drought responses and adaptation strategies to climate change by pastoralists in the semi-arid area, Laikipia County, Kenya	Ndiritu, S.W.	Mitigation and Adaptation Strategies for Global Change	2021	10.1007/s11027-021-09949-2	1	1
_03002021	6	Climate variability, land cover changes and livelihoods of communities on the fringes of bobiri forest reserve, Ghana	Baffour-Ata, F.; Antwi-Agyei, P.; Nkiaka, E.	Forests	2021	10.3390/f12030278	1	1
_03012021	6	Causes, indicators and impacts of climate change: understanding the public discourse in Goat based agro-pastoral livelihood zone, Ethiopia	Mihiretu, A.; Okoyo, E.N.; Lemma, T.	Heliyon	2021	10.1016/j.heliyon.2021.e06529	1	1
_03042021	6	Measurements meet human observations: integrating distinctive ways of knowing in the Pamir Mountains of Tajikistan to assess local climate change	Haag, I.; Kassam, K.-A.; Senftl, T.; Zandler, H.; Samimi, C.	Climatic Change	2021	10.1007/s10584-021-02988-3	1	1
_03392021	6	Climate change and variability perceptions and adaptations of pastoralists’ communities in the Maasai Steppe, Tanzania	Nnko, H.J.; Gwakisa, P.S.; Ngonyoka, A.; Estes, A.	Journal of Arid Environments	2021	10.1016/j.jaridenv.2020.104337	1	1
_03432021	6	Perceptions of Climate Variability and Soil Fertility Management Choices Among Smallholder Farmers in Northern Ghana	Martey, E.; Kuwornu, J.K.M.	Ecological Economics	2021	10.1016/j.ecolecon.2020.106870	1	1
_03572021	6	Smallholder farmers’ perceptions and knowledge on climate variability and perceived effects in vulnerable rural communities in the Offinso Municipality, Ghana	Appiah, D.O.; Guodaar, L.	Environmental Development	2021	10.1016/j.envdev.2021.100691	1	1
_03642021	16	Elderly smallholder farmers’ perceptions of and adaptation to climate variability and change in rural Ghana	Appiah, D.O.; Asante, F.; Antwi-Boadi, L.; Serbeh, R.	Working with Older People	2021	10.1108/WWOP-09-2021-0052	1	0	Not disponible (pay acess). We do not have access to the University of São Paulo's VPN.
_03712021	10	Climate change stressors affecting household food security among Kimandi-Wanyaga smallholder farmers in Murang'a County, Kenya	Ngure, M.W.; Wandiga, S.O.; Olago, D.O.; Oriaso, S.O.	Open Agriculture	2021	10.1515/opag-2021-0042	1	1
_03752021	10	Socio-economic determinants of smallholder mixed crop-livestock farmers’ choice of climate change adaptation in the drylands of Northern Ethiopia	Menghistu, H.T.; Tesfay, G.; Abraha, A.Z.; Mawcha, G.T.	International Journal of Climate Change Strategies and Management	2021	10.1108/IJCCSM-09-2020-0099	1	1
_03802021	6	Adaptive livelihood strategies among small-scale fishing households to climate change-related stressors in Central Coast Vietnam	Huynh, P.T.A.; Le, N.D.; Le, S.T.H.; Tran, T.N.	International Journal of Climate Change Strategies and Management	2021	10.1108/IJCCSM-04-2020-0034	1	1
_03822021	6	Sustainable agriculture in Northeastern India: how do tribal farmers perceive and respond to climate change?	Bhalerao, A.K.; Rasche, L.; Scheffran, J.; Schneider, U.A.	International Journal of Sustainable Development and World Ecology	2021	10.1080/13504509.2021.1986750	1	0	Not disponible (pay acess). We do not have access to the University of São Paulo's VPN.
_03912021	10	Smallholder farmers’ perception of climate change and adaptation strategy choices in Central Ethiopia	Addis, Y.; Abirdew, S.	International Journal of Climate Change Strategies and Management	2021	10.1108/IJCCSM-09-2020-0096	1	1
_03972021	6	Contributions of non-timber forest products to people in mountain ecosystems and impacts of recent climate change	Gurung, L.J.; Miller, K.K.; Venn, S.; Bryan, B.A.	Ecosystems and People	2021	10.1080/26395916.2021.1957021	1	1
_04022021	6	Spatial Variability and Temporal Trends of Climate Change in Southwest Ethiopia: Association with Farmers' Perception and Their Adaptation Strategies	Habte, A.; Mamo, G.; Worku, W.; Ayalew, D.; Gayler, S.	Advances in Meteorology	2021	10.1155/2021/3863530	1	1
_04132021	6	Farmers' Perception on Climate Variability and its Effects in Ambassel District, Northern Ethiopia	Destaw, F.; Fenta, M.M.	Agricultural Research	2021	10.1007/s40003-021-00573-9	1	1
_04252021	6	What caused smallholders to change farming practices in the era of climate change? Empirical evidence from Sub-Himalayan West Bengal, India	Datta, P.; Behera, B.	GeoJournal	2021	10.1007/s10708-021-10450-1	1	1
_04332021	6	Climate change and hunter-gatherers in montane eastern DR Congo	Batumike, R.; Bulonvu, F.; Imani, G.; Akonkwa, D.; Gahigi, A.; Klein, J.A.; Marchant, R.; Cuni-Sanchez, A.	Climate and Development	2021	10.1080/17565529.2021.1930987	1	1
_04432021	10	Understanding climate change and drought perceptions, impact and responses in the rural Savannah, West Africa	Adaawen, S.	Atmosphere	2021	10.3390/atmos12050594	1	1
_04442021	6	Adaptation to climate change: ethnic groups in Southwest China	Yang, H.; He, J.; Su, Y.; Xu, J.	Environmental Hazards	2021	10.1080/17477891.2021.1926216	1	0	Not disponible (pay acess). We do not have access to the University of São Paulo's VPN.
_04562021	6	Factors affecting small-scale fishers adaptation toward the impacts of climate change: Reflections from south eastern Bangladeshi fishers	Alam, E.; Hridoy, A.-E.E.; Naim, M.	International Energy Journal	2021		1	1
_04622021	10	Responses of the Tharu to climate change-related hazards in the water sector: Indigenous perceptions, vulnerability and adaptations in the western Tarai of Nepal	Chaudhary B.R.; Acciaioli G.; Erskine W.; Chaudhary P.;	Climate and Development	2021	10.1080/17565529.2021.1889947	1	1
_04672021	6	The importance of climate change awareness for the adaptive capacity of ethnic minority farmers in the mountainous areas of Thua Thien Hue province	Sen, L.T.H.; Bond, J.; Phuong, L.T.H.; Winkel, A.; Tran, U.C.; Le, N.V.	Local Environment	2021	10.1080/13549839.2021.1886064	1	1
_04692021	6	Rainfall variability and socio-economic constraints on livestock production in the Ngorongoro Conservation Area, Tanzania	Leweri, C.M.; Msuha, M.J.; Treydte, A.C.	SN Applied Sciences	2021	10.1007/s42452-020-04111-0	1	1
_04732021	6	Livestock farmers’ perception and adaptation to climate change: panel evidence from pastoral areas in China	Yang, S.; Yu, L.; Leng, G.; Qiu, H.	Climatic Change	2021	10.1007/s10584-021-02992-7	1	1
_04792021	6	Climate change and high-altitude food security: a small-scale study from the Karnali region in Nepal	Thapa, S.; Hussain, A.	Climate and Development	2021	10.1080/17565529.2020.1855099	1	0	Not disponible (pay acess). We do not have access to the University of São Paulo's VPN.
_04952021	2	Impact of cultural beliefs on smallholders’ response to climate change: the case of Bamenda Highlands, Cameroon	Azong, M.N.	International Journal of Environmental Studies	2021	10.1080/00207233.2020.1824866	1	0	Not disponible (pay acess). We do not have access to the University of São Paulo's VPN.
_05052021	6	Climate change perceptions, data, and adaptation in the Garhwal Himalayas of India	Platt, R.V.; Ogra, M.; Kisak, N.; Manral, U.; Badola, R.	Climate and Development	2021	10.1080/17565529.2020.1724069	1	1
_05452021	1	Climate change adaptation for managing non-timber forest products in the Nepalese Himalaya	Gurung, L.J.; Miller, K.K.; Venn, S.; Bryan, B.A.	Science of the Total Environment	2021	10.1016/j.scitotenv.2021.148853	1	1
_05562021	1	Social-Ecological Change on the Mongolian Steppe: Herder Perceptions of Causes, Impacts, and Adaptive Strategies	Reid-Shaw, I; Jargalsaihan, A; Reid, RS; Jamsranjav, C; Fernandez-Gimenez, ME	Human Ecology	2021	10.1007/s10745-021-00256-7	1	1
_05892021	7	Interactions between Climate Change and Infrastructure Projects in Changing Water Resources: An Ethnobiological Perspective from the Daasanach, Kenya	Junqueira, A.B.; Fernandez-Llamazares, A.; Torrents-Tico, M.; Haira, P.L.; Nasak, J.G.; Burgas, D.; Fraixedas, S.; Cabeza, M.; Reyes-Garcia, V.	Journal of Ethnobiology	2021	10.2993/0278-0771-41.3.331	1	1
_05902021	1	Knowing the Clouds through the Land: Perceptions of Changes in Climate through Agricultural Practices in Two Nahua Indigenous Communities	Martinez-Herrera, G.; Trejo, I.; Moreno-Calles, A.I.; de Alba-Navarro, M.F.; Martinez-Balleste, A.	Journal of Ethnobiology	2021	10.2993/0278-0771-41.3.849	1	1
_05912021	1	Crop Diversity Management: Sereer Smallholders' Response to Climatic Variability in Senegal	Ruggieri, F.; Porcuna-Ferrer, A.; Gaudin, A.; Faye, N.F.; Reyes-Garcia, V.; Labeyrie, V.	Journal of Ethnobiology	2021	10.2993/0278-0771-41.3.389	1	1
_06682021	1	Climate Change and Its Impacts on Farmer's Livelihood in Different Physiographic Regions of the Trans-Boundary Koshi River Basin, Central Himalayas	Paudel, B.; Wang, Z.F.; Zhang, Y.L.; Rai, M.K.; Paul, P.K.	International Journal of Environmental Research and Public Health	2021	10.3390/ijerph18137142	1	1
_06782021	1	Perception of agricultural drought resilience in South Africa: A case of smallholder livestock farmers	Bahta, Y.T.	Jamba-Journal of Disaster Risk Studies	2021	10.4102/jamba.v13i1.984	1	1
_06842021	1	Defining interpretative communities towards climate change: Examining growers of common bean in Latin America	Barnes, A.P.; Botero, H.; Perez, L.; Rios-Segura, D.; Ramirez-Villegas, J.	International Journal of Agricultural Sustainability	2021	10.1080/14735903.2021.1936419	1	0	Not disponible (pay acess). We do not have access to the University of São Paulo's VPN.
_07352021	1	Perceptions and vulnerability of farming households to climate change in three agro-ecological zones of Ghana	Owusu, V.; Ma, W.L.; Emuah, D.; Renwick, A.	Journal of Cleaner Production	2021	10.1016/j.jclepro.2021.126154	1	1
_07562021	1	Climate change impacts on glacier-fed and non-glacier-fed ecosystems of the Indian Himalayan Region: people's perception and adaptive strategies	Kuniyal, J.C.; Kanwar, N.; Bhoj, A.S.; Rautela, K.S.; Joshi, P.; Kumar, K.; Sofi, M.S.; Bhat, S.U.; Rashid, I.; Lodhi, M.S.; Devi, C.A.; Singh, H.B.	Current Science	2021	10.18520/cs/v120/i5/888-899	1	1
_07622021	1	Differences in local perceptions about climate and environmental changes among residents in a small community in Eastern Siberia	Takakura, H.; Fujioka, Y.; Ignatyeva, V.; Tanaka, T.; Vinokurova, N.; Grigorev, S.; Boyakova, S.	Polar Science	2021	10.1016/j.polar.2020.100556	1	1
_08182021	1	Local Perceptions and Trends of Climate Change in the Sikkim Himalaya, North-East India	Arora, P.; Ali, S.N.; Morthekai, P.	Journal Of Climate Change	2021	10.3233/JCC210008	1	0	Not disponible (pay acess). We do not have access to the University of São Paulo's VPN.
_08402021	26	Perceptions of climate change and adaptation: A subarctic archipelago perspective (Saint-Pierre-and-Miquelon, North America)	Philippenko, X.;Goeldner-Gianella, L.;Le Cozannet, G.;Grancher, D.;De La Torre, Y.	Ocean & Coastal Management	2021	10.1016/j.ocecoaman.2021.105924	1	0	We excluded articles about small-scale populations that moved to urban areas. The location in the article is Saint-Pierre-and-Miquelon, a city.
_08502021	3	Determinants of climate change adaptation and perceptions among small-scale farmers of Embu County, Eastern Kenya	Kangai, R.; Chitechi, E. W.; Koske, J.; Waswa, B.; Ngare, I.	African Journal of Environmental Science and Technology	2021	10.5897/AJEST2020.2943	1	1
_08512021	3	Smallholder Farmers’ Perception and Adaptation to Climate Change in Kurmuk District, Ethiopia.	Ayansa, A. D.; Bedemo, A.; Jara, G. O.	Applied Economics and Finance	2021	10.11114/aef.v8i5.5362	1	1
_08542021	3	Perception of impacts of climate variability on pastoralists and their adaptation/coping strategies in fentale district of Oromia region, Ethiopia	Mekuyie, M.; Mulu, D.	Environmental Systems Research	2021	10.1186/s40068-020-00212-2	1	1
_08612021	3	Perceptions and adaptation strategies to changing climate: evidence from farmers of northern dry zone of Karnataka.	Dupdal, R.; Patil, B. L.; Naik, B. S.	Indian Journal of Extension Education	2021	10.48165/IJEE.2021.57315	1	1
_08682021	3	Climate Change Adaptation in Akropong, Ghana: Experiences of Female Smallholder Farmers.	Addaney, M.; Sarpong, G. E.; Akudugu, J. A.	Journal of Land and Rural Studies	2021	10.1177/23210249211008537	1	1
_08852021	6	Climate Risks, Farmers Perception and Adaptation Strategies to Climate Variability in Afghanistan	Sarwary, M.; Samiappan, S.; Saravanakumar, V.; Arivelarasan, T.; Manivasagam, V.S.	Emirates Journal of Food and Agriculture	2021	10.9755/ejfa.2021.v33.i12.2797	1	1
_00032020	10	Are smallholder farmers’ perceptions of climate variability supported by climatological evidence? Case study of a semi-arid region in South Africa	Rapholo, M.T.; Diko, Makia L.	International Journal of Climate Change Strategies and Management	2020	10.1108/IJCCSM-01-2020-0007	1	1
_00062020	2	Climate change and variability discourse among community members and smallholder farmers in Mutoko District, Zimbabwe	Mugambiwa, S.S.; Rukema, J.R.	Mankind Quarterly	2020	10.46469/MQ.2020.61.2.5	1	1
_00122020	26	Indigenous knowledge in relation to climate change: adaptation practices used by the Xo Dang people of central Vietnam	Van Huynh, C.; Phuong Le, Q.N.; Hong Nguyen, M.T.; Tran, P.T.; Nguyen, T.Q.; Pham, T.G.; Khanh Nguyen, L.H.; Dieu Nguyen, L.T.; Trinh, H.N.	Heliyon	2020	10.1016/j.heliyon.2020.e05656	1	1
_00152020	6	Local perceptions of change in climate and agroecosystems in the Indian Himalayas: A case study of the Kedarnath Wildlife Sanctuary (KWS) landscape, India	Ogra, M.; Manral, U.; Platt, R.V.; Badola, R.; Butcher, L.	Applied Geography	2020	10.1016/j.apgeog.2020.102339	1	1
_00262020	10	Coping with climatic shocks: local perspectives from Haiti’s rural mountain regions	Staub, C.; Gilot, A.; Pierre, M.; Murray, G.; Koenig, R.	Population and Environment	2020	10.1007/s11111-020-00351-9	1	1
_00342020	6	Mixed manifestations of climate change in high mountains: insights from a farming community in northern Pakistan	Spies, M.	Climate and Development	2020	10.1080/17565529.2019.1701974	1	0	Not disponible (pay acess). We do not have access to the University of São Paulo's VPN.
_00372020	6	An update on Inuit perceptions of their changing environment, Qikiqtaaluk (Baffin Island, Nunavut)	Sansoulet, J.; Therrien, M.; Delgove, J.; Pouxviel, G.; Desriac, J.; Sardet, N.; Vanderlinden, J.-P.	Elementa	2020	10.1525/elementa.025	1	1
_00382020	6	Fishers’ perceptions and attitudes toward weather and climate information services for climate change adaptation in senegal	Diouf, N.S.; Ouedraogo, I.; Zougmoré, R.B.; Niang, M.	Sustainability (Switzerland)	2020	10.3390/su12229465	1	1
_00462020	6	Trends of climate change and variability in three agro-ecological settings in central Ethiopia: Contrasts of meteorological data and farmers’ perceptions	Etana, D.; Snelder, D.J.R.M.; van Wesenbeeck, C.F.A.; Buning, T.C.	Climate	2020	10.3390/cli8110121	1	1
_00492020	6	Using local ecological knowledge of Fishers to infer the impact of climate variability in Galápagos’ small-scale fisheries	Cavole, L.M.; Andrade-Vera, S.; Marin Jarrin, J.R.; Dias, D.F.; Aburto-Oropeza, O.; Barrágan-Paladines, M.J.	Marine Policy	2020	10.1016/j.marpol.2020.104195	1	1
_00522020	26	Climate change perceptions and challenges to adaptation among smallholder farmers in semi-arid Ghana: A gender analysis	Assan, E.; Suvedi, M.; Schmitt Olabisi, L.; Bansah, K.J.	Journal of Arid Environments	2020	10.1016/j.jaridenv.2020.104247	1	1
_00532020	10	Perceived Climate Variability and Compounding Stressors: Implications for Risks to Livelihoods of Smallholder Indian Farmers	Singh, R.K.; Singh, A.; Kumar, S.; Sheoran, P.; Sharma, D.K.; Stringer, L.C.; Quinn, C.H.; Kumar, A.; Singh, D.	Environmental Management	2020	10.1007/s00267-020-01345-x	1	1
_00582020	6	Perceptions of climate variability and change in relation to observed data among two east coast communities in Zanzibar, East Africa	Makame, M.O.; Shackleton, S.	Climate and Development	2020	10.1080/17565529.2019.1697633	1	0	Not disponible (pay acess). We do not have access to the University of São Paulo's VPN.
_00682020	6	“We Will Always Ask Ourselves the Question of How to Feed the Family”: Subsistence Farmers’ Perceptions on Adaptation to Climate Change in Burkina Faso	Sorgho, R.; Mank, I.; Kagoné, M.; Souares, A.; Danquah, I.; Sauerborn, R.	International Journal of Environmental Research and Public Health	2020	10.3390/ijerph17197200	1	1
_00722020	6	Traditional livelihoods under a changing climate: herder perceptions of climate change and its consequences in South Gobi, Mongolia	Mijiddorj, T.N.; Alexander, J.S.; Samelius, G.; Mishra, C.; Boldgiv, B.	Climatic Change	2020	10.1007/s10584-020-02851-x	1	1
_00732020	6	Vietnamese smallholders’ perspectives on causes, indicators and determinants of climate change: implication for adaptation strategies	Hoang, H.G.	Climatic Change	2020	10.1007/s10584-020-02827-x	1	1
_00742020	6	Assessment of climate change pattern in the Pauri Garhwal of the Western Himalayan Region: based on climate parameters and perceptions of forest-dependent communities	Jha, S.K.; Negi, A.K.; Alatalo, J.M.; Negi, R.S.; Patasaraiya, M.K.	Environmental Monitoring and Assessment	2020	10.1007/s10661-020-08575-w	1	1
_00832020	6	Assessing farmers’ preparedness to cope with the impacts of multiple climate change-related hazards in the Terai lowlands of Nepal	Budhathoki, N.K.; Paton, D.; A. Lassa, J.; Zander, K.K.	International Journal of Disaster Risk Reduction	2020	10.1016/j.ijdrr.2020.101656	1	1
_00882020	6	Perceived livelihood impacts and adaptation of vegetable farmers to climate variability and change in selected sites from Ghana, Uganda and Nigeria	Fadairo, O.; Williams, P.A.; Nalwanga, F.S.	Environment, Development and Sustainability	2020	10.1007/s10668-019-00514-1	1	1
_00922020	6	Changing socio-ecologies of Kalahari: Local perceptions towards environmental change and tourism in Kgalagadi, Botswana	Saarinen, J.; Moswete, N.; Atlhopheng, J.R.; Hambira, W.L.	Development Southern Africa	2020	10.1080/0376835X.2020.1809997	1	1
_00972020	6	No safety net in the face of climate change: The case of pastoralists in Kunene Region, Namibia	Inman, E.N.; Hobbs, R.J.; Tsvuura, Z.	PLoS ONE	2020	10.1371/journal.pone.0238982	1	1
_00982020	10	Factors determining the adoption of strategies used by smallholder farmers to cope with climate variability in the eastern free state, South Africa	Myeni, L.; Moeletsi, M.E.	Agriculture (Switzerland)	2020	10.3390/agriculture10090410	1	0	We excluded articles about small-scale populations that moved to urban areas. The locations in the article are Harrismith and Phuthaditjhaba towns.
_01062020	6	Heat, cold, and floods: exploring farmers’ motivations to adapt to extreme weather events in the Terai region of Nepal	Budhathoki, N.K.; Paton, D.; Lassa, J.A.; Bhatta, G.D.; Zander, K.K.	Natural Hazards	2020	10.1007/s11069-020-04127-0	1	1
_01182020	6	Vulnerability of the Açaí Palm to Climate Change	Tregidgo, D.; Campbell, A.J.; Rivero, S.; Freitas, M.A.B.; Almeida, O.	Human Ecology	2020	10.1007/s10745-020-00172-2	1	1
_01262020	6	Documentation and validation of climate change perception of an ethnic community of the western Himalaya	Sharma, A.; Batish, D.R.; Uniyal, S.K.	Environmental Monitoring and Assessment	2020	10.1007/s10661-020-08512-x	1	1
_01302020	11	Scale, colonisation and adapting to climate change: Insights from the Arabana people, South Australia	Nursey-Bray, M.; Palmer, R.; Stuart, A.; Arbon, V.; Rigney, L.-I.	Geoforum	2020	10.1016/j.geoforum.2020.05.021	1	0	We excluded articles about small-scale populations that moved to urban areas. The Arabana indigenous people live in cities and towns, including Adelaide, Alice Springs, and Darwin.
_01322020	6	Perceived farm-level climatic impacts on coastal agricultural productivity in Bangladesh	Hasan, M.K.; Kumar, L.	Climatic Change	2020	10.1007/s10584-020-02708-3	1	0	The article does not address the perception of climate change. This study explores farmer's perceptions of changes in farm productivity and perceptions of the causes of decreased farm productivity (if any) over the past 10 years compared with more than 10 years back. The study is in Bangladesh.
_01352020	10	Climate Change Grounded on Empirical Evidence as Compared with the Perceptions of Smallholder Farmers in Vhembe District, South Africa	Kom, Z.; Nethengwe, N.S.; Mpandeli, S.; Chikoore, H.	Journal of Asian and African Studies	2020	10.1177/0021909619891757	1	1
_01372020	6	“Bring fishermen at the center”: the value of local knowledge for understanding fisheries resources and climate-related changes in Lake Tanganyika	Bulengela, G.; Onyango, P.; Brehm, J.; Staehr, P.A.; Sweke, E.	Environment, Development and Sustainability	2020	10.1007/s10668-019-00443-z	1	1
_01392020	6	Farmers’ perceptions and adaptation strategies to climate risks and their determinants: insights from a farming community of Aguie district in Niger	Ado, A.M.; Savadogo, P.; Pervez, A.K.M.K.; Mudimu, G.T.	GeoJournal	2020	10.1007/s10708-019-10011-7	1	1
_01432020	6	Gendered perceptions of climate variability, food insecurity, and adaptation practices in Nepal	Bastakoti, G.B.; Doneys, P.	Climate and Development	2020	10.1080/17565529.2019.1660604	1	0	Not disponible (pay acess). We do not have access to the University of São Paulo's VPN.
_01692020	2	Community perceptions on climate change and natural resources degradation in a tribal context: An empirical study in koraput, odisha	Prakash, R.J.; Damodar, J.; Nibal, D.	Disaster Advances	2020		1	1
_01742020	6	Local community perceptions on landscape change, ecosystem services, climate change, and livelihoods in Gonarezhou national park, Zimbabwe	Musakwa, W.; Mpofu, E.; Nyathi, N.A.	Sustainability (Switzerland)	2020	10.3390/su12114610	1	0	The article does not address the perception of climate change. Study about landscape perception and ecosystem services.
_01972020	2	Farmers’ perceptions of climate change and their adaptation strategies: The case of Ngamiland East, Botswana	Sekelemani, A.; Mogomotsi, P.K.; Stone, L.S.; Mogomotsi, G.E.J.; Lekhane, O.	Transactions of the Royal Society of South Africa	2020	10.1080/0035919X.2020.1748749	1	0	Not disponible (pay acess). We do not have access to the University of São Paulo's VPN.
_02042020	6	Adaptation options for small livestock farmers having large ruminants (cattle and buffalo) against climate change in Central Punjab Pakistan	Shahbaz, P.; Boz, I.; ul Haq, S.	Environmental Science and Pollution Research	2020	10.1007/s11356-020-08112-9	1	0	We excluded articles about small-scale populations that moved to urban areas. The location in the article is Indian Punjab, and the study was located on Faisalabad, Multan, and Mandi Bahauddin districts (cities of Punjab).
_02062020	6	Life in riverine islands in Bangladesh: Local adaptation strategies of climate vulnerable riverine island dwellers for livelihood resilience	Sarker, M.N.I.; Wu, M.; Alam, G.M.M.; Shouse, R.C.	Land Use Policy	2020	10.1016/j.landusepol.2020.104574	1	1
_02232020	6	Exploring fishermen’s local knowledge and perceptions in the face of climate change: the case of coastal Tamil Nadu, India	Madhanagopal, D.; Pattanaik, S.	Environment, Development and Sustainability	2020	10.1007/s10668-019-00354-z	1	1
_02292020	26	Using farmer-based metrics to analyze the amount, seasonality, variability and spatial patterns of rainfall amidst climate change in southern Ethiopia	Cochrane, L.; Lewis, S.C.; Engdaw, M.M.; Thornton, A.; Welbourne, D.J.	Journal of Arid Environments	2020	10.1016/j.jaridenv.2019.104084	1	1
_02302020	11	Changing climate - Changing livelihood: Smallholder's perceptions and adaption strategies	Funk, C.; Raghavan Sathyan, A.; Winker, P.; Breuer, L.	Journal of Environmental Management	2020	10.1016/j.jenvman.2019.109702	1	1
_02312020	6	Dealing with climate change in semi-arid Ghana: understanding intersectional perceptions and adaptation strategies of women farmers	Lawson, E.T.; Alare, R.S.; Salifu, A.R.Z.; Thompson-Hall, M.	GeoJournal	2020	10.1007/s10708-019-09974-4	1	1
_02362020	6	Local knowledge based perceptions on climate change and its impacts in the Rakaposhi valley of Gilgit-Baltistan, Pakistan	Bhatta, L.D.; Udas, E.; Khan, B.; Ajmal, A.; Amir, R.; Ranabhat, S.	International Journal of Climate Change Strategies and Management	2020	10.1108/IJCCSM-05-2019-0024	1	1
_02462020	10	Community perception, adaptation and resilience to extreme weather in the Yucatan Peninsula, Mexico	Metcalfe, S.E.; Schmook, B.; Boyd, D.S.; De la Barreda-Bautista, B.; Endfield, G.E.; Mardero, S.; Manzón Che, M.; Medina González, R.; Munguia Gil, M.T.; Navarro Olmedo, S.; Perea, A.	Regional Environmental Change	2020	10.1007/s10113-020-01586-w	1	1
_02582020	6	Perceptions and knowledge on climate change in local communities in the Offinso Municipality, Ghana	Sraku-Lartey, M.; Buor, D.; Adjei, P.O.-W.; Foli, E.G.	Information Development	2020	10.1177/0266666918811391	1	1
_02632020	6	Perceptions of climate change and its impacts: a comparison between farmers and institutions in the Amazonas Region of Peru	Altea, L.	Climate and Development	2020	10.1080/17565529.2019.1605285	1	0	Not disponible (pay acess). We do not have access to the University of São Paulo's VPN.
_02662020	10	Perceptions of climate change and drivers of insect pest outbreaks in vegetable crops in limpopo province of South Africa	Phophi, M.M.; Mafongoya, P.; Lottering, S.	Climate	2020	10.3390/cli8020027	1	1
_02732020	6	Farmers’ understanding of climate change in Nepal Himalayas: important determinants and implications for developing adaptation strategies	Paudel, B.; Zhang, Y.; Yan, J.; Rai, R.; Li, L.; Wu, X.; Chapagain, P.S.; Khanal, N.R.	Climatic Change	2020	10.1007/s10584-019-02607-2	1	1
_02792020	6	Effects of a changing climate on livelihoods of forest dependent communities: Evidence from Buyangu community proximal to Kakamega tropical rain forest in Kenya	Saalu, F.N.; Oriaso, S.; Gyampoh, B.	International Journal of Climate Change Strategies and Management	2020	10.1108/IJCCSM-01-2018-0002	1	1
_02802020	10	Risk perceptions and adaptation strategies of smallholder farmers to climate change and variability in North Shoa Zone, Ethiopia	Tesfahun, A.A.; Chawla, A.S.	Management of Environmental Quality: An International Journal	2020	10.1108/MEQ-04-2019-0076	1	1
_02892020	2	Perception of the impact of climate change on the quality of life and well-being of the inhabitants of the cerro blanco agricultural community, Limarí province, Chile [Percepción del impacto del cambio climático sobre la calidad de vida y el bienestar de los habitantes de la comunidad agrícola cerro blanco, provincia de Limarí, Chile]	Alfaro, A.A.; Cortés, M.E.	Idesia	2020	10.4067/S0718-34292020000400127	1	1
_02922020	6	Small holder farmers’ perception and response mechanisms to climate change: Lesson from Tekeze lowland goat and sorghum livelihood zone, Ethiopia	Mihiretu, A.; Okoyo, E.N.; Lemma, T.	Cogent Food and Agriculture	2020	10.1080/23311932.2020.1763647	1	1
_02962020	16	Local trends in rain and temperatures and their perceptions by women from the surroundings of the Sete Cidades national park in Piauí, northeast of Brazil	Batista, W.F.M.; Sparacino, J.; de Espindola, G.M.; de Lucena, R.F.P.; de Barros, R.F.M.	Revista Brasileira de Geografia Fisica	2020	10.26848/rbgf.v13.3.p1035-1049	1	1
_03062020	6	Farmer’s perception and adaptation strategies to changing climate in Kashmir Himalayas, India	Lone, F.A.; Maheen, M.; ul Shafiq, M.; Bhat, M.S.; Rather, J.A.	GeoJournal	2020	10.1007/s10708-020-10330-0	1	1
_03122020	27	Impact of climate change and variability on traditional farming systems: Farmers' perceptions from South-West, semi-arid Zimbabwe	Ndlovu, E.; Prinsloo, B.; le Roux, T.	Jamba: Journal of Disaster Risk Studies	2020	10.4102/JAMBA.V12I1.742	1	1
_03202020	10	Impact of Climate Change and Adaptation Measures on Transhumance Herding System in Gatlang, Rasuwa	Rayamajhi, N.; Manandhar, B.	Air, Soil and Water Research	2020	10.1177/1178622120951173	1	1
_03252020	6	Farmers' perceptions of climate change and agricultural adaptation in Burkina Faso	Alvar-Beltrán, J.; Dao, A.; Marta, A.D.; Heureux, A.; Sanou, J.; Orlandini, S.	Atmosphere	2020	10.3390/ATMOS11080827	1	1
_03342020	2	Farmers’ perception of climate change and variability in the North-East District of Botswana	Bosekeng, L.C.; Mogotsi, K.; Bosekeng, G.	Livestock Research for Rural Development	2020		1	1
_03352020	27	Resilience of informal settlements to climate change in the mountainous areas of Konso, Ethiopia and QwaQwa, South Africa	Melore, T.W.; Nel, V.	Jamba: Journal of Disaster Risk Studies	2020	10.4102/JAMBA.V12I1.778	1	0	We excluded articles about small-scale populations that moved to urban areas. The case studies are from informal settlements found at the periphery of traditional small towns, specifically at the peripheries of Phuthaditjhaba (QwaQwa, South Africa) and Karat (Konso, Ethiopia).
_03412020	10	“Are they aware, and why?” Bayesian analysis of predictors of smallholder farmers' awareness of climate change and its risks to agriculture	Ng'ombe, J.N.; Tembo, M.C.; Masasi, B.	Agronomy	2020	10.3390/agronomy10030376	1	1
_03812020	1	Understanding the adoption of climate change adaptation strategies among smallholder farmers: Evidence from land reform beneficiaries in South Africa	Thinda, K.T.; Ogundeji, A.A.; Belle, J.A.; Ojo, T.O.	Land Use Policy	2020	10.1016/j.landusepol.2020.104858	1	0	The article does not address the perception of climate change. A Zero-inflated double hurdle model was employed to estimate the factors influencing farmers’ adoption of adaptation strategies and the intensity of adoption at the household level in South Africa.
_04182020	1	Comparative assessment of farmers' perceptions on drought impacts: the case of a coastal lowland versus adjoining mountain foreland region of northern Iran	Hesam, M.; Roshan, G.; Grab, S.W.; Shabahrami, A.R.	Theoretical And Applied Climatology	2020	10.1007/s00704-020-03432-9	1	0	We excluded articles about small-scale populations that moved to urban areas. The research focuses on rural farming communities residing in the towns of Chalus (coastal plain adjacent to the Caspian Sea) and Kelardasht (Alborz mountain foreland).
_04212020	1	Farmers' perceptions and matching climate records jointly explain adaptation responses in four communities around Lake Tana, Ethiopia	Darabant, A.; Habermann, B.; Sisay, K.; Thurnher, C.; Worku, Y.; Damtew, S.; Lindtner, M.; Burrell, L.; Abiyu, A.	Climatic Change	2020	10.1007/s10584-020-02889-x	1	1
_04472020	1	Climate change, risk perception, and protection motivation among high-altitude residents of the Mt. Everest region in Nepal	Poudyal, N.C.; Joshi, O.; Hodges, D.G.; Bhandari, H.; Bhattarai, P.	Ambio	2020	10.1007/s13280-020-01369-x	1	1
_04682020	1	Exploring Vietnamese cereal smallholders' perceptions and adaptations to temperature and precipitation variability: implications for adaptation strategies	Hoang, H.G.	Local Environment	2020	10.1080/13549839.2020.1805599	1	0	Not disponible (pay acess). We do not have access to the University of São Paulo's VPN.
_04702020	1	Perceptions of weather variability and climate change on goat producers' choice of coping and adaptation strategies: evidence from climate-smart and non-climate-smart villages in the Jirapa and Lawra districts	Tetteh, B.K.D.; Ansah, I.G.K.; Donkoh, S.A.; Appiah-Twumasi, M.; Avornyo, F.K.; Shaibu, M.T.; Partey, S.; Zougmore, R.B.; Tengan, K.; Nyuor, A.; Afosah, E.; Akufo, N.M.	Climate And Development	2020	10.1080/17565529.2019.1664975	1	0	Not disponible (pay acess). We do not have access to the University of São Paulo's VPN.
_05152020	1	Smallholders' awareness of adaptation and coping measures to deal with rainfall variability in Western Kenya	Nyberg, Y.; Jonsson, M.; Ambjornsson, E.L.; Wetterlind, J.; Oborn, I.	Agroecology And Sustainable Food Systems	2020	10.1080/21683565.2020.1782305	1	0	The article does not address the perception of climate change. The objective is to identify smallholders’ awareness of adaptation and coping measures to deal with rainfall variability, and to examine gender and geographical similarities and differences in farmers’ views.
_05412020	1	The Impacts of Drought and the Adaptive Strategies of Small-Scale Farmers in uMsinga, KwaZulu-Natal, South Africa	Lottering, S.J.; Mafongoya, P.; Lottering, R.	Journal Of Asian And African Studies	2020	10.1177/0021909620916898	1	0	The article does not address the perception of climate change. Study about drought.
_05802020	1	Nepalese farmers' climate change perceptions, reality and farming strategies	Budhathoki, N.K.; Zander, K.K.	Climate And Development	2020	10.1080/17565529.2019.1612317	1	0	Not disponible (pay acess). We do not have access to the University of São Paulo's VPN.
_05962020	1	Variability and change of climate extremes from indigenous herder knowledge and at meteorological stations across central Mongolia	Tumenjargal, S.; Fassnacht, S.R.; Venable, N.B.H.; Kingston, A.P.; Fernandez-Gimenez, M.E.; Batbuyan, B.; Laituri, M.J.; Kappas, M.; Adyabadam, G.	Frontiers Of Earth Science	2020	10.1007/s11707-019-0812-6	1	1
_06092020	1	Climate variability and rural livelihood sustainability: evidence from communities along the Black Volta River in Ghana	Yiridomoh, G.Y.; Sullo, C.; Bonye, S.Z.	Geojournal	2020	10.1007/s10708-020-10144-0	1	1
_06592020	3	Place-based perceptions, resilience and adaptation to climate change by smallholder farmers in rural South Africa.	Tesfuhuney, W. A.; Mbeletshie, E. H.	International Journal of Agricultural Research, Innovation and Technology	2020	10.3329/ijarit.v10i2.51585	1	1
_06632020	3	Trends in climate variables (Temperature and rainfall) and local perceptions of climate change in Lamu, Kenya.	Yvonne, M.; Ouma, G.; Olago, D.; Opondo, M.	Geography, Environment, Sustainability	2020	10.24057/2071-9388-2020-24	1	1
_06652020	3	Smallholder Farmers’ Perception and Their Adaptation Strategies to Climate Variability and Change in Ale and Bure Districts of Ilubabor Zone, Southwest Ethiopia	Tadesse, S.; Madduri, V.	International Journal of Sciences: Basic and Applied Research (IJSBAR)	2020		1	1
_06742020	3	Indigenous knowledge in climate change adaptation: Case studies of ethnic minorities in the Northern Mountain Region of Vietnam.	Kieu, T. T. H.; Nguyen, T. N.; Nguyen, T. H. T.; Vu, T. H. A.; Nguyen, Q. T.	Journal of Vietnamese Environment	2020		1	1
_06782020	3	Smallholder Farmers’ Perception of Climate Change: The Case of Jamma District of South Wollo Zone, Ethiopia	Tadesse, S.	Developing Country Studies	2020	10.7176/DCS10-9-04	1	1
_06802020	3	Smallholder farmers’ perception and adaptation strategies to climate change and variability in Ankesha Guagusa District of Awi Zone, North Western Ethiopia.	Kebede, A.	Journal of Economics and Sustainable Development;	2020	10.7176/JESD/11-1-05	1	1
_00092019	6	Perceptions and practices of climate change adaptation and mitigation strategies among farmers in the Konta Special District, Ethiopia	Abera, N.; Tesema, D.	Environmental and Socio-Economic Studies	2019	10.2478/environ-2019-0019	1	1
_00122019	29	Comparing smallholder farmers’ climate change perception with climate data: the case of Adansi North District of Ghana	Asare-Nuamah, P.; Botchway, E.	Heliyon	2019	10.1016/j.heliyon.2019.e03065	1	1
_00152019	10	The link between smallholders’ perception of climatic changes and adaptation in Tanzania	Brüssow, K.; Gornott, C.; Faße, A.; Grote, U.	Climatic Change	2019	10.1007/s10584-019-02581-9	1	1
_00202019	6	Pastoral yak rearing system is changing with change in climate: an exploration of North Sikkimin Eastern Himalaya	Feroze, S.M.; Ray, L.I.P.; Singh, K.J.; Singh, R.	Climatic Change	2019	10.1007/s10584-019-02551-1	1	1
_00232019	10	Using traditional ecological knowledge to understand and adapt to climate and biodiversity change on the Pacific coast of North America	Wyllie de Echeverria, V.R.; Thornton, T.F.	Ambio	2019	10.1007/s13280-019-01218-6	1	1
_00252019	26	Smallholder farmers’ awareness and perceptions of climate change in Adama district, central rift valley of Ethiopia	Hundera, H.; Mpandeli, S.; Bantider, A.	Weather and Climate Extremes	2019	10.1016/j.wace.2019.100230	1	1
_00272019	6	Constraints to adopting soil fertility management practices in Malawi: A choice experiment approach	Krah, K.; Michelson, H.; Perge, E.; Jindal, R.	World Development	2019	10.1016/j.worlddev.2019.104651	1	0	The article does not address the perception of climate change. This paper uses choice experiments to investigate farmer’s preferences and constraints that may limit their adoption of SFM practices.
_00322019	6	Farmers’ awareness and perception of climate change impacts: case study of Aguie district in Niger	Ado, A.M.; Leshan, J.; Savadogo, P.; Bo, L.; Shah, A.A.	Environment, Development and Sustainability	2019	10.1007/s10668-018-0173-4	1	1
_00352019	6	Pathways of socio-ecological resilience to climate change for fisheries through indigenous knowledge	Inaotombi, S.; Mahanta, P.C.	Human and Ecological Risk Assessment	2019	10.1080/10807039.2018.1482197	1	1
_00362019	29	Understanding smallholder farmers’ adaptation behaviors through climate change beliefs, risk perception, trust, and psychological distance: Evidence from wheat growers in Iran	Azadi, Y.; Yazdanpanah, M.; Mahmoudi, H.	Journal of Environmental Management	2019	10.1016/j.jenvman.2019.109456	1	0	We excluded articles about small-scale populations that moved to urban areas. The location in the article is Kermanshah district, a town.
_00452019	6	Rural livelihoods and climate change adaptation in laggard transitional economies: A case from Bosnia and Herzegovina	Žurovec, O.; Vedeld, P.O.	Sustainability (Switzerland)	2019	10.3390/su11216079	1	1
_00702019	6	The salience of climate change in farmer decision-making within smallholder semi-arid agroecosystems	Waldman, K.B.; Attari, S.Z.; Gower, D.B.; Giroux, S.A.; Caylor, K.K.; Evans, T.P.	Climatic Change	2019	10.1007/s10584-019-02498-3	1	1
_00722019	10	Rethinking indigenous climate governance through climate change and variability discourse by a Zimbabwean rural community	Mugambiwa, S.S.; Rukema, J.R.	International Journal of Climate Change Strategies and Management	2019	10.1108/IJCCSM-11-2018-0074	1	1
_00802019	2	Small-scale fishers’ perceptions of climate change and its consequences on fisheries: the case of Sanyathi fishing basin, Lake Kariba, Zimbabwe	Muringai, R.T.; Naidoo, D.; Mafongoya, P.; Sibanda, M.	Transactions of the Royal Society of South Africa	2019	10.1080/0035919X.2019.1639564	1	1
_00872019	26	Indigenous perceptions of climate anomalies in Malaysian Borneo	van Gevelt, T.; Abok, H.; Bennett, M.M.; Fam, S.D.; George, F.; Kulathuramaiyer, N.; Low, C.T.; Zaman, T.	Global Environmental Change	2019	10.1016/j.gloenvcha.2019.101974	1	1
_01012019	10	Exploring the link between climate change perceptions and adaptation strategies among smallholder farmers in Chimanimani district of Zimbabwe	Mutandwa, E.; Hanyani-Mlambo, B.; Manzvera, J.	International Journal of Social Economics	2019	10.1108/IJSE-12-2018-0654	1	1
_01182019	2	Determinants of farmers' awareness of climate change	Mustafa, G.; Latif, I.A.; Bashir, M.K.; Shamsudin, M.N.; Daud, W.M.N.W.	Applied Environmental Education and Communication	2019	10.1080/1533015X.2018.1454358	1	0	We excluded articles about small-scale populations that moved to urban areas. The location in the article is the urban Punjab (Faisalabad, Sheikhupura, and Multan districts).
_01202019	6	Climate change and pastoralists: perceptions and adaptation in montane Kenya	Cuni-Sanchez, A.; Omeny, P.; Pfeifer, M.; Olaka, L.; Mamo, M.B.; Marchant, R.; Burgess, N.D.	Climate and Development	2019	10.1080/17565529.2018.1454880	1	1
_01222019	6	Climate shocks and responses in Karnali-Mahakali Basins, Western Nepal	Pandey, V.P.; Sharma, A.; Dhaubanjar, S.; Bharati, L.; Joshi, I.R.	Climate	2019	10.3390/CLI7070092	1	1
_01232019	6	Perceived climate variability and farm level adaptation in the Central River Region of The Gambia	Bagagnan, A.R.; Ouedraogo, I.; Fonta, W.M.	Atmosphere	2019	10.3390/atmos10070423	1	1
_01452019	6	Encounters between experiences and measurements: The role of local knowledge in climate change research	Kieslinger, J.; Pohle, P.; Buitrón, V.; Peters, T.	Mountain Research and Development	2019	10.1659/MRD-JOURNAL-D-18-00063.1	1	1
_01542019	10	Mountain farming systems' exposure and sensitivity to climate change and variability: Agroforestry and conventional agriculture systems compared in Ecuador's Indigenous Territory of Kayambi people	Córdova, R.; Hogarth, N.J.; Kanninen, M.	Sustainability (Switzerland)	2019	10.3390/su11092623	1	1
_01672019	6	Climate change and variability perceptions in Ga-Dikgale community in Limpopo Province, South Africa	Chikosi, E.S.; Mugambiwa, S.S.; Tirivangasi, H.M.; Rankoana, S.A.	International Journal of Climate Change Strategies and Management	2019	10.1108/IJCCSM-01-2018-0004	1	0	We excluded articles about small-scale populations that moved to urban areas. Ga-Dikgale is a community of about 9,000 people and consists of 23 villages. The site is peri-urban.
_01692019	6	Pastoralists’ perception of and adaptation strategies for climate change: associations with observed climate variability	Zhang, Q.; Cui, F.; Dai, L.; Feng, B.; Lu, Y.; Tang , H.	Natural Hazards	2019	10.1007/s11069-019-03620-5	1	1
_01742019	6	Indigenous people’s perceptions about climate change, forest resource management, and coping strategies: a comparative study in Bangladesh	Ahmed, M.N.Q.; Atiqul Haq, S.M.	Environment, Development and Sustainability	2019	10.1007/s10668-017-0055-1	1	1
_01812019	10	Cognitive biases about climate variability in smallholder farming systems in Zambia	Waldman, K.B.; Vergopolan, N.; Attari, S.Z.; Sheffield, J.; Estes, L.D.; Caylor, K.K.; Evans, T.P.	Weather, Climate, and Society	2019	10.1175/WCAS-D-18-0050.1	1	1
_01862019	2	Climate change and finger millet: Perception, trend and impact on yield in different ecological regions in Central Nepal	Luitel, D.R.; Siwakoti, M.; Jha, P.K.	Journal of Mountain Science	2019	10.1007/s11629-018-5165-1	1	1
_02052019	6	Cryospheric hazards and risk perceptions in the Sagarmatha (Mt. Everest) National Park and Buffer Zone, Nepal	Sherpa, S.F.; Shrestha, M.; Eakin, H.; Boone, C.G.	Natural Hazards	2019	10.1007/s11069-018-3560-0	1	1
_02112019	6	Recent intensification of the seasonal rainfall cycle in equatorial Africa revealed by farmer perceptions, satellite-based estimates, and ground-based station measurements	Salerno, J.; Diem, J.E.; Konecky, B.L.; Hartter, J.	Climatic Change	2019	10.1007/s10584-019-02370-4	1	1
_02242019	6	Fishers' decisions to adopt adaptation strategies and expectations for their children to pursue the same profession in Chumphon Province, Thailand	Sereenonchai, S.; Arunrat, N.	Climate	2019	10.3390/cli7020034	1	1
_02322019	6	Variability in perceptions of household livelihood resilience and drought at the intersection of gender and ethnicity	Quandt, A.	Climatic Change	2019	10.1007/s10584-018-2343-7	1	1
_02332019	6	Climate change perception: an analysis of climate change and risk perceptions among farmer types of Indian Western Himalayas	Shukla, R.; Agarwal, A.; Sachdeva, K.; Kurths, J.; Joshi, P.K.	Climatic Change	2019	10.1007/s10584-018-2314-z	1	1
_02372019	10	Climate change perceptions and attitudes to smallholder adaptation in northwestern Nigerian drylands	Jellason, N.P.; Baines, R.N.; Conway, J.S.; Ogbaga, C.C.	Social Sciences	2019	10.3390/socsci8020031	1	1
_02522019	16	Adaptive strategies of smallholder farming systems to changing climate conditions in the vicinity of kogyae strict nature reserve within the forest-savanna transitional zone of Ghana	Pabi, O.; Ayivor, J.S.; Ofori, B.D.	West African Journal of Applied Ecology	2019		1	1
_02532019	2	Public perception on climate change and its impacts on various aspects: A case study of Great Himalayan national Park (India)	Devi, V.; Fulekar, M.H.; Pathak, B.	Indian Journal of Ecology	2019		1	0	Not disponible (pay acess). We do not have access to the University of São Paulo's VPN.
_02582019	6	Indigenous knowledge and farmer perceptions of climate and ecological changes in the bamenda highlands of cameroon: Insights from the bui plateau	Tume, S.J.P.; Kimengsi, J.N.; Fogwe, Z.N.	Climate	2019	10.3390/cli7120138	1	1
_02592019	6	Perceptions of climate variability and determinants of farmers’ adaptation strategies in the highlands of Southwest Cameroon	Ngoe, M.; Zhou, L.; Mukete, B.; Enjema, M.	Applied Ecology and Environmental Research	2019	10.15666/aeer/1706_1504115054	1	1
_02702019	6	Community perceptions of climate change and initiatives for the conservation of endemic plants in Limpopo Province, South Africa	Rankoana, S.A.	Weather	2019	10.1002/wea.3272	1	1
_02772019	10	Challenges of performing socio-environmental interdisciplinary research: The experience of the Brazilian Research Network on Climate Change (Rede CLIMA)	Litre, G.; Bursztyn, M.; Rodrigues Filho, S.; Mesquita, P.	Desenvolvimento e Meio Ambiente	2019	10.5380/dma.v51i0.60365	1	0	The article does not address the perception of climate change. This paper explores the research team internal dynamics and the main challenges faced while creating a shared research protocol to collect and interpret data from an interdisciplinary viewpoint.
_02792019	10	Farmers' Perceptions of Climate Change Trends and Adaptation Strategies in Semiarid Highlands of Eastern Tigray, Northern Ethiopia	Kahsay, H.T.; Guta, D.D.; Birhanu, B.S.; Gidey, T.G.; Routray, J.K.	Advances in Meteorology	2019	10.1155/2019/3849210	1	1
_02822019	10	Smallholder farmers’ perceptions and adaptive response to climate variability and climate change in southern rural Ghana	Yamba, S.; Appiah, D.O.; Siaw , L.P.	Cogent Social Sciences	2019	10.1080/23311886.2019.1646626	1	1
_02832019	6	Climate change perceptions and adaptive actions by pastoral community on the Tibetan plateau, China	Sharif, J.; Rafiq, M.K.; Rafiq, M.T.; Aziz, R.; Qayyum, A.; Saleem, A.R.; Nisa, W.U.; Jenks, M.A.; Li, Y.	Applied Ecology and Environmental Research	2019	10.15666/aeer/1704_79878009	1	1
_02862019	6	Climate change perception and adaptation in Nigeria’s guinea savanna: Empirical evidence from farmers in nasarawa state, Nigeria	Tarfa, P.Y.; Ayuba, H.K.; Onyeneke, R.U.; Idris, N.; Nwajiuba, C.A.; Igberi, C.O.	Applied Ecology and Environmental Research	2019	10.15666/aeer/1703_70857112	1	1
_02872019	10	Role of traditional ecological knowledge and seasonal calendars in the context of climate change: A case study from China	Yang, H.; Ranjitkar, S.; Zhai, D.; Zhong, M.; Goldberg, S.D.; Salim, M.A.; Wang, Z.; Jiang, Y.; Xu, J.	Sustainability (Switzerland)	2019	10.3390/SU11123243	1	1
_02982019	2	Climate change effects on crop production in Yatta sub-County: Farmer perceptions and adaptation strategies	Agesa, B.L.; Onyango, C.M.; Kathumo, V.M.; Onwonga, R.N.; Karuku, G.N.	African Journal of Food, Agriculture, Nutrition and Development	2019	10.18697/AJFAND.84.BLFB1017	1	1
_03012019	6	Local ecological knowledge on climate change and ecosystem-based adaptation strategies promote resilience in the Middle Zambezi Biosphere Reserve, Zimbabwe	Kupika, O.L.; Gandiwa, E.; Nhamo, G.; Kativu, S.	Scientifica	2019	10.1155/2019/3069254	1	1
_03042019	2	Climate change impact on quality of life indicators of pastoralists (case study: Rangelands of Haraz River Basin, Mazandaran province, Iran)	Kavianpoor, A.H.; Barani, H.; Sepehri, A.; Bahremand, A.; Moradi, H.R.	Journal of Rangeland Science	2019		1	1
_03072019	6	Local perceptions and adaptation of indigenous communities to climate change: Evidences from high mountain pangi valley of Indian himalayas	Meena, R.K.; Vikas; Verma, T.P.; Yadav, R.P.; Mahapatra, S.K.; Surya, J.N.; Singh, D.; Singh, S.K.	Indian Journal of Traditional Knowledge	2019		1	1
_03122019	26	Vulnerability to climate change of smallholder farmers in the Hamadan province, Iran	Jamshidi, O.; Asadi, A.; Kalantari, K.; Azadi, H.; Scheffran, J.	Climate Risk Management	2019	10.1016/j.crm.2018.06.002	1	1
_03162019	1	Perceptions of climate and climate change by Amazonian communities	Funatsu, B.M.; Dubreuil, V.; Racape, A.; Debortoli, N.S.; Nasuti, S.; Le Tourneau, F.M.	Global Environmental Change-Human And Policy Dimensions	2019	10.1016/j.gloenvcha.2019.05.007	1	1
_03202019	1	Does Awareness of Climate Change Lead to Worry. Exploring Community Perceptions Through Parallel Analysis in Rural Himalaya	Chakraborty, R.; Daloz, A.S.; Kumar, M.; Dimri, A.P.	Mountain Research And Development	2019	10.1659/MRD-JOURNAL-D-19-00012.1	1	0	The article does not focus exclusively on small-scale populations. Study with community members, district/state bureaucrats, regional scientists, civil society workers, and commercial business owners.
_03242019	1	Adapting to changing climate through improving adaptive capacity at the local level - The case of smallholder horticultural producers in Ghana	Williams, P.A;. Crespo, O.; Abu, M.	Climate Risk Management	2019	10.1016/j.crm.2018.12.004	1	1
_03432019	1	Climate change in Lamjung District, Nepal: meteorological evidence, community perceptions, and responses	Joshi, A.; Farquhar, S.; Assareh, N.; Dahlet, L.; Landahl, E.	Environmental Research Communications	2019	10.1088/2515-7620/ab1762	1	1
_03542019	1	Risk experience and smallholder farmers' climate change adaptation decision	Habtemariam, L.T.; Gandorfer, M.; Kassa, G.A.; Sieber, S.	Climate And Development	2019	10.1080/17565529.2019.1630351	1	0	Not disponible (pay acess). We do not have access to the University of São Paulo's VPN.
_03722019	1	Harnessing diverse knowledge and belief systems to adapt to climate change in semi-arid rural Africa	Spear, D.; Selato, J.C.; Mosime, B.; Nyamwanza, A.M.	Climate Services	2019	10.1016/j.cliser.2019.05.001	1	0	The article does not address the perception of climate change. This study uses the case of Bobirwa subdistrict in Botswana to investigate the role of traditional norms and religious beliefs in the use of place-based and national meteorological forecast information to inform adaptation.
_04352019	1	Perception of weather and seasonal drought forecasts and its impact on livelihood in East Nusa Tenggara, Indonesia	Kuswanto, H.; Hibatullah, F.; Soedjono, E.S.	Heliyon	2019	10.1016/j.heliyon.2019.e02360	1	0	The article does not address the perception of climate change. A cross-sectional study was conducted in 2018 to assess the perception of households on drought forecasts and their impact on crop and livestock losses.
_04452019	1	Resilience to climate variability: the role of perceptions and traditional knowledge in the Colombian Andes	Vargas, C.A.C.; Romero, S.H.; Leon-Sicard, O.	Agroecology And Sustainable Food Systems	2019	10.1080/21683565.2019.1649782	1	1
_04552019	1	Explaining the uncertainty: understanding small-scale farmers' cultural beliefs and reasoning of drought causes in Gaza Province, Southern Mozambique	Salite, D.	Agriculture And Human Values	2019	10.1007/s10460-019-09928-z	1	1
_04572019	1	Managing the impacts of drought: The role of cultural beliefs in small-scale farmers' responses to drought in Gaza Province, southern Mozambique	Salite, D.; Poskitt, S.	International Journal Of Disaster Risk Reduction	2019	10.1016/j.ijdrr.2019.101298	1	0	The article does not address the perception of climate change. This paper first shows how farmers have been adversely affected by drought, besides why the impacts are memorable and strong enough to trigger the need for responses to tackle its causes and reduce its impacts.
_05302019	1	Linking livelihood assets of smallholder households to risk management strategies: an empirical study in China	Zhang, Q.; Xue, H.L.; Zhao, X.Y.; Tang, H.P.	Environmental Hazards-Human And Policy Dimensions	2019	10.1080/17477891.2018.1538866	1	0	The article does not address the perception of climate change. This study introduces the framework of the sustainable livelihood approach (SLA) to examine farmers’ risk perceptions and the risk management strategies of smallholder households in rural China. The study focuses on the role of livelihood assets in the farmers’ risk management strategies.
_05762019	26	The perception of climate change: Comparative evidence from the small-island societies of Bougainville and Palawan	Pondorfer, A.	Environmental Development	2019	10.1016/j.envdev.2019.04.002	1	1
_05872019	3	Perceived Climate Change Impacts and Adaptation Strategy of Indigenous Community (Chepangs) in Rural Mid-hills of Nepal	Khanal, P.; Wagle, B. H.; Upadhaya, S.; Ghimire, P.; Acharya, S	Forestry: Journal of Institute of Forestry, Nepal	2019	10.3126/forestry.v16i0.28353	1	1
_05892019	3	Effects of Climate Change on Tropical Forest Ecosystem of Three Selected Local Government in Rivers State, Nigeria	Nnadi, P. C.; Amadi, G. O.	Journal of Applied Sciences and Environmental Management	2019	10.4314/jasem.v23i1.13	1	1
_05902019	3	Less Rain and More Heat”: Smallholders’ Perception and Climate Change Adaptation Strategies in Tropical Environments	Ramírez, K. D. I.;Ibarra, A. M. A.	Sociedad y Ambiente	2019	10.31840/sya.v0i21.2040	1	1
_05912019	3	Perception of climate change and adaptation among small-holder cassava farmers in Anambra State, Nigeria	Madu, T.U.	Nigeria Agricultural Journal	2019		1	1
_05922019	3	Assessment of food crop farmers indigenous strategies to climate change mitigation and adaptation in Imo State, Nigeria	Chidiebere-Mark, N. M.; Ejike, R. D.; Nwaiwu, J. C.; Nwankwo, O. O.; Ibe, G. O.	Journal of Agriculture and Food Sciences	2019		1	1
_06072019	3	Climate change perception and adaptation among indigenous farmers : A study on Thamis of Dolkha	Thapa, B. J.	Banko Janakari	2019	10.3126/banko.v29i2.28098	1	1
_06082019	3	Choice of Smallholder Farmers’ Adaptation Strategies to Climatic Variability and Their Determinants in Crop Production: The Case of the Central Rift Valley of Ethiopia	Bekele, A.	Journal of Environment and Earth Science	2019	10.7176/JEES/9-4-04	1	1
_00072018	2	Smallholder farmers' perception to climate change impact on crop production: Case from drought prone areas of Bangladesh	Roy, D.; Kowsari, M.S.; Nath, T.D.; Taiyebi, K.A.; Rashid, M.M.	International Journal of Agricultural Technology	2018		1	1
_00132018	6	Risk perception and decision-making: do farmers consider risks from climate change?	Eitzinger, A.; Binder, C.R.; Meyer, M.A.	Climatic Change	2018	10.1007/s10584-018-2320-1	1	1
_00212018	6	Climate change perception and impacts on cattle production in pastoral communities of northern Tanzania	Kimaro, E.G.; Mor, S.M.; Toribio, J.-A.L.M.L.	Pastoralism	2018	10.1186/s13570-018-0125-5	1	1
_00222018	10	Indian time: time, seasonality, and culture in Traditional Ecological Knowledge of climate change	Chisholm Hatfield, S.; Marino, E.; Whyte, K.P.; Dello, K.D.; Mote, P.W.	Ecological Processes	2018	10.1186/s13717-018-0136-6	1	1
_00272018	2	Farmers’ perception of climate change and adaptation strategies in the Dabus watershed, North-West Ethiopia	Asrat, P.; Simane, B.	Ecological Processes	2018	10.1186/s13717-018-0118-8	1	1
_00292018	10	Perceptions of climate change impacts and adaptation measures used by crop smallholder farmers in Amathole district municipality, Eastern Cape province, South Africa	Popoola, O.O.; Monde, N.; Yusuf, S.F.G.	GeoJournal	2018	10.1007/s10708-017-9829-0	1	1
_00312018	6	Climate change perceptions and adaptations of smallholder farmers in Eastern Kenya	Kichamu, E.A.; Ziro, J.S.; Palaniappan, G.; Ross, H.	Environment, Development and Sustainability	2018	10.1007/s10668-017-0010-1	1	1
_00462018	26	We're the same as the Inuit!: Exploring Australian Aboriginal perceptions of climate change in a multidisciplinary mixed methods study	Nash, D.; Memmott, P.; Reser, J.; Suliman, S.	Energy Research and Social Science	2018	10.1016/j.erss.2018.06.027	1	1
_00472018	2	Human perception of climate change	Rankoana, S.A.	Weather	2018	10.1002/wea.3204	1	1
_00552018	11	Climate change adaptation: Linking indigenous knowledge with western science for effective adaptation	Makondo, C.C.; Thomas, D.S.G.	Environmental Science and Policy	2018	10.1016/j.envsci.2018.06.014	1	1
_00572018	11	Climate, the Earth, and God – Entangled narratives of cultural and climatic change in the Peruvian Andes	Scoville-Simonds, M.	World Development	2018	10.1016/j.worlddev.2018.06.012	1	1
_00692018	26	Perceptions of climate change variability and adaptation strategies on smallholder dairy farming systems: Insights from Siaya Sub-County of Western Kenya	Wetende, E.; Olago, D.; Ogara, W.	Environmental Development	2018	10.1016/j.envdev.2018.08.001	1	1
_00702018	10	In the light of change: a mixed methods investigation of climate perceptions and the instrumental record in northern Sweden	Furberg, M.; Hondula, D.M.; Saha, M.V.; Nilsson, M.	Population and Environment	2018	10.1007/s11111-018-0302-x	1	1
_00732018	6	Local perceptions of environmental changes in fishing communities of southwest Madagascar	Lemahieu, A.; Scott, L.; Malherbe, W.S.; Mahatante, P.T.; Randrianarimanana, J.V.; Aswani, S.	Ocean and Coastal Management	2018	10.1016/j.ocecoaman.2018.06.012	1	1
_00832018	10	Perception of Climate Change and Impact on Land Allocation and Income: Empirical Evidence from Vietnam's Delta Region	Mishra, A.K.; Pede, V.O.; Barboza, G.A.	Agricultural and Resource Economics Review	2018	10.1017/age.2018.11	1	0	The article does not address the perception of climate change. The objective of this study is twofold: (1) to investigate the factors associated with perceived climatic change in the fragile M&RRD ecosystem; and (2) to estimate the impact of perceived climatic change on land allocation to paddy and on smallholders’ rice income.
_00892018	6	Evolving high altitude livelihoods and climate change: a study from Rasuwa District, Nepal	Merrey, D.J.; Hussain, A.; Tamang, D.D.; Thapa, B.; Prakash, A.	Food Security	2018	10.1007/s12571-018-0827-y	1	1
_00942018	6	Rainfall variability and drought characteristics in two agro-climatic zones: An assessment of climate change challenges in Africa	Ayanlade, A.; Radeny, M.; Morton, J.F.; Muchaba, T.	Science of the Total Environment	2018	10.1016/j.scitotenv.2018.02.196	1	1
_01002018	6	Understanding climate change perception in community-based management contexts: Perspectives of two indigenous communities	Ambrosio-Albala, P.; Delgado-Serrano, M.M.	Weather, Climate, and Society	2018	10.1175/WCAS-D-17-0049.1	1	1
_01022018	6	Comparing smallholder farmers’ perception of climate change with meteorological data: Experience from seven agroecological zones of Tanzania	Mkonda, M.Y.; He, X.; Festin, E.S.	Weather, Climate, and Society	2018	10.1175/WCAS-D-17-0036.1	1	1
_01072018	10	Farmers’ perspectives: Impact of climate change on African indigenous vegetable production in Kenya	Chepkoech, W.; Mungai, N.W.; Stöber, S.; Bett, H.K.; Lotze-Campen, H.	International Journal of Climate Change Strategies and Management	2018	10.1108/IJCCSM-07-2017-0160	1	1
_01082018	6	Climate variability, perceptions of pastoralists and their adaptation strategies: Implications for livestock system and diseases in Borana zone	Ayal, D.Y.; Radeny, M.; Desta, S.; Gebru, G.	International Journal of Climate Change Strategies and Management	2018	10.1108/IJCCSM-06-2017-0143	1	1
_01092018	6	Artisan fishers’ perception of climate change and disasters in coastal Bangladesh	Hasan, Z.; Nursey-Bray, M.	Journal of Environmental Planning and Management	2018	10.1080/09640568.2017.1339026	1	0	Not disponible (pay acess). We do not have access to the University of São Paulo's VPN.
_01112018	6	Indigenous Adaptation Practices for the Development of Climate Resilient Ecosystems in the Hail Haor, Bangladesh	Monwar, M.M.; Mustafa, M.G.; Khan, N.A.; Hossain, M.S.; Hossain, M.M.; Majumder, M.K.; Chowdhury, R.M.; Islam, M.A.; Chowdhury, M.; Alam, M.S.	Global Social Welfare	2018	10.1007/s40609-014-0014-9	1	1
_01122018	2	Farmers' perceptions about climate change vulnerabilities and their adaptation measures in District Swat	Bacha, M.S.; Nafees, M.; Adnan, S.	Sarhad Journal of Agriculture	2018	10.17582/journal.sja/2018/34.2.311.326	1	1
_01222018	6	Climate change adaptation strategies and food productivity in Nepal: a counterfactual analysis	Khanal, U.; Wilson, C.; Lee, B.L.; Hoang, V.-N.	Climatic Change	2018	10.1007/s10584-018-2214-2	1	1
_01242018	6	Evaluation of small-scale fishers' perceptions on climate change and their coping strategies: Insights from lake Malawi	Limuwa, M.M.; Sitaula, B.K.; Njaya, F.; Storebakken, T.	Climate	2018	10.3390/cli6020034	1	1
_01342018	6	Assessing climate change vulnerability and local adaptation strategies in adjacent communities of the Kribi-Campo coastal ecosystems, South Cameroon	Evariste, F.F.; Denis Jean, S.; Victor, K.; Claudia, M.	Urban Climate	2018	10.1016/j.uclim.2017.12.007	1	1
_01352018	12	Phenological cues intrinsic in indigenous knowledge systems for forecasting seasonal climate in the Delta State of Nigeria	Fitchett, J.M.; Ebhuoma, E.	International Journal of Biometeorology	2018	10.1007/s00484-017-1495-x	1	1
_01382018	6	Analysis of observed and perceived climate change and variability in Arsi Negele District, Ethiopia	Mekonnen, Z.; Kassa, H.; Woldeamanuel, T.; Asfaw, Z.	Environment, Development and Sustainability	2018	10.1007/s10668-017-9934-8	1	1
_01412018	6	Farmers and policy-makers’ perceptions of climate change in Ethiopia	Hameso, S.	Climate and Development	2018	10.1080/17565529.2017.1291408	1	1
_01482018	26	Smallholder farmer perceived effects of climate change on agricultural productivity and adaptation strategies	Makuvaro, V.; Walker, S.; Masere, T.P.; Dimes, J.	Journal of Arid Environments	2018	10.1016/j.jaridenv.2018.01.016	1	1
_01512018	6	Whose knowledge matters in climate change adaptation? Perceived and measured rainfall trends during the last half century in south-western Tanzania	Pauline, N.M.; Grab, S.	Singapore Journal of Tropical Geography	2018	10.1111/sjtg.12232	1	1
_01562018	10	Agro-pastoralists’ determinants of adaptation to climate change	Kgosikoma, K.R.; Lekota, P.C.; Kgosikoma, O.E.	International Journal of Climate Change Strategies and Management	2018	10.1108/IJCCSM-02-2017-0039	1	1
_01702018	6	Perceptions of climate and ocean change impacting the resources and livelihood of small-scale fishers in the South Brazil Bight	Martins, I.M.; Gasalla, M.A.	Climatic Change	2018	10.1007/s10584-018-2144-z	1	1
_01722018	6	Climate variability/change and attitude to adaptation technologies: a pilot study among selected rural farmers’ communities in Nigeria	Ayanlade, A.; Radeny, M.; Akin-Onigbinde, A.I.	GeoJournal	2018	10.1007/s10708-017-9771-1	1	1
_01732018	6	Climate change perceptions and response strategies of forest fringe communities in Indian Eastern Himalaya	Dey, T.; Pala, N.A.; Shukla, G.; Pal, P.K.; Das, G.; Chakarvarty, S.	Environment, Development and Sustainability	2018	10.1007/s10668-017-9920-1	1	1
_01882018	6	Risk perception and adaptive responses to climate change and climatic variability in northeastern St. Vincent	Smith, R.-A.	Journal of Environmental Studies and Sciences	2018	10.1007/s13412-017-0456-3	1	1
_01912018	11	Impacts of environmental change on agroecosystems and livelihoods in Annapurna Conservation Area, Nepal	Dangi, M.B.; Chaudhary, R.P.; Rijal, K.; Stahl, P.D.; Belbase, S.; Gerow, K.G.; Fernandez, D.; Pyakurel, B.	Environmental Development	2018	10.1016/j.envdev.2017.10.001	1	0	The article does not focus exclusively on small-scale populations. This study focuses on people’s perception of climate change based on their local experience and the everyday lives of individual farmers, hoteliers, entrepreneurs, community leaders, policymakers, conservation officers, and government staff in the study area.
_01942018	6	Signs of Climate Warming Through the Eyes of Yak Herders in Northern Bhutan	Wangchuk, K.; Wangdi, J.	Mountain Research and Development	2018	10.1659/MRD-JOURNAL-D-17-00094.1	1	1
_02132018	16	Indigenous understanding of climate change, impacts and coping strategies in a rural setting of Kwara State, Nigeria	Tunde, A.M.; Ajadi, B.S.	Geography, Environment, Sustainability	2018	10.24057/2071-9388-2018-11-4-85-99	1	1
_02172018	6	Smallholder farmers’ insight on climate change in rural Ghana	Odame Appiah, D.; Akondoh, A.C.K.; Tabiri, R.K.; Donkor, A.A.	Cogent Food and Agriculture	2018	10.1080/23311932.2018.1436211	1	1
_02222018	16	Farmers perception on climate change and determinants of adaptation strategies in Benishangul-Gumuz Regional State of Ethiopia	Mesfin, A.H.; Bekele, A.	International Journal on Food System Dynamics	2018	10.18461/ijfsd.v9i5.956	1	1
_02242018	10	Perception of and response to climate change by maize-dependent smallholders	Bedeke, S.B.; Vanhove, W.; Wordofa, M.G.; Natarajan, K.; Van Damme, P.	Climate Research	2018	10.3354/cr01524	1	1
_02312018	2	A gendered perspective on the fish value chain, livelihood patterns and coping strategies under climate change - insights from Malawi's small-scale fisheries	Limuwa, M.M.; Synnevåg, G.	African Journal of Food, Agriculture, Nutrition and Development	2018	10.18697/ajfand.82.17580	1	1
_02322018	26	Climate trends, risks and coping strategies in smallholder farming systems in Uganda	Mubiru, D.N.; Radeny, M.; Kyazze, F.B.; Zziwa, A.; Lwasa, J.; Kinyangi, J.; Mungai, C.	Climate Risk Management	2018	10.1016/j.crm.2018.08.004	1	1
_02432018	26	Understanding climate change impacts on water buffalo production through farmers’ perceptions	Escarcha, J.F.; Lassa, J.A.; Palacpac, E.P.; Zander, K.K.	Climate Risk Management	2018	10.1016/j.crm.2018.03.003	1	1
_02452018	10	Indigenous knowledge of rural communities for combating climate change impacts in west central ethiopia	Amare, Z.Y.	Journal of Agricultural Extension	2018	10.4314/jae.v22i1.16	1	1
_02462018	6	Are smallholder farmers' perceptions of climate variability and change supported by climate records? A case study of Lower Gweru in Semiarid Central Zimbabwe	Makuvaro, V.; Murewi, C.T.F.; Dimes, J.; Chagonda, I.	Weather, Climate, and Society	2018	10.1175/WCAS-D-16-0029.1	1	0	We consider empirical studies that were based on primary data and the article is based on secondary data. The objective of this study was to verify smallholder farmers’ perceptions on climate variability and change, using historical daily climate data. Farmer's perceptions used in this study were obtained from a baseline survey on ‘‘Building Adaptive Capacity to Cope with Increasing Vulnerability…
_02472018	6	People’s perception of climate change impacts and their adaptation practices in Khotokha valley, Wangdue, Bhutan	Suberi, B.; Tiwari, K.R.; Gurung, D.B.; Bajracharya, R.M.; Sitaula, B.K.	Indian Journal of Traditional Knowledge	2018		1	1
_02502018	26	Climate change adaptation in the western-Himalayas: Household level perspectives on impacts and barriers	Pandey, R.; Kumar, P.; Archie, K.M.; Gupta, A.K.; Joshi, P.K.; Valente, D.; Petrosillo, I.	Ecological Indicators	2018	10.1016/j.ecolind.2017.08.021	1	1
_02922018	1	Drivers of response to extreme weather warnings among marine fishermen	Malakar, K.; Mishra, T.; Patwardhan, A.	Climatic Change	2018	10.1007/s10584-018-2284-1	1	0	The article does not address the perception of climate change. This study is an attempt to assess the factors driving fishermen’s decision to respond to weather warnings.
_03062018	1	Merging Indigenous Knowledge Systems and Station Observations to Estimate the Uncertainty of Precipitation Change in Central Mongolia	Fassnacht, S.R.; Allegretti, A.M.; Venable, N.B.H.; Fernandez-Gimenez, M.E.; Tumenjargal, S.; Kappas, M.; Laituri, M.J.; Batbuyan, B.; Pfohl, A.K.D.	Hydrology	2018	10.3390/hydrology5030046	1	1
_03262018	1	Wading past assumptions: Gender dimensions of climate change adaptation in coastal communities of the Philippines	Graziano, K.; Pollnac, R.; Christie, P.	Ocean & Coastal Management	2018	10.1016/j.ocecoaman.2018.01.029	1	1
_03752018	1	Individual Local Farmers' Perceptions of Environmental Change in Tanzania	Roschel, L.; Graef, F.; Dietrich, O.; Schafer, M.P.; Haase, D.	Water	2018	10.3390/w10040525	1	1
_03782018	1	Variation in perception of environmental change in nine Solomon Islands communities: implications for securing fairness in community-based adaptation	Ensor, J.E.; Abernethy, K.E.; Hoddy, E.T.; Aswani, S.; Albert, S.; Vaccaro, I.; Benedict, J.J.; Beare, D.J.	Regional Environmental Change	2018	10.1007/s10113-017-1242-1	1	1
_03802018	1	Natural disasters, social protection, and risk perceptions	Brown, P.; Daigneault, A.J.; Tjernstrom, E.; Zou, W.B.	World Development	2018	10.1016/j.worlddev.2017.12.002	1	0	The article does not address the perception of climate change. The article added to this field by studying the impact of being struck by the December 2012 Cyclone Evan on Fijian households’ risk attitudes and subjective expectations about the likelihood and severity of natural disasters over the next 20 years.
_04072018	1	Climate Change Awareness and Adaptations Among the Farming and Animal Rearing Communities of the Central Sokoto Close-Settle Zone, North-Western Nigeria	Jibrillah, A.M.; Jaafar, M.; Choy, L.K.	Jurnal Kejuruteraan	2018	10.17576/jkukm-2018-si1(6)-09	1	1
_04502018	1	Historically evolved practices of the Himalayan transhumant pastoralists and their implications for climate change adaptation	Aryal, S.; Panthi, J.; Dhakal, Y.R.; Gaire, N.P.; Karki, K.; Joshi, N.R.	International Journal of Global Warming	2018	10.1504/IJGW.2018.090402	1	1
_04652018	10	Comparing perceived effects of climate-related environmental change and adaptation strategies for the Pacific small island states of Tuvalu, Samoa, and Tonga	Beyerl, K.; Mieg, H.A.; Weber, E.	Island Studies Journal	2018	10.24043/isj.53	1	1
_04812018	3	Smallholder farmers’ perception of climatic and socio-economic factors influencing livelihoods in the transition zone of Ghana	Derkyi, M.,;Adiku, S. G.; Nelson, V.; Delali Dovie, B.; Codjoe, S.; Awuah, E.	AAS Open Research	2018	10.12688/aasopenres.12839.1	1	1
_04822018	3	Effect of climate change in paddy production and adaptation strategies in Tharu communities of Dang district, Nepal.	Poudel, P. R.; Joshi, N. R.; Pokhrel, S.	Journal of Agriculture and Natural Resources	2018	10.3126/janr.v1i1.22223	1	1
_04872018	3	Perception analysis of climate change and adaptations by smallholder farmers in Nepal	Ghimire, N. P.; Aryal, M.; Regmi, P. P.; Thapa, R. B.; Pande, K. R.; Pant, K. P.	Journal of Agriculture and Environment	2018	10.3126/aej.v17i0.19866	1	1
_04882018	3	Climate Change Perception Among the Pastoralist Women in Narok County	Mashara, J. N.	Academic Research International	2018		1	1
_04892018	3	Socio-economic Impacts of Climate Change on Smallholder Livelihoods in Shashogo District, Hadiya Zone, South Ethiopia	Ludago, S. C.	Journal of Environment and Earth Science	2018		1	1
_04902018	3	Knowledge and perception of climate change among peasant farmers in a forest-savannah transition zone of Odo-Otin Area of Osun State	Samuel, K. J.; Adeniyi, S. A.; Adetunji, K.	African Journal of Sustainable Development	2018		1	1
_04982018	3	Farmers’ Perceptions of Climate Change and Its Effects on Tree Cover in the Drylands of South Eastern Kenya: The Case of Matungulu Sub-County, Machakos County	Mutuku, H. M.; Kungu, J. B.; Mburu, B. K.	Journal of Natural Sciences Research	2018		1	1
_04992018	3	Do Smallholder Farmers Perceive Rainfall Variability the Same and Correctly? Gendered and Spatial Analysis of Perception Versus Actual Trends of Rainfall in Three Livelihood Zones in Kenya	Kiumbuku, S. K.; Baaru, M. W.; Mutinda, J. W.	Journal of Environment and Earth Science	2018		1	1
_05022018	1	Has the Environment Changed - What Can Be Done to Help the Fishermen Community? The Views of the Small Scale Fishermen in Malaysia	Idris, K.; Muhammad, M.; Abu Samah, A.; Suandi, T.; Shaffril, H.A.M.	Pertanika Journal Of Social Science And Humanities	2018		1	1
