# Supplementary material for: Existing evidence of conceptual differences in research on climate change perceptions among smallholders? A systematic map
Source: Environ Evid. 2023 Dec 7;12:28. doi: 10.1186/s13750-023-00321-2 (PMC11378835; doi:10.1186/s13750-023-00321-2)
Supplement: Supplementary file 6 — Additional file 6. Complete list of articles excluded in the title and abstract screening phase and the reasons for exclusion. [file 13750_2023_321_MOESM6_ESM.xlsx]

## Sheet: read_me
variable	description	format	example
id	XXXX+YYYY, where XXXX is the current number as 0001, 0002,…,000n and YYYY is year, as 2020.	number	_00012020
source	1 = WoS Core Collection 2 = Scopus 3 = BASE 4 = Science Direct 5 = PubMed 6 = WoS and Scopus 7 = WoS and BASE 8 = WoS and Science Direct 9 = WoS and PubMed 10 = WoS, Scopus, BASE 11 = WoS, Scopus, Science Direct 12 = WoS, Scopus, PubMed 13= WoS, BASE, Science Direct 14 = WoS, BASE, PubMed 15 = WoS, Science Direct, PubMed 16= Scopus and BASE 17= Scopus and Science Direct 18= Scopus and PubMed 19= …	number	1
title	Title of article	text	Determinants of choice of climate change adaptation practices by smallholder pineapple farmers in the semi-deciduous forest zone of Ghana.
author	Author(s) of article	text	Antwi-Agyei, P.; Wiafe, E.A.; Amanor, K.; Baffour-Ata, F.; Codjoe, S.N.A.
journal	Journal of article	text	Environmental and Sustainability Indicators
year	Year of article (YYYY)	number	2020
doi	alphanumeric string of characters, e.g. 10.1016/j.jenvman.2021.113801	text	10.1016/j.jenvman.2021.113801
select	Article was selected? 0=No; 1=Yes.	number	0
reason	If the article is not selected, select the reason: 1 = small-scale populations that moved to urban areas 2 = extensive rural properties, such as those dedicated to commercial monoculture directed towards commodity markets (e.g., agribusiness). 3 = not about small-scale populations 4 = not about climate change perception or awareness 5 = not about climate change 6 = urban area 7 = other thematic (…	number	6
whytext	Reason for exclusion	text	Study in an urban park in Wudaokou.

## Sheet: articles excluded
id	source	title	author	journal	year	doi	select	reason	whytext
_00012022	2	Modelling the potential risk zone of Lantana camara invasion and response to climate change in eastern India	Tiwari, S.; Mishra, S. N.; Kumar, D.; Kumar, B.; Vaidya, S. N.; Ghosh, B. G.; Rahaman, S.M.; Khatun, M.; Garai, S.; Kumar, A.	Ecological Processes	2022	10.1186/s13717-021-00354-w	0	4	Invasora specie (L. camara)
_00042022	2	Role of institutional factors in climate‐smart technology adoption in agriculture: Evidence from an Eastern Indian state	Tanti, P.C.; Jena, P.R.; Aryal, J.P.; Rahut, D.B.	Environmental Challenges	2022	10.1016/j.envc.2022.100498	0	4	This study uses primary data collected from 248 farm households in the Eastern Indian state of Odisha to examine the role of institutional factors in CSA adoption.
_00062022	2	Perceived effects of COVID-19 restrictions on smallholder farmers: Evidence from seven lower- and middle-income countries	Hammond, J.; Siegal, K.; Milner, D.; Elimu, E.; Vail, T.; Cathala, P.; Gatera, A.; Karim, A.; Lee, J.-E.; Douxchamps, S.; Tu, M.T.; Ouma, E.; Lukuyu, B.; Lutakome, P.; Leitner, S. Wanyama I.; Thi, T.P.; Phuc, P.T.H.; Herrero, M.; van Wijk, M.	Agricultural Systems	2022	10.1016/j.agsy.2022.103367	0	4	The objectives are to describe: i) how farmers perceive the key effects of the COVID-19 pandemic and containment measures on livelihoods and food security; ii) the effects on agricultural activities; iii) the coping strategies households deployed.
_00082022	6	Local perceptions of changes in mangrove ecosystem services and their implications for livelihoods and management in the Rufiji Delta, Tanzania	Nyangoko, B. P.; Berg, H.; Mangora, M. M.; Shalli, M. S.; Gullström, M.	Ocean & Coastal Management	2022	10.1016/j.ocecoaman.2022.106065	0	4	This study was set to explore how local communities in the Rufiji Delta, situated in central coastal Tanzania, perceived the status and trends in mangrove ecosystem services (MES), associated drivers of change and the impacts of changes in MES on local livelihoods.
_00092022	6	Adaptation Strategies to Climate Change and Impacts on Household Income and Food Security: Evidence from Sahelian Region of Niger	Zakari, S.; Ibro, G.; Moussa, B.; Abdoulaye, T.	Sustainability (Switzerland)	2022	10.3390/su14052847	0	4	This paper examines the factors influencing climate change adaptation strategies and the impacts on household income and food security in rural Niger.
_00102022	6	Stakeholders’ perceptions of factors influencing climate change risk in a Central America hotspot	Feliciano, D.; Sobenes, A.	Regional Environmental Change	2022	10.1007/s10113-022-01885-4	0	3	Does not mention smallholders. Perceptions of factors affecting climate change risk are assessed between different types of stakeholders.
_00122022	6	Identifying drivers of adaptive behavior among livestock breeders in Varamin County, Iran: an exploratory sequential mixed-methods approach	Ahmadi, M.; Najafabadi, M.O.; Motamedvaziri, B.	Regional Environmental Change	2022	10.1007/s10113-022-01890-7	0	4	The aim of this research is to investigate behavioral adaptation to climate change among livestock breeders in Iran by using an exploratory sequential mixed-methods approach. Considering the different effects of climate change in Varamin city, one of the most important livestock ecosystems in Iran, design of an adaptation pattern to climate change for livestock breeders in this region is necessar…
_00132022	6	Daily monitoring of marine mucilage using the MODIS products: a case study of 2021 mucilage bloom in the Sea of Marmara, Turkey	Yagci, A.L.; Colkesen, I.; Kavzoglu, T.; Sefercik, U.G.	Environmental Monitoring and Assessment	2022	10.1007/s10661-022-09831-x	0	4	In this research, daily monitoring and detection of mucilage formations from the coarse spatial resolution MODIS products were investigated during the 2021 bloom period.
_00142022	2	Landscape ecological risk projection based on the PLUS model under the localized shared socioeconomic pathways in the Fujian Delta region	Zhang, S.; Zhong, Q.; Cheng, D.; Xu, C.; Chang, Y.; Lin, Y.; Li, B.	Ecological Indicators	2022	10.1016/j.ecolind.2022.108642	0	4	We employed patch-generating land use simulation (PLUS) model coupled with multiple linear regression and a Markov chain model to project the landscape patterns in 2050. The Shared Socioeconomic Pathways (SSPs) proposed by the Intergovernmental Panel on Climate Change (IPCC) were selected as the scenario framework. Thus, the spatiotemporal characteristics of the landscape pattern changes and LER …
_00152022	2	Users’ views on cultural ecosystem services of urban parks: An importance-performance analysis of a case in Beijing, China	Gai, S.; Fu, J.; Rong, X.; Dai, L.	Anthropocene	2022	10.1016/j.ancene.2022.100323	0	6	Study in an urban park in Wudaokou.
_00162022	11	Smallholder farmers’ willingness to pay for flood insurance as climate change adaptation strategy in northern Bangladesh	Hossain, M.S.; Alam, G.M.M.; Fahad, S.; Sarker, T.; Moniruzzaman, M.; Rabbany, M.G.	Journal of Cleaner Production	2022	10.1016/j.jclepro.2022.130584	0	4	In order to ascertain farmers’ risk behavior towards flood and their willingness to pay (WTP) for flood insurance as a strategy for climate change adaptation and agricultural sustainability, this study employed survey data collected from 480 flood-affected farm households in northern Bangladesh with experiment-based risk preference and subjective risk perception data. Farmers’ flood risk percepti…
_00172022	6	Conservation of the coral community and local stakeholders’ perceptions of climate change impacts: Examples and gap analysis in three Japanese national parks	Abe, H.; Mitsui, S.; Yamano, H.	Ocean and Coastal Management	2022	10.1016/j.ocecoaman.2022.106042	0	3	The objectives of this study were to determine the status of coral conservation/management from websites and reports, and to clarify perceptions/concerns about climate change impacts through interviews with local stakeholders.
_00182022	6	Determinants of crop choice decisions under risk: A case study on the revival of cocoa farming in the Forest-Savannah transition zone of Ghana	Hashmiu, I.; Agbenyega, O.; Dawoe, E.	Land Use Policy	2022	10.1016/j.landusepol.2021.105958	0	3	The revival of cocoa farming in the Forest-Savannah Transition Zone (FSTZ) of Ghana despite high production risk raises questions on the factors underlying it, and whether the renewed interest in cocoa can be sustained. This paper examines the reasons that underlie households’ decision to farm cocoa or otherwise in the FSTZ, and how risk perceptions, demographic factors and livelihood assets pred…
_00192022	6	Statistically examining the connection between dike development and human perceptions in the floodplains' socio-hydrology system of Vietnamese Mekong Delta	Luu, T.; Verhallen, M.; Tran, D.D.; Sea, W.B.; Nguyen, T.B.; Nguyen, H.Q.	Science of the Total Environment	2022	10.1016/j.scitotenv.2021.152207	0	4	This study aims to better understand the co-evolution of human-water systems in floodplains.
_00202022	6	A photovoice assessment for illuminating the role of inland fisheries to livelihoods and the local challenges experienced through the lens of fishers in a climate-driven lake of Malawi	Simmance, F.A.; Simmance, A.B.; Kolding, J.; Schreckenberg K.; Tompkins E.; Poppy, G.; Nagoli, J.	Ambio	2022	10.1007/s13280-021-01583-1	0	4	This study adopts a Sustainable Livelihoods Approach and investigates how important a fluctuating inland fishery is to livelihoods, and how local perceptions on challenges corresponds to global evidence. The findings illuminate the valuable role of the sector to food and nutrition security and the complex nexus with vulnerability to climate change.
_00212022	6	Towards circular phosphorus: The need of inter- and transdisciplinary research to close the broken cycle	Stamm, C.; Binder, C.R.; Frossard, E.; Haygarth P.M.; Oberson A.; Richardson A.E.; Schaum C.; Schoumans, O.; Udert, K.M.	Ambio	2022	10.1007/s13280-021-01562-6	0	4	This paper presents outcomes from the 9th International Phosphorus Workshop (IPW9) held 2019 on how to move towards a sustainable phosphorus management.
_00232022	11	Vulnerability perception, quality of life, and indigenous knowledge: A qualitative study of the population of Ngamiland West District, Botswana	Dintwa, K.F.; Letamo, G.; Navaneetham, K.	International Journal of Disaster Risk Reduction	2022	10.1016/j.ijdrr.2022.102788	0	4	This study is aimed at investigating natural hazards vulnerability perceptions, as well as to explore Indigenous Knowledge Systems (IKS) important in climate change adaptation and disaster risk reduction in Ngamiland West District. The study also investigated the impact of the 2009/10 floods on the livelihoods of the people of Etsha-13 Village.
_00242022	10	Topical Analysis of Nuclear Experts' Perceptions of Publics, Nuclear Energy, and Sustainable Futures	Patenaude, H.K.; Bloomfield, E.F.	Frontiers in Communication	2022	10.3389/fcomm.2022.762101	0	3	This study explores the perspectives of experts and how they make sense of their own communicative practices through a topical analysis of semi-structured interviews with 12 nuclear scientists and engineers in the United States and Canada.
_00252022	2	Prior crop season management constrains farmer adaptation to warming temperatures: Evidence from the Indo-Gangetic Plains	Ishtiaque, A.; Singh, S.; Lobell, D.; Balwinder-Singh; Fishman, R.; Jain, M.	Science of the Total Environment	2022	10.1016/j.scitotenv.2021.151671	0	2	Study about rice crop and wheat sowing across the Indo-Gangetic Plains (IGP) of India.
_00262022	6	A National Status Report on United States Coral Reefs Based on 2012–2018 Data From National Oceanic and Atmospheric Administration’s National Coral Reef Monitoring Program	Towle, E.K.; Donovan, E.C.; Kelsey, H.; Allen, M.E.; Barkley, H.; Blondeau, J.; Brainard, R.E.; Carew, A.; Couch, C.S.; Dillard, M.K.; Eakin, C.M.; Edwards, K.; Edwards, P.E.T.; Enochs, I.C.; Fleming, C.S.; Fries, A.S.; Geiger, E.F.; Grove, L.J.; Groves, S.H.; Gorstein, M.; Heenan, A.; Johnson, M.W.; Kimball, J.; Koss, J.L.; Kindinger, T.; Levine, A.; Manzello, D.P.; Miller, N.; Oliver, T.; Samso…	Frontiers in Marine Science	2022	10.3389/fmars.2021.812216	0	4	Article about: National Oceanic and Atmospheric Administration’s Coral Reef Conservation Program supports the National Coral Reef Monitoring Program (NCRMP) in the United States Pacific, Atlantic, Caribbean, and Gulf of Mexico.
_00272022	2	Perception and adaptation strategies of dairy farmers towards climate variability and change in West Africa	Montcho, M.; Padonou, E.A.; Montcho, M.; Mutua, M.N.; Sinsin, B.	Climatic Change	2022	10.1007/s10584-022-03311-4	0	3	The main objective of this study is to investigate dairy farmers’ perceptions and adaptation strategies towards climate variability and change in West Africa.
_00282022	2	Accounting for local temperature effect substantially alters afforestation patterns	Windisch, M.G.; Humpenöder, F.; Lejeune, Q.; Schleussner, C.-F.; Lotze-Campen, H.; Popp, A.	Environmental Research Letters	2022	10.1088/1748-9326/ac4f0e	0	4	We combine the benefit of CO2 sequestration of afforestation/reforestation (A/R) with the additional incentive or penalty of local BGP induced cooling or warming by translating the local BGP induced temperature change to a CO2 equivalent. We then include this new aspect in the land-use model Model for Agricultural Production and their Impact on the Environment (MAgPIE) via modifying the applicati…
_00292022	6	Embedding the integrated assessment of agricultural systems in a companion modeling process to debate and enhance their sustainability	Hossard, L.; Tardivo, C.; Barbier, J.-M.; Cittadini, R.; Delmotte, S.; Le Page, C.	Agronomy for Sustainable Development	2022	10.1007/s13593-021-00744-6	0	4	Our research question was: to what extent does the joint use of these two methods foster sustainability thinking? We show how the co-design of evolving agriculture scenarios and the use of Integrated Assessment of Agricultural Systems methods guided the implementation of a Companion Modeling process applied to the Valensole Plateau, southeastern France.
_00302022	6	Analysis of Regulatory Possibilities and Obstacles to Expand Renewable Energy and Preserve Landscape Quality in the Silesian Voivodship	Szumilas-kowalczyk, H.; Giedych, R.	Resources	2022	10.3390/resources11020023	0	4	This research focuses on the question of how and where renewable energy development is planned in the Silesian Voivodship, based on provisions from local spatial polices and to what extent post-mining and industrial sites are planned to be reused and how many other types of landscapes would be transformed into renewable energy landscapes.
_00312022	6	Carbon Management behind the Ambitious Pledge of Net Zero Carbon Emission—A Case Study of PepsiCo	Qian, D.; Dargusch, P.; Hill, G.	Sustainability (Switzerland)	2022	10.3390/su14042171	0	4	As one of the largest and most influential international food and beverage companies with a range of well-known brands, PepsiCo has made ambitious commitments to science-based climate goals, including reducing GHG emissions from its direct operations by 75% against the 2015 baseline and reducing GHG emissions across its indirect value chain by 40% by 2030, as well as setting an ambitious new targ…
_00322022	6	Farmers’ Attitudes towards Irrigating Crops with Reclaimed Water in the Framework of a Circular Economy	López-Serrano, M.J.; Velasco-Muñoz, J.F.; Aznar-Sánchez, J.A.; Román-Sánchez, I.M.	Agronomy	2022	10.3390/agronomy12020435	0	4	For this research 231 farmers, both long-time users of reclaimed water and non-users, were surveyed to find common and differing attitudes and perceptions. Results show how once farmers start irrigating their crops with this alternative resource there is a marked improvement in their opinion.
_00332022	6	Finnish dairy farmers’ perceptions of justice in the transition to carbon-neutral farming	Puupponen, A.; Lonkila, A.; Savikurki, A.; Karttunen, K.; Huttunen, S.; Ott, A.	Journal of Rural Studies	2022	10.1016/j.jrurstud.2022.01.014	0	3	This study examines the experiences and perceptions of dairy farmers in Finland.
_00342022	6	Income Change and Inter-Farmer Relations through Conservation Agriculture in Ishikawa Prefecture, Japan: Empirical Analysis of Economic and Behavioral Factors	Miyake, Y.; Kimoto, S.; Uchiyama, Y.; Kohsaka, R.	Land	2022	10.3390/land11020245	0	4	To understand the effect of conservation agriculture on farmers and identify those factors, such as farmers’ income change, that might affect practices of conservation agriculture, perceptions, and output, this study examined farmers’ economic and behavioral factors, motivation, and satisfaction.
_00352022	2	Temperature Variation and Climate Resilience Action within a Changing Landscape	Marajh, L.; He, Y.	Remote Sensing	2022	10.3390/rs14030701	0	3	This study examines local temperature across three different land types (rural mountains, rural agricultural lowlands, urban areas) in the Greater Angkor Region of Cambodia to highlight important insights about temperature and climate resilience action.
_00362022	10	Salinity Constraints for Small-Scale Agriculture and Impact on Adaptation in North Aceh, Indonesia	Dewi, E.S.; Abdulai, I.; Bracho-Mujica, G.; Rötter, R.P.	Agronomy	2022	10.3390/agronomy12020341	0	4	We investigated the perceived effects of salinity on farming practices, income, and challenges for crop production in Blang Nibong village in North Aceh, Indonesia.
_00372022	2	Risk and reward of the global truffle sector under predicted climate change	Čejka, T.; Isaac, E.L.; Oliach, D.; Martínez-Pea F.; Egli S.; Thomas P.; Trnka, M.; Büntgen, U.	Environmental Research Letters	2022	10.1088/1748-9326/ac47c4	0	4	Study about truffles
_00382022	6	Assessing climate and human activity effects on lake characteristics using spatio-temporal satellite data and an emotional neural network	Mojtahedi, A.; Dadashzadeh, M.; Azizkhani, M.; Mohammadian, A.; Almasi, R.	Environmental Earth Sciences	2022	10.1007/s12665-022-10185-3	0	3	The objective of this study is to evaluate the Lake Urmia crisis concerning human-involved and climate factors such as the agriculture sector and construction of the causeway.
_00392022	6	Lessons learned from a natural resource disaster: The long-term impacts of the Long Island Sound lobster die-off on individuals and communities	Seara, T.; Owens, A.; Pollnac, R.; Pomeroy, R.; Dyer, C.	Marine Policy	2022	10.1016/j.marpol.2021.104943	0	6	Location: Long Island Sound American (between New York City and Connecticut, USA)
_00402022	2	Place-based civic science—collective environmental action and solidarity for eco-resilience	Gallay, E.; Furlan Brighente, M.; Flanagan, C.; Lowenstein, E.	Child and Adolescent Mental Health	2022	10.1111/camh.12537	0	6	Population: students and public presentations of 6–12th graders.
_00412022	6	How does rural labor migration affect crop diversification for adapting to climate change in the Hehuang Valley, Tibetan Plateau?	Zhang, Y.; Wu, Y.; Yan, J.; Peng, T.	Land Use Policy	2022	10.1016/j.landusepol.2021.105928	0	4	There is still a lack of case studies that address how labor migration affects crop diversification. To fill in this gap, we first propose a theoretical framework to address the impact of labor migration on crop diversification under the background of climate change; then, with the data collected from 499 households in the Hehuang Valley (HV), Tibetan Plateau, we explore the factors influencing c…
_00422022	6	Quantifying the contribution of diminishing green spaces and urban sprawl to urban heat island effect in a rapidly urbanizing metropolitan city of Pakistan	Arshad, S.; Ahmad, S.R.; Abbas, S.; Asharf A.; Siddiqui, N.A.; Islam, Z.U.	Land Use Policy	2022	10.1016/j.landusepol.2021.105874	0	6	This study aims to analyze urban policies impacts by quantifying built-up land, green spaces and their associated SUHI effects in the Lahore district of Pakistan.
_00432022	12	Narrative Matters: Fighting not drowning – facing a harsh climate future with wisdom, hope and courage	Wiseman, J.	Child and Adolescent Mental Health	2022	10.1111/camh.12523	0	3	This article explores diverse sources of learning and wisdom – from climate scientists and activists; philosophers and social theorists; Indigenous cultures and ways of life; faith-based and spiritual traditions; artists and writers – which can strengthen our capacity to live courageous, compassionate and creative lives in a world of rapidly accelerating climatic and ecological risk.
_00442022	6	Determinants of Adaptation to Climate Change: A Case Study of Rice Farmers in Western Province, Iran	Jamshidi, A.; Jamshidi, M.; Abadi, B.	Chinese Geographical Science	2022	10.1007/s11769-021-1246-0	0	2	Rice production in monocultures.
_00452022	6	On the development of a regional climate change adaptation plan: Integrating model-assisted projections and stakeholders' perceptions	Gonçalves, C.; Honrado, J.P.; Cerejeira, J.; Sousa R.; Fernandes P.M.; Vaz A.S.; Alves M.; Araújo M.; Carvalho-Santos C.; Fonseca A.; Fraga H.; Gonçalves J.F.; Vicente, J.R.; Santos, J.A.	Science of the Total Environment	2022	10.1016/j.scitotenv.2021.150320	0	6	Location: Tâmega and Sousa Region, a mountainous inter-municipal community in the North of Portugal.
_00462022	10	Farmers’ Perceptions of the Effects of Extreme Environmental Changes on Their Health: A Study in the Semiarid Region of Northeastern Brazil	Magalhães, H.F.; Feitosa, I.S.; Araújo, E.D.L.; Albuquerque, U.P.	Frontiers in Environmental Science	2022	10.3389/fenvs.2021.735595	0	4	Our study investigated the perception of diseases by farmers living in the semiarid region of Northeastern Brazil and the adaptive strategies locally developed and used.
_00472022	6	Agent-based modelling to simulate farmers’ sustainable decisions: Farmers’ interaction and resulting green consciousness evolution	Marvuglia, A.; Bayram, A.; Baustert, P.; Gutiérrez, T.N.; Igos, E.	Journal of Cleaner Production	2022	10.1016/j.jclepro.2021.129847	0	4	This paper describes the application of a coupled (Agent-based modelling)ABM-LCA model to simulate cropping activities in the Grand Duchy of Luxembourg.
_00482022	6	Farmer perceptions of climate change and adaptation during the 2017–2020 Australian drought	Miller, G.; MacNeil, R.	Australian Journal of Political Science	2022	10.1080/10361146.2022.2049206	0	3	Does not mention smallholders. This paper aims to understand how the experience of an extreme climate event like the 2017–2020 drought might shift opinions and values on these issues within agricultural communities. Through in-depth interviews with 20 graziers across Northwest NSW
_00492022	6	Perceived social-ecological benefits of insect pollinators in Mufulira mining district of Zambia	Mulwanda, C.; Nyirenda, V.R.; Namukonde, N.	International Journal of Tropical Insect Science	2022	10.1007/s42690-022-00759-w	0	4	In this study, we examined perceived contribution of insect pollinators to Murundu farming community as a case study, using semi-structured household questionnaire, focused group discussions and interviews of informants. The study revealed a mix of perceptions regarding the socio-ecological benefits of insect pollinators, and among them were crop pollination, honey and fruit production.
_00502022	6	Assessing social vulnerability to riverbank erosion across the Vietnamese Mekong Delta	Tri, V.P.D.; Trung, P.K.; Trong, T.M.; Parsons , D.R.; Darby, S.E.	International Journal of River Basin Management	2022	10.1080/15715124.2021.2021926	0	4	This study investigated the drivers, and classified the social vulnerability of local communities affected by riverbank erosion along two main branches in the Vietnamese Mekong. D
_00512022	6	Exploring smallholder farmers’ climate adaptation decision-making in mountainous areas of Central Vietnam: implications for extension services	Hoa Sen, L.T.; Bond, J.; Hoang, H.D.T.	Journal of Agricultural Education and Extension	2022	10.1080/1389224X.2022.2039248	0	4	Purpose: To explore smallholder farmers’ decision-making for climate adaptation in the mountainous areas of Central Vietnam, in order to target extension efforts.
_00522022	6	Climate change in public health and medical curricula in Australia and New Zealand: a mixed methods study of educator perceptions of barriers and areas for further action	Lal, A.; Walsh, E.I.; Wetherell, A.; Slimings, C.	Environmental Education Research	2022	10.1080/13504622.2022.2036325	0	3	Educators identified by their coordination, convenorship, or delivery into programs of public health and medicine at universities in Australia and New Zealand were invited to participate in a cross-sectional, exploratory mixed methods study to examine the design and delivery of climate change content in the curricula, and the barriers and opportunities for better integration.
_00532022	6	Implementation of the UN sustainable development goals in the agri-food system of Russia: regional and sectoral features	Cherednichenko, O.; Dovgotko, N.; Rybasova, Y.; Vorontsova, G.; Momotova, O.	International Journal of Sustainable Development and World Ecology	2022	10.1080/13504509.2022.2040635	0	4	The article views regional and sectoral peculiarities of Agenda-2030 realization in Russian agricultural sector. The aim of the research was to determine the degree of the SDGs achievement in agribusiness on national, regional and local levels in the absence of quantitative markers.
_00542022	6	The nexus of traditional knowledge and climate change adaptation: Romanian farmers’ behavior towards landraces	Petrescu-Mag, R.M.; Petrescu, D.C.; Muntean, O.-L.; Petrescu-Mag, I.V.; Radu Tenter, A.; Azadi, H.	Local Environment	2022	10.1080/13549839.2022.2033966	0	3	Does not mention smallholders. The present study heightens our understanding of the Romanian farmers’ perceptions of climate change, their actual on-farm adaptation measures, and the driving and constraint factors towards their decision to cultivate LRs.
_00562022	6	Defining drought from the perspective of Australian farmers	Hughes, N.; Soh, W.Y.; Boult, C.; Lawson, K.	Climate Risk Management	2022	10.1016/j.crm.2022.100420	0	3	This study examines drought from the perspective of farm businesses in order to develop new outcome-based drought indicators.
_00572022	10	Exploring integrated ArtScience experiences to foster nature connectedness through head, heart and hand	Renowden, C.; Beer, T.; Mata, L.	People and Nature	2022	10.1002/pan3.10301	0	4	Here, we explore an art-based approach to science communication and nature connectedness through a series of participatory ArtScience workshops. These workshops were delivered at The Living Pavilion, an Indigenous-led, temporary event space that took place in Melbourne, Australia.
_00582022	6	Alternative Conservation Paradigms and Ecological Knowledge of Small-Scale Artisanal Fishers in a Changing Marine Scenario in Argentina	Truchet, D.M.; Noceti, B.M.; Villagran, D.M.; Truchet, R.M.	Human Ecology	2022	10.1007/s10745-022-00309-5	0	4	We studied conservation paradigms of small-scale artisanal fishers and other actors involved in the conservation of the Bahía Blanca Estuary (BBE)—a Southwestern Atlantic estuary under anthropogenic pressures (conservationists, NGOs, individuals in the private sector and the port consortium).
_00602022	2	Lighting, density, and dietary strategies to improve poultry behavior, health, and production	El-Sabrout, K.; El-Deek, A.; Ahmad, S.; Usman, M.; Tavares Dantas, M.R.; Freire Souza-Junior, J.B.	Journal of Animal Behaviour and Biometeorology	2022	10.31893/jabb.22012	0	4	Study about: Poultry production industry.
_00612022	6	Crop mix portfolio response to climate risks: evidence from smallholder farmers in Kisumu County, Kenya	Awiti, H.A.; Gido, E.O.; Obare, G.A.	Agrekon	2022	10.1080/03031853.2022.2028642	0	3	We use primary data from 267 randomly selected respondents and apply a multinomial logit model to test the hypothesis that crop portfolio choice is an ex-ante mechanism to manage climate risks in the absence of crop insurance.
_00622022	6	Can ensemble machine learning be used to predict the groundwater level dynamics of farmland under future climate: a 10-year study on Huaibei Plain	Jiang, Z.; Yang, S.; Liu, Z.; Xu, Y.; Shen, T.; Qi, S.; Pang, Q.; Xu, J.; Liu, F.; Xu, T.	Environmental Science and Pollution Research	2022	10.1007/s11356-022-18809-8	0	4	Based on the GWL and meteorological data of five monitoring wells (N1, N2, N3, N4, and N5) in Huaibei plain from 2010 to 2020, the feasibility of predicting GWL by meteorological factors and ML algorithm was tested.
_00642022	6	The short- and long-term impacts of climate change on the irrigated barley yield in Iran: an application of dynamic ordinary least squares approach	Azizi, J.; Zarei, N.; Ali, S.	Environmental Science and Pollution Research	2022	10.1007/s11356-022-19046-9	0	4	The present study aims to explore the short- and long-term impacts of climate change on the yield of irrigated barley in 28 Iranian provinces over the 1999–2015 period.
_00652022	6	The persuasiveness of gain vs. loss framed messages on farmers’ perceptions and decisions to climate change: A case study in coastal communities of Vietnam	Ngo, C.C.; Poortvliet, P.M.; Klerkx, L.	Climate Risk Management	2022	10.1016/j.crm.2022.100409	0	6	The research was conducted in a suburban farming community of Quy Nhon city, Binh Dinh province, located in the south-central coast of Vietnam
_00662022	6	Household external vulnerability due to climate change in Selangor coast of Malaysia	Ehsan, S.; Ara Begum, R.; Nizam Abdul Maulud, K.	Climate Risk Management	2022	10.1016/j.crm.2022.100408	0	4	This study attempted to evaluate vulnerability mapping of the coastal areas due to climate change using an integrative external and internal framework from three dimensions at the household level: exposure (E) to coastal hazards, sensitivity (S) due to demographic, socio-economic and structural characteristics and adaptive capacity (AC) relating to available assets and adaptive behaviour to cope …
_00672022	6	Exploring farmers’ perception of climate-induced events and adaptation practices to protect crop production and livestock farming in the Haor area of north-eastern Bangladesh	Fahim, T.C.; Sikder, B.B.	Theoretical and Applied Climatology	2022	10.1007/s00704-021-03907-3	0	3	Does not mention smallholders.
_00682022	2	Farmers’ Knowledge Level Regarding Climate Smart Agricultural Pro-duction Technologies in Central Plain Valley of Khyber Pakhtunkhwa	Farooq, A.; Hassan, A.; Ishaq, M.; Nawaz, A.; Ullah, I.; Hidayatullah.	Sarhad Journal of Agriculture	2022	10.17582/JOURNAL.SJA/2022/38.1.331.341	0	6	The current study was carried out in two districts Charsadda and Nowshera of Khyber Pakhtunkhwa
_00712022	6	Adaptation to Social–Ecological Change in Northwestern Pakistan: Household Strategies and Decision-making Processes	Nixon, R.; Ma, Z.; Zanotti, L.; Khan B.; Birkenholtz T.; Lee, L.; Mian, I.	Environmental Management	2022	10.1007/s00267-021-01583-7	0	3	We drew on 25 semi-structured interviews with community leaders, farmers, fisherfolk, and individuals in the tourism industry in northwestern Pakistan
_00732022	6	Assessment of agricultural emissions, climate change mitigation and adaptation practices in Ethiopia	Feliciano, D.; Recha, J.; Ambaw, G.; MacSween, K.; Solomon, D.; Wollenberg, E.	Climate Policy	2022	10.1080/14693062.2022.2028597	0	3	Does not mention smallholders. Perceptions of factors afecting climate change risk are assessed between diferent types of stakeholders.
_00742022	6	Assessment of evidence-based climate variability in Bhagirathi sub-basin of India: a geostatistical analysis	Rehman, S.; Sajjad, H.; Masroor, M.; Rahaman M.H.; Roshani; Ahmed, R.; Sahana, M.	Acta Geophysica	2022	10.1007/s11600-022-00726-6	0	3	This study makes an attempt to analyse climate variability in the Bhagirathi Sub-basin of India. Six meteorological variables were analysed from fourteen weather stations located in the Sub-basin during 1968–2017. A total of 432 households were selected for reaffirming climate variability and impact on landscape.
_00762022	6	Smart Greenhouse Monitoring System Using Internet of Things and Artificial Intelligence	Soheli, S.J.; Jahan, N.; Hossain, M.B.; Adhikary A.; Khan, A.R.; Wahiduzzaman, M.	Wireless Personal Communications	2022	10.1007/s11277-022-09528-x	0	4	Study is about a modern greenhouse maintenance system.
_00782022	6	Integrated watershed modeling using interval valued fuzzy computations to enhance watershed restoration and protection at field-scale	Srinivas, R.; Das, B.; Singhal, A.	Stochastic Environmental Research and Risk Assessment	2022	10.1007/s00477-021-02151-5	0	4	Study about Watershed models.
_00792022	6	To Be, to Do, to Share: The Triple-Loop of Water Governance to Improve Urban Water Resilience—Testing the Benidorm’ Experience, Spain	Ricart, S.; Rico-Amorós, A.M.	Land	2022	10.3390/land11010121	0	6	Location: Marina Baja county in southern Spain.
_00802022	6	Farmers’ Strategies to Climate Change and Urbanization: Potential of Ecosystem-Based Adaptation in Rural Chengdu, Southwest China	Zhong, B.; Wu, S.; Sun, G.; Wu, N.	International Journal of Environmental Research and Public Health	2022	10.3390/ijerph19020952	0	6	Location: Chengu is a metropolitan area, is not only the capital of the Sichuan Province in southwest China, but it is also the most important economic, commercial, cultural and transportation hub in western China.
_00812022	2	Assessment of Flood Risk Map under Climate Change RCP8.5 Scenarios in Taiwan	Chen, Y.-J.; Lin, H.-J.; Liou, J.-J.; Cheng, C.-T.; Chen, Y.-M.	Water (Switzerland)	2022	10.3390/w14020207	0	6	Location: Taiwan
_00832022	10	Barriers for Renewable Energy Technologies Diffusion: Empirical Evidence from Finland and Poland	Juszczyk, O.; Juszczyk, J.; Juszczyk, S.; Takala, J.	Energies	2022	10.3390/en15020527	0	4	In this study, we explored multifarious barriers for widespread enewable energy technologies (RETs) diffusion in two European Union countries, Finland and Poland.
_00842022	6	Climate change and its influence on planting of cassava in the Midwest region of Brazil	de Olanda Souza, G.H.; de Oliveira Aparecido, L.E.; de Moraes, J.R.S.C.; Botega, G.T.	Environment, Development and Sustainability	2022	10.1007/s10668-021-02088-3	0	4	The objective of the study is to carry out the agroclimatic zoning of cassava (Manihot esculenta Crantz) for the Midwest region of Brazil in future scenarios of climate change.
_00852022	6	Willingness to pay for the ecological restoration of an inland freshwater shallow lake: case of Lake Malombe, Malawi	Makwinja, R.; Mengistou, S.; Kaunda, E.; Alamirew, T.	Heliyon	2022	10.1016/j.heliyon.2021.e08676	0	4	This study applied the contingent valuation method (CVM) and binary logistic regression model to determine the public's willingness to pay (WTP) for ecosystem restoration and the influencing factors. The aim was to integrate science into policy framework to achieve a sustainable flow of ecosystem services (ESs).
_00862022	6	Empirical use of fly ash for rhizobial population and yield of some legume crops for sustainable agriculture	Kumar, K.; Kumar, A.	Biomass Conversion and Biorefinery	2022	10.1007/s13399-021-02058-9	0	4	The main objective of this work was to use pollutant as fertilizer under skilled jurisdiction. The present work was completed to check the impact of Fly ash (FA) on Rhizobium population, nitrogen fixation efficiency, and productivity of Vigna mungo, V. radiata, and V. unguiculata crops.
_00872022	6	Inventory and drivers of the adoption of flood-based farming systems in South-Eastern Africa: Insights from Malawi*	Msume, A.P.; Mwale, F.D.; Castelli, G.	Irrigation and Drainage	2022	10.1002/ird.2664	0	4	This study focuses on the Balaka District (Malawi) and the types of flood-based farming systems (FBFS) in use, the extent of practice, and the factors behind their adoption.
_00882022	6	The role of gi products or local products in the environment—consumer awareness and preferences in albania, bulgaria and Poland	Muça, E.; Pomianek, I.; Peneva, M.	Sustainability (Switzerland)	2022	10.3390/su14010004	0	3	The main goal of this paper is to measure and compare the awareness and preferences of consumers in relation to local products in three countries: Albania, Bulgaria, and Poland.
_00892022	6	Climate change-induced drought impacts, adaptation and mitigation measures in semi-arid pastoral and agricultural watersheds	Muralikrishnan, L.; Padaria, R.N.; Choudhary, A.K.; Dass A.; Shokralla S.; Zin El-Abedin T.K.; Abdelmohsen S.A.M.; Mahmoud, E.A.; Elansary, H.O.	Sustainability (Switzerland)	2022	10.3390/su14010006	0	3	Does not mention smallholders. Periodic drought is a major challenge in drought-prone areas of South Asia. A sample survey of farmers (n = 400) from South Asia was conducted to study the farmers’ perception about drought impacts on their socio-economic status, agro-biodiversity, and adaptation besides public institutions’ drought mitigation measures.
_00902022	19	Usability of weather information services for decision-making in farming: Evidence from the Ada East District, Ghana	Sarku, R.; Van Slobbe, E.; Termeer, K.; Kranjac-Berisavljevic, G.; Dewulf, A.	Climate Services	2022	10.1016/j.cliser.2021.100275	0	4	The study examined farmers’ perceptions about the usability of existing weather information services (WIS) for farming, focusing on the Ada East District in the Greater Accra Region in Ghana. We developed five information design and delivery criteria: local embeddedness, legitimacy, spatial and temporal resolution, predictive skill, and accessibility.
_00912022	2	Farm factors influencing soil fertility management patterns in Upper Eastern Kenya	Mairura, F.S.; Musafiri, C.M.; Kiboi, M.N.; Macharia J.M.; Ng'etich O.K.; Shisanya C.A.; Okeyo J.M.; Okwuosa, E.A.; Ngetich, F.K.	Environmental Challenges	2022	10.1016/j.envc.2021.100409	0	4	We investigated patterns of multiple soil technology adoption using multivariate analysis and regression modeling in Central Kenya.
_00922022	11	Food-security corridors: A crucial but missing link in tackling deforestation in Southwestern Ghana	Kumeh, E.M.; Bieling, C.; Birner, R.	Land Use Policy	2022	10.1016/j.landusepol.2021.105862	0	4	The study is about subsistence farmers and forest conversion to farms. This paper employs narrative policy analysis to disentangle the stories that underpin farming by forest-fringe communities (FFCs) in protected forests. The FFCs’ narratives were identified through fieldwork in 12 forest communities of Southwestern Ghana and juxtaposed with forest regulators and cocoa sector actors’ narrativiza…
_00932022	28	Mapping risk factors to climate change impacts using traditional ecological knowledge to support adaptation planning with a Native American Tribe in Louisiana	Bethel, M.B.; Braud, D.H.; Lambeth, T.; Dardar, D.S.; Ferguson-Bohnee, P.	Journal of Environmental Management	2022	10.1016/j.jenvman.2021.113801	0	4	The primary goal for this study was to develop a decision-support tool that aids the PACIT in assessing local ecological change and associated risks to the Tribe’s resilience. Using remote sensing datasts and geographic information systems (GIS) processes to represent aspects of the Tribe’s TEK to achieve this goal, we developed methods for producing interactive maps that reflect local perception…
_00942022	2	Network organization of the plant immune system: from pathogen perception to robust defense induction	Delplace, F.; Huard-Chauveau, C.; Berthomé, R.; Roby, D.	Plant Journal	2022	10.1111/tpj.15462	0	4	Here, we review the recent progress made to understand the network complexity of regulatory pathways leading to plant immunity, from pathogen perception, through signaling pathways and finally to immune responses.
_00952022	6	The Possibility of Consensus Regarding Climate Change Adaptation Policies in Agriculture and Forestry among Stakeholder Groups in the Czech Republic	Trnka, M.; Bartošová, L.; Grammatikopoulou, I.; Havlík P.; Olesen J.E.; Hlavinka P.; Marek M.V.; Vačkářová D.; Skjelvåg, A.; Žalud, Z.	Environmental Management	2022	10.1007/s00267-021-01499-2	0	3	This paper utilizes an interactive survey to (1) address the aforementioned gap in studies involving three groups of stakeholders and opinion makers and (2) perform a comparative primary study of the climate change assumptions, risk perceptions, policy preferences, observations, and knowledge of Czech farmers, governmental policy-makers and researchers.
_00962022	6	Safflower-based biorefinery producing a broad spectrum of biofuels and biochemicals: A life cycle assessment perspective	Hosseinzadeh-Bandbafha H.; Nazemi F.; Khounani Z.; Ghanavati H.; Shafiei M.; Karimi K.; Lam S.S.; Aghbashlo M.; Tabatabaei M.	Science of the Total Environment	2022	10.1016/j.scitotenv.2021.149842	0	4	The study aims to assess the environmental sustainability of bioethanol production in a safflower-based biorefinery using the life cycle assessment framework.
_00972022	6	A minority group's response to a severe climatic event: a case study of rural Indo-Fijians after Tropical Cyclone Winston in 2016	Nakamura, N.; Kanemasu, Y.	Disasters	2022	10.1111/disa.12462	0	4	This paper investigates the impacts of Tropical Cyclone Winston (2016) on rural Indo-Fijians and their response to the devastation.
_00982022	2	In harm’s way: Non-migration decisions of people at risk of slow-onset coastal hazards in Bangladesh	Mallick, B.; Rogers, K.G.; Sultana, Z.	Ambio	2022	10.1007/s13280-021-01552-8	0	4	We explore the leveraging factors of non-migration decisions of communities at risk in coastal Bangladesh, where exposure to both rapid- and slow-onset natural disasters is high. We apply the Protection Motivation Theory (PMT) to empirical data and assess how threat perception and coping appraisal influences migration decisions in farming communities suffering from salinization of cropland.
_01002022	1	The influence of smartphone use on conservation agricultural practice: Evidence from the extension of rice-green manure rotation system in China	Li, F.D.; Yang, P.; Zhang, K.; Yin, Y.S.; Zhang, Y.N.; Yin, C.B.	Science of the Total Environment	2022	10.1016/j.scitotenv.2021.152555	0	2	We developed an integrated model to explain the scientific question of how smart-phone use influence farmers' behavior of adopting a conservation agricultural practice-rice-green manure rotation system.
_01012022	1	Climate change adaptation (CCA) research in Nepal: implications for the advancement of adaptation planning	Karki, G.; Bhatta, B.; Devkota, N. R..; Acharya, R.P.; Kunwar, R.M.	Mitigation and Adaptation Strategies for global change	2022	10.1007/s11027-021-09991-0	0	4	The study focus was also discrete, and the perception and attitude and impact assessment of climate change were common agendas; however, the drivers of change and options for adaptation were understudied. CCA with multipronged initiatives provide a broader understanding of dynamics and governance of climate change that not only affects rural livelihoods, but also influences regional and global en…
_01022022	1	Challenges in Diagnosis of Crimean-Congo Hemorrhagic Fever A Case Report on Patient With Self-Referral	Almayahi, Z.K.; Al Kindi, H.; Al Jabri, I.; Al Shaqsi, N.; Al Hattali, N.; Al Hattali, A.; Al Quyoodhi, B.; Al Dhuhli, K.	Infectious Diseases in Clinical Practice	2022	10.1097/IPC.0000000000001108	0	4	About the Crimean-Congo hemorrhagic fever.
_01032022	1	Local residents' policy preferences in an energy contested region - The Upper Hunter, Australia	Colvin, R.M.; Przybyszewski, E.	Energy Policy	2022	10.1016/j.enpol.2022.112776	0	6	The study explore local residents' priorities for policy processes in the Upper Hunter in New South Wales, Australia.
_01042022	1	How do consumers perceive open-source seed licenses? Exploring a new credence attribute	Kliem, L.; Wolter, H.	International Journal of Consumer Studies	2022	10.1111/ijcs.12780	0	4	In this paper, we, hence, examine German consumers' perceptions of open-source seed licenses.
_01052022	1	Utilization of fuelwood species by the Bhangalis community of western Himalaya, India	Sharma, A.; Uniyal, S.K.; Batish, D.R.; Singh, H.P.	Environment Development and Sustainability	2022	10.1007/s10668-022-02188-8	0	4	The present study was conducted among the Bhangalis, a resident community of Chhota Bhangal (Himachal Pradesh), to document their fuelwood use and knowledge variations with sociocultural factors.
_01062022	1	Critical Thermal Maximum Values for Stream Fishes, Including Distinct Populations of Smallmouth Bass	Brewer, S.K.; Mollenhauer, R.; Alexander, J.; Moore, D.	North American Journal of Fisheries Management	2022	10.1002/nafm.10749	0	4	Our study objectives were to determine the thermal tolerances of 17 stream fishes (15 species and 2 genetically distinct populations of juvenile Smallmouth Bass Micropterus dolomieu: the Neosho subspecies M. dolomieu velox and the Ouachita strain M. sp. cf. dolomieu velox).
_01072022	1	Shading in family coffee farms as an environmental incentive promoter for ecosystem services in Tolima, Colombia	Aguirre Cuellar, B.; Chica Lobo, J.; Moreno Elcure, F.	International Journal of Agricultural Sustainability	2022	10.1080/14735903.2022.2041234	0	4	This study assessed 30 farms through semi-structured interviews and an on-site evaluation to analyze the shade conditions in family farming coffee systems in the central region of Tolima, Colombia, with the purpose of promote environmental incentives and get better prices for the producer.
_01082022	1	Exploring Climate Change Perspectives. An Analysis of Undergraduate Students' Place-Based Attachment in Appalachia, USA	Caretta, M.A.; Rothrock, B.A.; Zegre, N.P.	Rural Sociology	2022	10.1111/ruso.12433	0	3	Grounded in two quantitative survey iterations with approximately 446 responses, 28 semi-structured interviews, and 4 focus groups with 60 undergraduate students from six state universities in the Appalachian region, this five-year study explores the role of place-based attachment and emotions in framing undergraduate students' climate change perspectives.
_01092022	1	How do farmers cope with climate change? An analysis of alternative adaptation strategies in drought-hit areas of Khyber Pakhtunkhwa-Pakistan	Khan, I.A.; Rafiq, M.; Panezai, S.; Saqib, S.E.; Ullah, R.; Atiq, M.	Natural Hazards	2022	10.1007/s11069-022-05264-4	0	4	This study has investigated farmers' preferences for climate change adaptation strategies as well as their socioeconomic determinants.
_01102022	1	The effects of educator's level of environmental literacy on their issue identification practices	Hunter, R.H.; Jordan, R.C.	Environmental Education Research	2022	10.1080/13504622.2022.2045003	0	4	This study uses a contextual perspective on environmental literacy which includes such a continuum to examine the relationship between level of environmental literacy and patterns of environmental issue identification.
_01112022	1	Local perception of ecosystem services and their conservation in Sudanian savannas of Burkina Faso (West Africa)	Nabaloum, A.; Goetze, D.; Ouedraogo, A.; Porembski, S.; Thiombiano, A.	Journal of Ethnobiology and Ethnomedicine	2022	10.1186/s13002-022-00508-w	0	4	This study aims to investigate knowledge of local populations on ecosystem services (ES) and perception of their conservation.
_01122022	1	Island Stories: Mapping the (im)mobility trends of slow onset environmental processes in three island groups of the Philippines	Ayeb-Karlsson, S.; Uy, N.	Humanties & Social Sciences Communications	2022	10.1057/s41599-022-01068-w	0	4	There is an immediate lack of people-centred empirical evidence investigating how slow onset events influence human (im)mobility across the globe. In this study, 48 qualitative focus group discussions in the Philippines elaborated around people's (im)mobility pathways in the context of slow onset events.
_01132022	1	Exploring farmers' adaptation strategies to water shortage under climate change in the Tunisian semi-arid region	Soltani, L.; Mellah, T.	Environmental Management	2022	10.1007/s00267-022-01604-z	0	4	This study explores the adaptation strategies to water shortage at the farm level in the Tunisian semi-arid region and investigates factors determining the farmers' behavior.
_01142022	1	Can smartphone use increase farmers' willingness to participate in the centralized treatment of rural domestic sewage? Evidence from rural China	Tang, L.; Luo, X.F.; Huang, Y.Z.; Du, S.X.; Yan, A.Q.	Environmental Development and Sustainability	2022	10.1007/s10668-022-02176-y	0	4	Based on survey data of farmers in the Hubei and Henan provinces, this study uses the endogenous switching probit model to empirically test the impact of smartphone use on farmers' willingness to participate in the centralized treatment of rural domestic sewage (WTP-RDSCT).
_01152022	1	'Adaptation science' is needed to inform the sustainable management of the world's oceans in the face of climate change	Hidalgo, M.; Bartolino, V.; Coll, M.; Hunsicker, M.E.; Travers-Trolet, M.; Browman, H.I.	Ices Journal of Marine Science	2022	10.1093/icesjms/fsac014	0	4	We summarize the contributions included in this TS that provide examples of emerging climate change impacts, assess system risks at subnational and international scales, prove and evaluate different adaptation options and approaches, and explore societal and stakeholder perceptions.
_01162022	6	How do human actions affect fisheries? Differences in perceptions between fishers and scientists in the Maine lobster fishery	McClenachan, L.; Record, N.R.; Waller, J.	Facets	2022	10.1139/facets-2021-0030174	0	3	Here, we used surveys to construct mental models of the Maine lobster fishery, identifying divergent views held by two key stakeholder groups: lobster fishers and marine scientists. The two groups were differentiated by their perceptions of the relative impact of pollution, water temperature, and fishing.
_01172022	1	Flood resilience in paired US-Mexico border cities: a study of binational risk perceptions	Freimund, C.A.; Garfin, G.M.; Norman, L.M.; Fisher, L.A.; Buizer, J.L.	Natural Hazards	2022	10.1007/s11069-022-05225-x	0	4	We explore binational community perceptions of flooding, preferences for watershed management, and potential actions to address flooding and increase socio-ecological resilience in Ambos Nogales using standardized questionnaires and interviews to collect data about people and their preferences.
_01182022	1	Analyzing the role of meteorological parameters and CO2 emissions towards crop production: empirical evidence from South Asian countries	Ul-Haq, Z.; Mehmood, U.; Tariq, S.; Qayyum, F.; Azhar, A.; Nawaz, H.	Environmental Science and Pollution Research	2022	10.1007/s11356-022-18567-7	0	3	This work attempts to explore the climatic indicators on agricultural production for selected South Asian countries over the annual data of 1961-2016.
_01192022	1	The wind that shakes the barley: the role of East Asian cuisines on barley grain size	Ritchey, M.M.; Sun, Y.F.; Matuzeviciute, G.M.; Shoda, S.; Pokharia, A.K.; Spate, M.; Tang, L.; Song, J.X.; Li, H.M.; Dong, G.H. Vaiglova, P.; Frachetti, M.; Liu, X.Y.	World Archaeology	2022	10.1080/00438243.2022.2030792	0	4	This paper investigates the eastern movements of barley grains and their morphological variations in prehistory.
_01202022	1	Agro-Environmental Practices and Business Performance in the Wine Sector	Ignjatijevic, S.; Tankosic, J.V.; Lekic, N.; Petrovic, D.; Brkanlic, S.; Vapa, B.; Tomasevic, V.; Puvaca, N.; Prodanovic, R.; Milojevic, I.	Agriculture-Basel	2022	10.3390/agriculture12020239	0	3	The objective of this research was to investigate attitudes of winery owners/managers on business performance of the wineries concerning the environmental behavior and its disclosure.
_01212022	1	How Farmers Conceive and Cope with Megatrends: The Case of Finnish Dairy Farmers	Lahnamaki-Kivela, S.; Kuhmonen, T.	Sustainability	2022	10.3390/su14042265	0	4	The study explores the association between eight common megatrends and business strategies among a sample of Finnish dairy producers.
_01222022	1	Sustainable Entrepreneurship for Business Opportunity Recognition: Analysis of an Awareness Questionnaire among Organisations	Fidlerova, H.; Starecek, A.; Vranakova, N.; Bulut, C.; Keaney, M.	Energies	2022	10.3390/en15030849	0	4	The main aim of the article is to identify the awareness level of sustainability and sustainable development goals in the context of business opportunity areas by analysing the results of a survey of organisations in six countries (Finland, Slovakia, Italy, Austria, Spain, and Turkey).
_01232022	1	Leveraging Multi-Source Data and Digital Technology to Support the Monitoring of Localized Water Changes in the Mekong Region	Polpanich, O.U.; Bhatpuria, D.; Santos, T.F.S.; Krittasudthacheewa, C.	Sustainability	2022	10.3390/su14031739	0	4	This paper introduces the availability of the high-resolution Water Monitoring System (WMS) developed from a mix of sophisticated multi-spectral satellite imageries, analytic and data sciences, and cloud computing, for monitoring the changes in water levels and vegetation water stress at the local scale.
_01242022	1	Assessing the State of ICZM in an Island Tourist Destination-Applying SESs and Ostrom's Collective Action Principles: A View from Coastal Communities	Arefipour, T.; Alipour, H.; Safaeimanesh, F.	Sustainability	2022	10.3390/su14031066	0	4	This paper aims to investigate the state of integrated coastal zone management (ICZM), which is justified as a strategy for managing coastal resources with respect to increasing pressures from tourism, farming, climate change, urbanization, population growth, etc.
_01252022	1	Diversity and patterns of marine non-native species in the archipelagos of Macaronesia	Castro, N.; Carlton, J.T.; Costa, A. C.; Marques, C.S.; Hewitt, C.L.; Cacabelos, E.; Lopes, E.; Gizzi, F.; Gestoso, I.; Monteiro, J.G.; Costa, J.L.; Parente, M.; Ramalhosa, P.; Fofonoff, P.; Chainho, P.; Haroun, R.; Santos, R.S.; Herrera, R.; Marques, T.; Ruiz, G.M.; Canning-Clode, J.	Diversity and Distributions	2022	10.1111/ddi.13465	0	4	The present study is the first attempt to grasp the scale and richness of marine biological invasions in Macaronesia. We pioneered a comprehensive non-native species (NNS), inventory in the region to determine their diversity patterns and native distribution origins.
_01262022	1	Farming Households' Satisfaction With Quality of Agricultural Extension Services: A Case Study of Quang Binh Province, Vietnam	Truong, D.D.	Frontiers in Sustainable Food Systems	2022	10.3389/fsufs.2021.779477	0	4	This study assesses the satisfaction of farmers with AE services in Quang Binh province, Vietnam.
_01272022	1	Internal family systems as an eco-spirituality model: Hearing the cries, confrontation, and call from Covid-19	Baldwin, J.L.	Dialog-A Journal of Theology	2022	10.1111/dial.12715	0	4	This article explores the potential of Internal Family Systems as a spiritual practice that can guide human responses to restoring right relationship as species on the planet. It problematizes the centralizing of the coronavirus in human experiences and argues for an awareness of the pandemic within the larger context of climate change.
_01282022	1	Credit access and perceived climate change resilience of smallholder farmers in semi-arid northern Ghana	Batung, E.S.; Mohammed, K.; Kansanga, M.M.; Nyantakyi-Frimpong, H.; Luginaah, I.	Environmental Development and Sustainability	2022	10.1007/s10668-021-02056-x	0	4	Using an ordered logistic regression model, this study analyzed data from a cross-sectional survey (n = 1,100) in the Upper West Region to examine the relationship between smallholder farmers’ access to credit and their perceived climate change resilience.
_01292022	1	Perspective Roadmap to develop a stress test for forest ecosystem services supply	Kramer, K.; Bouriaud, L.; Feindt, Peter H.; van Wassenaer, L .; Glanemann, N.; Hanewinkel, M.; van der Heide, M.; Hengeveld, G.M.; Hoogstra, M.; Ingram, V.; Levermann, A.; Lindner, M.; Matyas, C.; Mohren, F.; Muys, B.; Nabuurs, G.J.; Palahi, M.; Polman, N.; Reyer, C.P.O.; Schulze, E.D.; Seidl, R.; de Vries, W.; Werners, S. E.; Winkel, G.; Yousefpour, R.	One Earth	2022	10.1016/j.oneear.2021.12.009	0	4	The forests experience massive increases in stresses in their ecological and socioeconomic environments, threatening forest ecosystem services supply. Identifying which stresses threaten forest ecosystem services supply and which factors hamper their alleviation requires stakeholders' perceptions.
_01302022	1	Perception and adaptation to higher temperatures among poultry farmers in Nigeria	Sanou, A.; Kerr, J.M.; Hodbod, J.; Liverpool-Tasie, L.S.O.	Environmental Development and Sustainability	2022	10.1007/s10668-021-02017-4	0	3	This study focuses on the effects of higher temperatures on commercial poultry farms in southwest Nigeria and their adaptation strategies.
_01312022	1	An assessment of USDA corn condition ratings across the US Corn Belt	Bundy, L.R.; Gensini, V.A.	Agronomy Journal	2022	10.1002/agj2.20973	0	2	This study aims to quantify the correlation of corn condition ratings with climate variables and yield, understand intergrowing season behavior of corn condition ratings, and quantify spatiotemporal trends of ratings across the U.S. Midwest (1986-2020).
_01322022	1	Tracking the effect of climatic and non-climatic elements on rice production in Pakistan using the ARDL approach	Gul, A.; Wu, X.M.; Chandio, A. A.; Rehman, A.; Siyal, S.A.; Asare, I.	Environmental Science and Pollution Research	2022	10.1007/s11356-022-18541-3	0	2	The present study aims to investigate the effect of climatic and non-climatic factors on rice production by employing an annual time series data from the period of 1970 to 2018.
_01342022	1	Behavioral adaptation to climate change: new insights on psychosocial frameworks from the context of managed forests	Fischer, A.P.; Russo, M.; Powers, G.	Sustainability Science	2022	10.1007/s11625-021-01085-9	0	3	Through focus group interviews and qualitative data analysis, we investigated influences on behavioral adaptation to climate change among owners of small woodlands in the Upper Midwest, USA.
_01352022	1	Small Forest Owners' Response to Wildfire Risk Within a Management-Logic Framework	Novais, A.; Canadas, M.J.	Small-Scale Forestry	2022	10.1007/s11842-021-09499-0	0	3	Understanding forest owners' responses to wildfire-risk is therefore essential to trigger action in this regard. Acknowledging recent developments in research, we develop and apply an innovative conceptual framework focused on the socioeconomic logics in forest management, in order to explain family forest owners' response to wildfire-risk.
_01362022	1	Fiscal decentralization and economic growth revisited: an empirical analysis of poverty governance	Song, J.X.; Geng, L.L.; Fahad, S.; Liu, L.C.	Environmental Science and Pollution Research	2022	10.1007/s11356-021-18470-7	0	4	Based on the panel data of 24 provinces from 2010 to 2018, the static panel model was utilized to analyze the impact of fiscal decentralization and economic growth on poverty reduction, and the Moran index was used to calculate the spatial agglomeration effect of poverty degree.
_01372022	1	Agro-climate services and drought risk management in Jamaica: A case study of farming communities in Clarendon Parish	Buckland, S.; Campbell, D.	Singapore Journal of Tropical Geography	2022	10.1111/sjtg.12414	0	4	Climate Information Services (CIS) have been promoted as an agile risk management strategy to help farmers negotiate challenges of increased climate extremes. Yet, despite the promise and possibilities of CIS, there is limited evidence of CIS uptake and associated risk reduction across the Caribbean. A mixed-method research approach is used to examine the uptake of CIS among farmers (N = 356), te…
_01382022	1	Social Vulnerability to Irrigation Water Loss: Assessing the Effects of Water Policy Change on Farmers in Idaho, USA	Hawes, J.K.; Burnham, M.; du Bray, M. V.; Hillis, V.; Ma, Z.; Running, K.	Environmental Management	2022	10.1007/s00267-021-01586-4	0	2	Location: Eastern Snake Plain of Idaho.
_01392022	1	The Art of Letting Go: Transforming Participatory Research on Adaptation Practices Among Local Livestock-Keepers in East Africa in Times of Covid-19	Habermann, B.; Crane, T.A.; Gichuki, L.; Worku, T.; Mugumya, R.; Maiyo, N.; Kiptoo, E.; Goshme, S.; Mohammednur, F.; Tugume, G.; Satia, K.A.; Siamito, J.R.	Frontiers in Sustainable Food Systems 5	2022	10.3389/fsufs.2021.768445	0	4	To better understand how Covid-19 changed the way PAR is applied, we analyzed PAR in agricultural research for development carried out in the Programme for Climate-Smart Livestock Systems (PCSL) implemented by the International Livestock Research Institute (ILRI) at five research sites in Kenya, Ethiopia, and Uganda.
_01402022	1	Factors Influencing Farmers' Awareness and Risk Perception of Environmental Degradation in Bangladesh	Rahman, A.; Zhu, N.P.; Il Islam, M.D.; Anny, S.A.; Afroj, M.; Sarker, M.N.I.; Islam, M.W.	Polish Journal of Environmental Studies	2022	10.15244/pjoes/141344	0	3	Does not mention smallholders.This study intends to analyze rice farmers' level of awareness and perception of the impacts of environmental degradation, and factors influencing the awareness. Primary data were collected from 300 rice producers in six districts in Bangladesh during August-September 2019 by a structured questionnaire, where agricultural arable lands have been degraded the most.
_01412022	1	Flash flood-induced vulnerability and need assessment of wetlands using remote sensing, GIS, and econometric models	Islam, M.M.; Ujiie, K.; Noguchi, R.; Ahamed, T.	Remote Sensing Applications-Society and Environment	2022	10.1016/j.rsase.2021.100692	0	4	In line with the contention, an effort has been made to restrict flash flood vulnerability mapping and need assessment based on vulnerability classification at haor regions in Bangladesh using satellite remote sensing, geographic information system (GIS), and econometric models.
_01432022	1	Farmers' perceptions and spatial statistical modeling of most systematic LULC transitions: Drivers and livelihood implications in Awash Basin, Ethiopia	Damtew, A; Teferi, E; Ongoma, V	Remote Sensing Applications-Society and Environment	2022	10.1016/j.rsase.2021.100661	0	4	This study was conducted to quantify the major LULC transition and its drivers through the combination of a spatial statistical model with surveying the local understanding of possible drivers of LULC changes driving forces in the Awash-Awash River Sub Basin.
_01442022	1	The Evaluation of Temporal and Spatial Trends of Global Warming and Extreme Ocean Surface Temperatures: A Case Study of Canada	Wang, Y.M.; Sarkar, A.; Hasan, A.K.; Tian, Y.D.; Wu, Q.; Hossain, M.S.; Wei, F.	ISPRS International Journal of Geo-Information	2022	10.3390/ijgi11010021	0	4	The study takes Canada as an example, and selects six representative provinces to evaluate the temporal change characteristics of extreme temperature at different sites. We use MATLAB software to perform multiple linear regression, linear fitting methods, and Pearson correlation analysis to analyze spatial changes and time-space trends. The method studies the relationship between the emergence of…
_01452022	1	The Impacts of Urbanization to Improve Agriculture Water Use Efficiency-An Empirical Analysis Based on Spatial Perspective of Panel Data of 30 Provinces of China	Lu, W.A.; Sarkar, A.; Hou, M.Y.; Liu, W.X.; Guo, X.Y.; Zhao, K.; Zhao, M.J.	Land	2022	10.3390/land11010080	0	4	Based on the panel data of 30 provinces in China from 1999 to 2018, the article uses the Super-SBM model to measure the AWUE. Moreover, the study uses the entropy method to establish the urbanization evaluation index system from the dimensions of population, land, economy, measures the comprehensive level of urbanization development, and further constructs a dynamic spatial econometric model.
_01462022	1	Understanding zero deforestation and the High Carbon Stock Approach in a highly forested tropical country	Lyons-White, J.; Yobo, C.M.; Ewers, R.M.; Knight, A.T.	Land Use Policy	2022	10.1016/j.lusepol.2021.105770	0	4	We investigated perspectives of stakeholders in Gabon about zero deforestation and the HCSA using Critical Systems Heuristics, a systems thinking methodology. In 25 interviews with government, NGOs, companies, and research institutions, and two focus groups with rural communities, we identified three contrasting perspectives on forest conservation and agro-industrial development: international, n…
_01472022	1	Viewpoint: The case for a six-dimensional food security framework	Clapp, J.; Moseley, W.G.; Burlingame, B.; Termine, P.	Food Policy	2022	10.1016/j.foodpol.2021.102164	0	4	In this article, we make the case that it is time for a formal update to our definition of food security to include two additional dimensions proposed by the High Level Panel of Experts on Food Security and Nutrition: agency and sustainability.
_01482022	1	Determinants in the Adoption of Alternate Wetting and Drying Technique for Rice Production in a Gravity Surface Irrigation System in the Philippines	Samoy-Pascual, K.; Yadav, S.; Evangelista, G.; Burac, M.A.; Rafael, M.; Cabangon, R.; Tokida, T.; Mizoguchi, M.; Regalado, M.J.	Water	2022	10.3390/w14010005	0	4	This study empirically explored factors shaping Alternate Wetting and Drying adoption in a gravity surface irrigation system.
_01492022	1	Farmers' perception of climate change and adaptation strategies: a study of the Lower Gangetic Plain in India	Kundu, S.K.; Mondal, T.K.	Arabian Journal of Geosciences 1	2022	10.1007/s12517-021-09390-4	0	3	Does not mention smallholders. In this study, an attempt has been made to assess the farmers' perception of climate change over the last 30 years (1986 to 2015) and adaptation strategies in agriculture along with their determinants in Lower Gangetic Plain, India. A total of 528 households from nine villages have been surveyed in Maldah district located in the Lower Gangetic Plain of India.
_01512022	6	Envisioning sustainable carbon sequestration in Swedish farmland	Johansson, E.L.; Brogaard, S.; Brodin, L.	Environmental Science and Policy	2022	10.1016/j.envsci.2022.04.005	0	4	The overall aim of this research is to imagine Swedish farms as carbon sinks rather than sources, and how to re-design the current farm- and food system to also address other social, economic, and environmental sustainability challenges.
_01522022	2	Assessment of eutrophication potential from fertiliser application in agricultural systems in Thailand	Balasuriya, B.T.G.; Ghose, A.; Gheewala, S.H.; Prapaspongsa, T.	Science of the Total Environment	2022	10.1016/j.scitotenv.2022.154993	0	4	This study assessed the marine and freshwater eutrophication potentials associated with the fertiliser application in rice, maize, cassava, sugar cane and oil palm, cultivation in Thailand using a life cycle assessment characterisation model at midpoint and endpoint levels.
_01532022	2	Quantifying current and future raw milk losses due to bovine mastitis on European dairy farms under climate change scenarios	Guzmán-Luna, P.; Nag, R.; Martínez, I.; Mauricio-Iglesias, M.; Hospido, A.; Cummins, E.	Science of the Total Environment	2022	10.1016/j.scitotenv.2022.155149	0	4	This research aimed to predict the raw milk losses in three major dairy-producing regions across Europe (i.e. Mediterranean, Atlantic and Continental) under climate change scenarios.
_01542022	2	The structure of the mangrove forests of Kiunga-Pate Island conservancies in Kenya are shaped by selective harvesting and natural mortalities	Okello, J.A.; Osuka, K.E.; Maina, G.W.; Mbugua, J.; Samoilys, M.A.	Estuarine, Coastal and Shelf Science	2022	10.1016/j.ecss.2022.107885	0	4	Here, the structural status of the mangroves around Pate Island and Kiunga Marine National Reserve (KMNR) was assessed and information applied to guide and promote community-based conservation, as well as the development of the national mangrove management plan.
_01552022	2	Climate change and Indian agriculture: A systematic review of farmers’ perception, adaptation, and transformation	Datta, P.; Behera, B.; Rahut, D.B.	Environmental Challenges	2022	10.1016/j.envc.2022.100543	0	8	The present study systematically reviews the literature on farmers’ perception and adaptation in India, drawing mainly from Scopus and Web of Science.
_01572022	2	Water pollution in India – Current scenario	Jadeja, N.B.; Banerji, T.; Kapley, A.; Kumar, R.	Water Security	2022	10.1016/j.wasec.2022.100119	0	4	Key considerations in wastewater treatment, groundwater management, existing knowledge gaps, and policies for water management in India are discussed.
_01582022	2	Cover crops and carbon stocks: How under-vine management influences SOC inputs and turnover in two vineyards	Marks, J.N.J.; Lines, T.E.P.; Penfold, C.; Cavagnaro, T.R.	Science of the Total Environment	2022	10.1016/j.scitotenv.2022.154800	0	4	This research aims to quantify SOC stocks and dissolved organic carbon (DOC) in soils from four treatments of under-vine management practice including two cover crop combinations, a straw mulch and herbicide-managed control across two vineyard sites established in 2014.
_01592022	2	Crop residue burning in South Asia: A review of the scale, effect, and solutions with a focus on reducing reactive nitrogen losses	Lin, M.; Begho, T.	Journal of Environmental Management	2022	10.1016/j.jenvman.2022.115104	0	8	This paper reviews the literature on crop residue burning - a widespread practice in many regions in South Asia.
_01602022	6	Spatial distribution maps of real-time ocean observation platforms and sensors in Japanese waters	Tanaka, K.; Zhu, M.; Miyaji, K.; Kurokawa, T.; Akamatsu, T.	Marine Policy	2022	10.1016/j.marpol.2022.105102	0	4	In this study, the existing observation platforms and installed sensors, particularly fixed platforms that enable real-time data transmission, were reviewed, and the spatial distribution of them was investigated. It was confirmed that a large number of observation networks cover Japanese waters; however, many of those platforms were used for single purpose, and the spatial coverage was still cons…
_01612022	6	Inventory of agroecosystem services and perceptions potential implications due to climate change: A case study from Benin in West Africa	Belfrid, D.M.; Arcadius, D.; N'tcha Yekanbessoun, M.; Mariano, S.; Fidèle, S.; Jean, A.; Pepin, A.M.	Environmental Impact Assessment Review	2022	10.1016/j.eiar.2022.106792	0	3	No mention small-scale populations. The survey took into account various categories of stakeholders, namely food crop producers, cotton growers, local and religious authorities and agricultural extension agents.
_01622022	6	Combining stakeholder perception and ecological approaches for assessing vulnerability of floodplain wetlands in changing climate: a regional study	Sarkar, U.K.; Karnatak, G.; Lianthuamluaia, L.; Puthiyottil, M.; Das Ghosh, B.; Johnson, C.; Kumari, S.; Saha, S.; Das, B.K.	International Journal of Biometeorology	2022	10.1007/s00484-022-02286-2	0	3	In the present study, vulnerability assessment was carried out in nine floodplain wetlands from three districts of West Bengal using stakeholder perception and ecological conditions.
_01632022	6	What is the importance of climate research? An innovative web-based approach to assess the influence and reach of climate research programs	Carneiro, B.; Resce, G.; Läderach, P.; Schapendonk, F.; Pacillo, G.	Environmental Science and Policy	2022	10.1016/j.envsci.2022.03.018	0	4	This study employs the Digital Methods epistemology to explore the dynamics of agriculture-focused climate science and changes in attitude towards Climate Smart Agriculture (CSA) and climate change, using the CGIAR Research Program on Climate Change, Agriculture and Food Security (CCAFS) as a case study.
_01642022	6	Plenty more fish in the sea? – is there a place for seafood within a healthier and more sustainable diet?	Steenson, S.; Creedon, A.	Nutrition Bulletin	2022	10.1111/nbu.12553	0	4	In this article, we provide professionals working in diet, nutrition and health with an insight into the challenges facing the seafood sector and offer advice on how consumers may include seafood within a healthier and more sustainable diet.
_01652022	6	Local and tourist perceptions of coastal marine habitats in Cap de Creus (NE Spain)	Mallo, M.; Ziveri, P.; Rossi, S.; Reyes-García, V.	Regional Environmental Change	2022	10.1007/s10113-022-01924-0	0	3	We studied perception of ecosystem services, impacts and threats of CMHs by locals and tourists (n = 624) of Cap de Creus MPA (NW Mediterranean Sea).
_01672022	12	Stakeholders Perceptions of Non-indigenous Freshwater Fish Species: A Case Study from a Mediterranean Biodiversity Hotspot	Vardakas, L.; Perdikaris, C.; Zogaris, S.; Kalantzi, O.-I.; Koutsikos, N.	Environmental Management	2022	10.1007/s00267-022-01623-w	0	3	This study aimed to assess the perceptions associated with non-indigenous freshwater fish species (NIFS) among environmental-related professional and non-professional stakeholders in a Mediterranean country that displays high levels of fish species endemism, by using a questionnaire survey approach.
_01682022	6	Modeling Canadian farmer’s intention to adopt eco-friendly agricultural inputs and practices	Araujo, F.S.M.; Fantucci, H.; de Oliveira Lima, S.H.; de Abreu, M.C.S.; Santos, R.M.	Regional Environmental Change	2022	10.1007/s10113-022-01901-7	0	3	This article reports the results of a survey with Canadian farmers (n = 166) to analyze the mechanisms that shape their intention to adopt farming practices that can mitigate climate change. Specifically, we are interested in assessing the farmers’ fertilizer purchase behavior in the face of climate change challenges.
_01692022	2	Internet of Things (IOT) Approach to combating economic and environmental issues	Ebiesuwa, S.; Blaise, O.O.; Adio, A.; Kanu, R.U.; Aderonke, A.	Journal of Theoretical and Applied Information Technology	2022		0	4	This paper aims at providing an insight into Internet of Things (IoT) and its applications in combating global warming, by conducting a literature review to highlight various ways via which IoT is being applied, and discussing the various benefits, whether economical or environmental, that comes with adopting IoT; as well as challenges hindering IoT adoption.
_01702022	10	Effects of perceptions on adoption of climate-smart agriculture innovations: empirical evidence from the upper Blue Nile Highlands of Ethiopia	Meshesha, A.T.; Birhanu, B.S.; Bezabih Ayele, M.	International Journal of Climate Change Strategies and Management	2022	10.1108/IJCCSM-04-2021-0035	0	4	This study aims to examine smallholder farmers’ perceptions toward the adoption of climate-smart agriculture (CSA) in smallholder farmers in the Upper Blue Nile Highlands of Ethiopia.
_01712022	6	Determining Farmers’ Awareness About Climate Change Mitigation and Wastewater Irrigation: A Pathway Toward Green and Sustainable Development	Sohail, M.T.; Elkaeed, E.B.; Irfan, M.; Acevedo-Duque, Á.; Mustafa, S.	Frontiers in Environmental Science	2022	10.3389/fenvs.2022.900193	0	3	The present study was conducted in one of the major agriculture areas to check farmers’ awareness of climate change, adaptation measurements, and use of wastewater for irrigation.
_01732022	2	Invasive Alien Plant Species—Raising Awareness of a Threat to Biodiversity and Ecological Connectivity (EC) in the Adriatic-Ionian Region	Gazoulis, I.; Antonopoulos, N.; Kanatas, P.; Karavas, N.; Bertoncelj, I.; Travlos, I.	Diversity	2022	10.3390/d14050387	0	4	The present study focused on perennial herbaceous species whose occurrence in the Adriatic-Ionian region has increased in the last two decades, namely common milkweed (Asclepias syriaca), Jerusalem artichoke (Helianthus tuberosus), Japanese knotweed (Reynoutria japonica), Bohemian knotweed (Reynoutria × bohemica), giant hogweed (Heracleum mantegazzianum), giant goldenrod (Solidago gigantea), Cana…
_01742022	6	Multifunction Land Use to Promote Energy Communities in Mediterranean Region: Cases of Egypt and Italy	Abouaiana, A.; Battisti, A.	Land	2022	10.3390/land11050673	0	4	This paper promotes the energy community and agrivoltaic key concepts as pillars to show how buildings and farms’ land uses positively impact the ecosystem. The study focused on Egypt and Italy as representatives of the entire region.
_01752022	6	Dynamics of Environmental Conservation Agriculture (ECA) Utilization among Fujioka Farmers in Japan with High Biodiversity Conservation Awareness but Low ECA Interest	Maharjan, K.L.; Gonzalvo, C.; Aala, W. Jr.	Sustainability (Switzerland)	2022	10.3390/su14095296	0	4	To address this problem and to know what factors influence ECA adoption, we collected data from Fujioka city, Gunma prefecture, which has low ECA utilization but has high biodiversity conservation efforts.
_01792022	2	Cowpea (Vigna unguiculata L. Walp.): A choice crop for sustainability during the climate change periods	Ayalew, T.; Yoseph, T.	Journal of Applied Biology and Biotechnology	2022	10.7324/JABB.2022.100320	0	8	This review aimed to assess the agro-symbiotic performance, utilization, and climate change response capacity of the crop to exploit its potential toward sustainability.
_01802022	6	Comparing public expectations with local planning efforts to mitigate coastal hazards: A case study in the city of New Orleans, USA	Cass, E.; Shao, W.; Smiley, K.	International Journal of Disaster Risk Reduction	2022	10.1016/j.ijdrr.2022.102940	0	6	The propose a comprehensive framework to study urban disaster resilience under climate change with New Orleans of Louisiana in the U.S. as the study area.
_01812022	6	Nuanced assessment of livelihood resilience through the intersectional lens of gender and ethnicity: Evidence from small-scale farming communities in the upland regions of Vietnam	Tran, V.T.; An-Vo, D.-A.; Mushtaq, S.; Cockfield, G.	Journal of Rural Studies	2022	10.1016/j.jrurstud.2022.03.011	0	4	Based on empirical evidence from ethnic minorities in the Northwest Mountainous Regions (NMRs) of Vietnam, the current work illustrates how perceptions of livelihood resilience in the context of climate change differ between gender and ethnic groups, especially considering the intersections of those factors. To achieve a nuanced analysis, we examined if and how demographic factors differentially …
_01822022	6	Geographies of climate change opinion	Tuitjer, L.; Dirksmeier, P.; Mewes, L.	Geography Compass	2022	10.1111/gec3.12619	0	8	This review synthesises these findings and highlights the different geographies (the self, the nation, the region, the digital) that emerge within this research.
_01832022	6	Perceptions of access and benefits from community-based aquaculture through Photovoice: A case study within a locally managed marine area in Madagascar	Funk, L.; Wilson, A.M.W.; Gough, C.; Brayne, K.; Djerryh, N.R.	Ocean and Coastal Management	2022	10.1016/j.ocecoaman.2022.106046	0	4	This study focused on understanding community perceptions of both access to, and benefits from, two CBA projects within the Velondriake LMMA involving seaweed and sea cucumber aquaculture.
_01842022	6	Assessing local perceptions of deforestation, forest restoration, and the role of agroecology for agroecosystem restoration in northern Malawi	Kpienbaareh, D.; Luginaah, I.; Bezner Kerr, R.; Wang, J.; Poveda, K.; Steffan-Dewenter, I.; Lupafya, E.; Dakishoni, L.	Land	2022	10.1002/ldr.4238	0	4	Here, we explore the drivers of deforestation, the perceptions of restoration, and the challenges to restoration among smallholder farmers in northern Malawi and examine how agroecology can contribute to restoring degraded agroecosystems.
_01852022	10	Role of Wild Food Environments for Cultural Identity, Food Security, and Dietary Quality in a Rural American State	Ahmed, S.; Warne, T.; Stewart, A.; Byker Shanks, C.; Dupuis, V.	Frontiers in Sustainable Food Systems	2022	10.3389/fsufs.2022.774701	0	4	This case study examines practices, experiences, and perceptions associated with wild food environments through a household survey in the rural American state of Montana.
_01862022	6	Transdisciplinary, Co-Designed and Adaptive Management for the Sustainable Development of Rongcheng, a Coastal City in China in the Context of Human Activities and Climate Change	Tu, C.; Ma, H.; Li, Y.; Fu, C.; You, Z.-J.; Newton, A.; Luo, Y.	Frontiers in Environmental Science	2022	10.3389/fenvs.2022.670397	0	4	In this transdisciplinary study, a social-ecological analysis based on a combination of the Systems Approach Framework and the Drivers-Pressures-States-Impacts-Responses framework was used to analyze and formulate an adaptive management plan for the sustainability of Rongcheng. More than 40 stakeholders including government, companies, civil society and institutions participated in the study thro…
_01872022	10	Education, financial aid, and awareness can reduce smallholder farmers' vulnerability to drought under climate change	Wens, M.L.K.; Van Loon, A.F.; Veldkamp, T.I.E.; Aerts, J.C.J.H.	Natural Hazards and Earth System Sciences	2022	10.5194/nhess-22-1201-2022	0	4	We applied ADOPT to assess the effect of four top-down disaster risk reduction interventions on smallholder farmers' drought risk in the Kenyan drylands: the robustness of additional extension services, lowered credit rates, ex ante rather than ex post cash transfers, and improved early warnings were evaluated under different climate change scenarios.
_01882022	6	Valuing environmentally sustainable agriculture? Food and water concerns, production literacy, and consumption behaviours in rural-regional Australia	Ragusa, A.T.; Crampton, A.	Future of Food: Journal on Food, Agriculture and Society	2022	10.17170/kobra-202110144908	0	4	This article presents primary data exploring the salience of food and water concerns, compared with related knowledge, affecting agricultural product consumption. Online survey respondents (employees at a large organisation that states its values creating environmentally sustainable rural-regional communities while educating health, science, and agricultural professionals) demonstrated low pro-en…
_01892022	2	Farming Households' Perception on Natural Disaster Impacts to Livelihoods and Adaptation Practices: A Case Study of Coastal Provinces in Central Vietnam	Mai, N.T.; Truong, D.D.	International Journal of Sustainable Development and Planning	2022	10.18280/ijsdp.170223	0	4	This study was conducted in 4 coastal provinces in Central Vietnam to evaluate farmers' perception of natural disaster impacts on livelihoods and their adaptation practices.
_01902022	6	Risk communication and capacity-building: A case study on framing CBA strategies of artisanal fishing communities to sea-level rise using BASIEC	Khan, A.S.; Kumar, M.S.; Chella, R.S.	Climate Services	2022	10.1016/j.cliser.2022.100299	0	4	This study attempted to address the risk of rising sea levels and building capacity of artisanal fishing communities of Ennore region in Chennai situated on the east coast of India, as a case study. The study has addressed the following research questions: What sea-level rise risk information is required? How should it be communicated effectively? and how efficiently climate services can be utili…
_01912022	11	Factors influencing farmers adoption of climate smart agriculture to respond climate variability in Siyadebrina Wayu District, Central highland of Ethiopia	Kifle, T.; Ayal, D.Y.; Mulugeta, M.	Climate Services	2022	10.1016/j.cliser.2022.100290	0	4	This study examines determinants of CSA practices and status adoptions in Siyadebrina Wayu Distract.
_01922022	2	Awareness of Green Technologies among Dairy MSMEs in Cagayan Valley an Administrative Region in the Philippines	Alvarez Ma,T.S.; Cañete, D.C.	Universal Journal of Agricultural Research	2022	10.13189/ujar.2022.100207	0	3	This study was conducted in Cagayan Valley covering Isabela, Quirino, Nueva Vizcaya, and Cagayan provinces from 2018 to 2020 with the Dairy Micro Small Medium Enterprises operating in the region as respondents and was selected from the list provided by the Department of Trade and Industry and the Department of Agriculture through the National Dairy Authority.
_01932022	6	Educational Gardens and Climate Change Education: An Analysis of Spanish Preservice Teachers’ Perceptions	Corrochano, D.; Ferrari, E.; López-Luengo, M.A.; Ortega-Quevedo, V.	Education Sciences	2022	10.3390/educsci12040275	0	3	Using an online questionnaire, this study examines the influence of the main sociodemographic and academic factors, and the role of connectedness to nature, on the perception of educational gardens as contexts of climate change education (CCE) among Spanish preservice teachers (PSTs).
_01942022	6	Knowledge Priorities on Climate Change and Water in the Upper Indus Basin: A Horizon Scanning Exercise to Identify the Top 100 Research Questions in Social and Natural Sciences	Orr, A.; Ahmad, B.; Alam, U.; Appadurai, A.; Bharucha, Z.P.; Biemans, H.; Bolch, T.; Chaulagain, N.P.; Dhaubanjar, S.; Dimri, A.P.; Dixon, H.; Fowler, H.J.; Gioli, G.; Halvorson, S.J.; Hussain, A.; Jeelani, G.; Kamal, S.; Khalid, I.S.; Liu, S.; Lutz, A.; Mehra, M.K.; Miles, E.; Momblanch, A.; Muccione, V.; Mukherji, A.; Mustafa, D.; Najmuddin, O.; Nasimi, M.N.; Nüsser, M.; Pandey, V.P.; Parveen, …	Earth's Future	2022	10.1029/2021EF002619	0	4	Here we use a horizon scanning technique to identify the Top 100 questions related to the most pressing knowledge gaps and research priorities in social and natural sciences on climate change and water in the UIB. These questions are on the margins of current thinking and investigation and are clustered into 14 themes, covering three overarching topics of “governance, policy, and sustainable solu…
_01952022	2	The Impact of Climate Change and Soil Classification on Benzene Concentration in Groundwater Due to Surface Spills of Hydraulic Fracturing Fluids	Almaliki, A.J.D.; Bashir, M.J.K.; Borrajo, J.F.L.	Water (Switzerland)	2022	10.3390/w14081202	0	4	This study focused on investigating the impact of soil variability and water table depth on groundwater contamination.
_01962022	6	Using TanDEM-X Global DEM to Map Coastal Flooding Exposure under Sea-Level Rise: Application to Guinea-Bissau	Fandé, M.B.; Lira, C.P.; Penha-Lopes, G.	ISPRS International Journal of Geo-Information	2022	10.3390/ijgi11040225	0	4	The study analyzes and discusses the application of a the simple “bathtub” model coupled with a high-precision global digital elevation models (TanDEM-X DEM) to areas where no other data are available.
_01972022	6	Multilevel predictors of climate change beliefs in Africa	González, J.B.; Sánchez, A.	PLoS ONE	2022	10.1371/journal.pone.0266387	0	3	Using random forest methodology, we analyze survey and climate data from second-order political boundaries to explore what predicts climate change beliefs in Africa.
_01982022	6	Does the Adoption of Climate-Smart Agricultural Practices Impact Farmers’ Income? Evidence from Ghana	Agbenyo, W.; Jiang, Y.; Jia, X.; Wang, J.; Ntim-Amo, G.; Dunya, R.; Siaw, A.; Asare, I.; Twumasi, M.A.	International Journal of Environmental Research and Public Health	2022	10.3390/ijerph19073804	0	4	The purpose of this study is to ascertain whether CSA practices impact farmers’ income.
_01992022	6	Drought risk assessment of farmers considering their planting behaviors and awareness: A case study of a County from China	Guo, H.; Wen, X.; Wu, Y.; Wang, J.; Liang, Q.	Ecological Indicators	2022	10.1016/j.ecolind.2022.108728	0	4	The aim was to assess the vulnerability of farmers to drought and build a risk assessment framework.
_02002022	2	Costs, Benefits and Obstacles to the Adoption and Retention of Shelterbelts: Regional Perception and Mind Map Analyses for Ukraine	Popov, A.; Tymoshevskyi, V.; Poliakh, V.	Geomatics and Environmental Engineering	2022	10.7494/geom.2022.16.2.157	0	4	The specific objective of this research was to identify the public costs, benefits and obstacles from the adoption and retention of shelterbelts.
_02022022	2	Skippers' preferred adaptation and transformation responses to catch declines in a large-scale tuna fishery	Rubio, I.; Hobday, A.J.; Ojea, E.	ICES Journal of Marine Science	2022	10.1093/icesjms/fsab065	0	4	We seek to understand such individual adaptation in large-scale fisheries, using the case of the Spanish tropical tuna fishery.
_02032022	6	Recreational fishers' perceptions of climate change	Ryan, K.L.; Shaw, J.; Tracey, S.R.; Lyle, J.M.	ICES Journal of Marine Science	2022	10.1093/icesjms/fsab194	0	3	Marine recreational fishing occurs in most countries with many participants interacting regularly with the environment, yet there have been few studies on the views of recreational fishers towards climate change. This study aims to assess perceptions of climate change for a boat-based recreational fishery in Western Australia, where fishing occurs across a wide latitudinal range, from tropical to…
_02052022	6	A Multicriteria Decision-Making Approach of “Tree” Meaning in the New Urban Context	Sturiale, L.; Scuderi, A.; Timpanaro, G.	Sustainability (Switzerland)	2022	10.3390/su14052902	0	4	The objectives of the study are to find out about the perception of urban green spaces and examine what kind of relationship should be established between the local authority and the population with regard to information and participation in the planning of green areas.
_02062022	6	An experiential model of drought risk and future irrigation behaviors among central Minnesota farmers	Davenport, M.A.; Kreiter, A.; Brauman, K.A.; Keeler, B.; Arbuckle, J.; Sharma, V.; Pradhananga, A.; Noe, R.	Climatic Change	2022	10.1007/s10584-022-03320-3	0	3	We surveyed central Minnesota farmers about their drought risk perceptions in two groundwater management areas where climate models project heightened variability in water supply during the growing season.
_02072022	2	Assessment of Prioritized Climate Smart Agricultural Practices and Technologies of Household Farmers in Southeast, Nigeria	Igberi, C.O.; Osuji, E.E.; Odo, N.E.; Ibekwe, C.C.; Onyemauwa, C.S.; Obi, H.O.; Obike, K.C.; Obasi, I.O.; Ifejimalu, A.C.; Ebe, F.E.; Ibeagwa, O.B.; Chinaka, I.C.; Emeka, C.P.O.; Orji, J.E.; Ibrahim-Olesin, S.	Universal Journal of Agricultural Research	2022	10.13189/ujar.2022.100105	0	4	The study assessed prioritized climate smart agricultural (CSA) practices and technologies of household farmers in Southeast, Nigeria.
_02082022	2	Advanced composting technologies promotes environmental benefits and eco-efficiency: A life cycle assessment	Liu, Z.; Wang, X.; Li, S.; Bai, Z.; Ma, L.	Bioresource Technology	2022	10.1016/j.biortech.2021.126576	0	4	In this study, a LCA approach was conducted to investigate the eco-efficiency of four widely applied composting strategies: static heaps (SH), windrow composting (WC), membrane-covered composting (MC) and reactor composting (RC).
_02092022	6	Understanding the influence of Iranian farmers’ climate change beliefs on their adaptation strategies and mitigation intentions	Yazdanpanah, M.; Wheeler, S.A.; Zuo, A.; Zobeidi, T.	Climate and Development	2022	10.1080/17565529.2022.2086524	0	4	As part of a unique farm adaptation study in Iran, we used structural equation modelling to analyze 400 on-farm survey responses from Khuzestan Province farmers, to understand how their different types of climate change beliefs influenced their mitigation and adaptation behaviour.
_02102022	6	Climate change effects on riverbank erosion Bait community flood-prone area of Punjab, Pakistan: an application of livelihood vulnerability index	Ahmad, D.; Kanwal, M.; Afzal, M.	Environment, Development and Sustainability	2022	10.1007/s10668-022-02440-1	0	4	The objective of this study is to investigate the effects of climate change on livelihood vulnerability in riverbank erosion Bait community flood-prone area of Punjab, Pakistan.
_02112022	6	Climate change vulnerability assessment of dryland farmers and factors Identification using machine learning techniques	Kandasamy, S.U.L.; Singh, P.K.; Swain, D.K.	Local Environment	2022	10.1080/13549839.2022.2077712	0	4	The study aims to calculate the vulnerability level and factors affecting it in the dryland community in Southern India using Vulnerability index calculation and Machine Learning (ML) techniques.
_02122022	10	Implementing Climate Change Adaptation Policies Across Scales: Challenges for Knowledge Coproduction in Andean Mountain Socio-ecosystems	Dupuits, E.; Llambí, L.D.; Peralvo, M.	Mountain Research and Development	2022	10.1659/MRD-JOURNAL-D-21-00040.1	0	4	This paper examines institutional challenges and local perceptions regarding the implementation of CC adaptation policies in the Andean countries.
_02132022	2	Exploring Gender Dynamics in Rural Tuna Fishing Communities in the Lagonoy Gulf, Philippines	Ocampo, A.N.O.; Binondo, J.P.	Journal of International Women's Studies	2022		0	4	This study identifies and assesses the factors and motivations on the gender dynamics in the rural tuna fishing communities in the Lagonoy Gulf, Philippines.
_02142022	6	Declining honey production and beekeeper adaptation to climate change in Chile	Gajardo-Rojas, M.; Muñoz, A.A.; Barichivich, J.; Klock-Barría, K.; Gayo, E.M.; Fontúrbel, F.E.; Olea, M.; Lucas, C.M.; Veas, C.	Progress in Physical Geography	2022	10.1177/03091333221093757	0	4	We evaluate the impact of climate variability on historical changes in honey production in the Mediterranean (32°S–37°S) and Temperate (37°S–41°S) regions of Chile, using annual honey production records of beekeepers together with national records of honey exports.
_02202022	6	Should I Stay or Should I Go? South Indian Artisanal Fishers’ Precarious Livelihoods and Their Engagement with Categorical Ocean Forecasts	Martin, M.; Abhilash, S.; Pattathil, V.; Harikumar, R.; Niyas, N.T.; Balakrishnan Nair, T.M.; Grover, Y.; Osella, F.	Weather, Climate, and Society	2022	10.1175/WCAS-D-20-0044.1	0	4	Our research in Thiruvananthapuram district in the southern Indian state of Kerala tested forecast quality and value and how fishers engage with forecasts.
_02212022	6	Climate resilient traditional agroforestry systems in Silite district, Southern Ethiopia	Semere, M.; Cherinet, A.; Gebreyesus, M.	Journal of Forest Science	2022	10.17221/151/2021-JFS	0	4	Thus, this study aimed to examine the resilience of three (homegardens, woodlots, and parkland) traditional agroforestry systems (TAFS) on the basis of biomass carbon accumulation and socio-economic characteristics in Silite district, Southern Ethiopia.
_02232022	6	Supporting native grasslands in Canada: Lessons learned and future management of the Prairie Pastures Conservation Area (PPCA) in Saskatchewan	Hisey, F.; Heppner, M.; Olive, A.	Canadian Geographer	2022	10.1111/cag.12768	0	4	We interviewed 11 individuals, including NGO representatives and pasture patrons, familiar with the PFRA at a native prairie/grassland conference to enhance our understanding of the importance of the agency and the lands in the province to them, as well as to Canada and globally.
_02242022	10	Drinking water perception and consumption in Canadian subarctic Indigenous communities and the importance for public health	Ratelle, M.; Spring, A.; Laird, B.D.; Andrew, L.; Simmons, D.; Scully, A.; Skinner, K.	Facets	2022	10.1139/facets-2021-0094	0	4	A research study was completed to characterize the consumption of water and beverages prepared with water and identify the perception of water consumption in Indigenous communities from the Northwest Territories and Yukon, Canada.
_02252022	6	Farmers' perception, awareness, and constraints of organic rice farming in Indonesia	Sujianto; Gunawan, E.; Saptana; Syahyuti; Darwis, V.; Ashari; Syukur, M.; Ariningsih, E.; Saliem , H.P.; Mardianto, S.; Marhendro	Open Agriculture	2022	10.1515/opag-2022-0090	0	4	This study assessed farmers' perception, motivation, constraints, awareness, and belief in adopting organic rice farming.
_02262022	6	Who defines community in community-based adaptation: different perceptions of community between government and citizens in Ethiopia	Chung, J.-H.	Climate and Development	2022	10.1080/17565529.2022.2061894	0	4	The article sets out to critically examine, through a study of the UNDP-GEF Small Grants Programme (SGP), how the concept of community is framed within the paradigm of CBA in Ethiopia and to what extent Ethiopian peasants articulate a shape of community that they consider they belong to.
_02272022	2	What are the consequences of livelihood diversification, and what solutions are suggested? Findings from Tamil Nadu, India	Sathyapriya, E.; Vengateswari, M.; Raja Priya, R.; Jacob, R.; Asokhan, M.	Asian Journal of Agriculture and Rural Development	2022	10.18488/5005.v12i1.4421	0	4	Understanding farmers’ constraints and adaptation strategies is very important for the implementation of adequate policies for agricultural and food security. Hence, this research aims to investigate the consequences faced by farmers due to livelihood diversification and suggestions to overcome.
_02282022	6	Assessment of livelihood vulnerability in the riparian region of the Tista River, West Bengal, India	Mitra, R.; Kumar Mandal, D.	GeoJournal	2022	10.1007/s10708-022-10645-0	0	4	The present work is conducted to assess the livelihood vulnerability based on the livelihood vulnerability index (LVI) framework of the agriculture-dependent riparian villages and the charlands of the River Tista in the Jalpaiguri district.
_02292022	2	Local knowledge, perceptions and the cultural significance of the Red Panda (Ailurus fulgens) in the Himalayan Kingdom of Bhutan	Dorji, S.; Rajaratnam, R.; Tighe, M.; Vernes, K.	Biodiversity	2022	10.1080/14888386.2022.2055645	0	4	We investigated drivers of local knowledge, threats and cultural significance of the red panda (Ailurus fulgens) through semi-structured questionnaire surveys (N= 664 participants) on local residents in Jigme Dorji and Phrumsengla National Parks.
_02302022	2	Climate Change Adaptation Strategies by Indonesian Vegetable Farmers: Comparative Study of Organic and Conventional Farmers	Irham, I.; Fachrista, I.A.; Masyhuri, M.; Suryantini, A.	Scientific World Journal	2022	10.1155/2022/3590769	0	3	The purpose of this study is to assess organic and conventional farmers' perception and adaptation to climate change and analyse the factors that influence such decisions. The survey was conducted in Java, involving 112 organic farmers and 112 conventional farmers.
_02312022	6	Food web perspectives and methods for riverine fish conservation	Naman, S.M.; White, S.M.; Bellmore, J.R.; McHugh, P.A.; Kaylor, M.J.; Baxter, C.V.; Danehy, R.J.; Naiman, R.J.; Puls, A.L.	Wiley Interdisciplinary Reviews: Water	2022	10.1002/wat2.1590	0	4	In this review, we first discuss the importance of food webs in the context of several common fisheries management issues, including assessing carrying capacity, evaluating the effects of habitat change, examining species introductions or extinctions, considering bioaccumulation of toxins, and predicting the effects of climate change and other anthropogenic stressors on riverine fishes. We then e…
_02332022	2	Assessment of drought risk for winter wheat on the Huanghuaihai Plain under climate change using an EPIC model-based approach	Yue, Y.; Yang, W.; Wang, L.	International Journal of Digital Earth	2022	10.1080/17538947.2022.2055174	0	4	The present study aims to quantitatively evaluate the winter wheat drought risk under multiple climate scenarios using the Environmental Policy Impact Climate (EPIC) model.
_02352022	6	Decolonizing Sociology for Social Justice in Bangladesh: Delta Scholarship Matters	Hossen, M.A.	Critical Sociology	2022	10.1177/08969205221085687	0	4	This paper explores a question: What are the challenges for Sociology to represent Delta people and protect their social justice? The paper depends on the content analysis of sociological practices at UofD: imperial modernity and climatic adaptation.
_02362022	6	Perception and knowledge about climate change and health problems: a study in Kolkata Metropolitan Region	Mahata, D.; Shekhar, S.	GeoJournal	2022	10.1007/s10708-022-10629-0	0	6	Focus Group Discussion (FGD) and In-depth interviews of the participants also affirmed the fact that climate variability induced diseases and health problems in Kolkata Metropolitan areas.
_02392022	6	Marketplace measurement: farmers, farmers markets and ecosystem services	DeMets, C.; Morales, A.	International Journal of Sociology and Social Policy	2022	10.1108/IJSSP-11-2021-0271	0	4	This study aims to consider how markets, planners and policymakers might address this gap to promote a healthy environment and climate change mitigation.
_02402022	10	Co-production of climate change vulnerability assessment : A case study of the Indian Lesser Himalayan region, Darjeeling	Kumar, P.; Brewster, C.	Journal of Integrative Environmental Sciences	2022	10.1080/1943815X.2022.2033792	0	4	We used a mixed research approach that combines a vulnerability assessment model with a participatory knowledge approach. We based climate change vulnerability around the socio-ecological system of the mountain landscape.
_02412022	10	Towards a critical pedagogy of place for environmental conservation	Ajaps, S.; Forh Mbah, M.	Environmental Education Research	2022	10.1080/13504622.2022.2050889	0	4	Therefore, this study employed a qualitative approach to explore teachers’ perceptions of the extent to which their education system is based on local knowledge and places, and how the concept of place might be engaged as the foundation for learning.
_02422022	2	Influence of Climate Change Information on Community-based Livelihood Adaptation around Lake Bosomtwe, Ghana	Kwakye, E.; Agyeman, Y.B.	International Journal of Climate Change: Impacts and Responses	2022	10.18848/1835-7156/CGP/v14i02/21-34	0	4	This study aimed to understand how climate information influences community-based livelihood adaptation to climate change.
_02452022	2	Perceptions of ebola virus disease among the bambuti hunter group: a mixed-methods study	Forgie, E.M.E.; Masumbuko Claude, K.; Hawkes, M.T.	Pathogens and Global Health	2022	10.1080/20477724.2021.1970909	0	4	The second largest Ebola virus disease (EVD) epidemic occurred in the Democratic Republic of the Congo (DRC) from 2018–20. The Bambuti, a hunter population in the Ituri Forest of the DRC, may be vulnerable to the zoonotic spread of EVD due to their frequent handling of forest animals. We conducted five focus group discussions and surveyed 113 Bambuti and 91 Bantu (control group), to discern how t…
_02462022	1	Integrating stakeholder preferences into ecosystem services mapping in Yala wetland, Kenya	Githiora-Murimi, Y.W.; Owuor, M.A.; Abila, R.; Olago, D.; Oriaso, S.	Ecosystems And People	2022	10.1080/26395916.2022.2039774	0	4	This study used the matrix model combining social preferences with GIS-based maps of land use/land cover (LULC) to analyse the capacity of the Yala swamp to supply ES (flows).
_02472022	1	Sorghum production in Nigeria: opportunities, constraints, and recommendations	Yahaya, M.A.; Shimelis, H.; Nebie, B.; Ojiewo, C.O.; Danso-Abbeam, G.	Acta Agriculturae Scandinavica Section B-Soil And Plant Science	2022	10.1080/09064710.2022.2047771	0	4	Therefore, the objective of this study was to present the current opportunities and constraints to sorghum production in Nigeria.
_02482022	1	Farmer perceptions of climate, adaptation, and management of farmworker risk in California	Wadsworth, G.; Riden, H.E.; Pinkerton, K.E.	Journal Of Agriculture Food Systems And Community Development	2022	10.5304/jafscd.2022.112.015	0	2	In this study, semi-structured interviews were conducted with farmers and farm labor contractors in three agriculturally productive regions of California.
_02492022	26	A systematic overview of the barriers to building climate adaptation of cultural and natural heritage sites in polar regions	Aktuerk, G.	Environmental Science & Policy	2022	10.1016/j.envsci.2022.05.016	0	8	This paper systematically reviews publications for the period 2002-2020 addressing the barriers to climate adaptation of cultural and natural heritage in the Northern and Southern poles.
_02502022	1	The gap between experts, farmers and non-farmers on perceived environmental vulnerability and the influence of values and beliefs	Bergtold, J.S.; Caldas, M.M.; Ramsey, S.M.; Sanderson, M.R.; Granco, G.; Mather, M.E.	Journal Of Environmental Management	2022	10.1016/j.jenvman.2022.115186	0	4	This study first examines the gap between experts (scientists and other field experts) and the public (farmers and non-farmers) about the state of water and land resources, wildlife and associated habitats, and aquatic biodiversity in the Smoky Hill River Watershed in western Kansas.
_02512022	1	Agroecological practices increase farmers' well-being in an agricultural growth corridor in Tanzania	Milheiras, S.G.; Sallu, S.M.; Loveridge, R.; Nnyiti, P.; Mwanga, L.; Baraka, E.; Lala, M.; Moore, E.; Shirima, D.D.; Kioko, E.N.; Marshall, A.R.; Pfeifer, M.	Agronomy For Sustainable Development	2022	10.1007/s13593-022-00789-1	0	4	We aim to determine the effect that farmer perception of contributions from nature, socioeconomic conditions, and farming practices, have on outcomes related to food security and human well-being.
_02522022	1	Winegrowers' decision-making: A pan-European perspective on pesticide use and inter-row management	Chen, Y.; Herrera, R.A.; Benitez, E.; Hoffmann, C.; Moth, S.; Paredes, D.; Plaas, E.; Popescu, D.; Rascher, S.; Rusch, A.; Sandor, M.; Tolle, P.; Willemen, L.; Winter, S.; Schwarz, N.	Journal Of Rural Studies	2022	10.1016/j.jrurstud.2022.05.021	0	2	This study aims to understand winegrowers' decision-making driven by their personal characteristics, attitudes and beliefs towards viticultural practices, physical properties of vineyards, and farm management characteristics in five European winegrowing regions.
_02532022	1	Adaptation to climate change risks among dairy farmers in Punjab, Pakistan	Abbas, Q.; Han, J.Q.; Bakhsh, K.; Ullah, R.; Kousar, R.; Adeel, A.; Akhtar, A.	Land Use Policy	2022	10.1016/j.lusepol.2022.106184	0	2	The present study is among the pioneering studies considering dairy sector in developing countries in general and Pakistan in particular. Location: Punjab.
_02542022	1	The impact of coffee leaf rust on migration by smallholder coffee farmers in Guatemala	Dupre, S.I.; Harvey, C.A.; Holland, M.B.	World Development	2022	10.1016/j.worlddev.2022.105918	0	2	Coffee farmers
_02552022	1	A decision-making framework for evaluating environmental tradeoffs in enhancing ecosystem services across complex agricultural landscapes	Triana, J.S.A.; Chu, M.L.; Shipley, N.J.; van Riper, C.J.; Stewart, W.P.; Suski, C.D.	Journal Of Environmental Management	2022	10.1016/j.jenvman.2022.115077	0	4	This study was aimed at establishing a decision support system that integrates hydro-ecologic models and socio-cultural perspectives to identify and assess feasible land management alternatives that can enhance the Kaskaskia River Watershed (KRW) ecosystem services in Illinois (USA).
_02562022	1	Werewolves and warning signs: Cultural responses to tropical cyclones in Mauritius	Walshe, R.A.; Rouphail, R.M.; Adamson, G.C.D.; Kelman, I.	Geoforum	2022	10.1016/j.geoforum.2022.05.011	0	4	This article presents an examination of cultural responses to tropical cyclones on Mauritius Island in the South West Indian Ocean over the long-term.
_02572022	1	Evaluation of sustainable agriculture and rural development in agro-pastoral ecotone under climate change: A comparative study of three villages in the Shenfu coalfield, China	Liu, X.Q.; Liu, Y.S.; Rui, Y.; Zhang, J.; Zhao, X.Z.	Journal Of Rural Studies	2022	10.1016/j.jrurstud.2019.12.016	0	3	Study in the Shenfu coalfield. Three villages that have different scales of energy development in the Shenfu coalfield are considered as case studies, and climate change and farmers’ perceptions of climate change are analysed.
_02582022	1	Does cooking ability affect consumer perception and appreciation of plant-based protein in Bolognese sauces?	Niimi, J.; Sorensen, V.; Mihnea, M.; Valentin, D.; Bergman, P.; Collier, E.S.	Food Quality And Preference	2022	10.1016/j.foodqual.2022.104563	0	4	The influence of factors such as cooking ability on hedonics and sensory discrimination of meat and meat substitutes is currently under-researched. The present study investigated such effects.
_02592022	6	Promoting uptake and integration of climate smart agriculture technologies, innovations and management practices into policy and practice in Nigeria	Ifeanyi-Obi, C.C.; Issa, F.O.; Adcrinoyc-Abdulwahab, S.; Ayinde, A.F.O.; Umeh, O.J.; Tologbonse, E.B.	International Journal Of Climate Change Strategies And Management	2022	10.1108/IJCCSM-09-2021-0101	0	4	This study aims to explore possible ways to promote uptake and integration of climate-smart agriculture (CSA)-Technologies, Innovations and Management Practices (TIMPS) into policy and practice in Nigeria through the development of actionable roadmaps to facilitate the process.
_02602022	1	Understanding rural and urban perceptions of seagrass ecosystem services for their blue carbon conservation strategies in the Philippines	Quevedo, J.M.D.; Uchiyama, Y.; Kohsaka, R.	Ecological Research	2022	10.1111/1440-1703.12325	0	4	Thus, in this study, we gathered rural and urban perceptions of seagrass ecosystem services, their threats, and management-related activities at the unit of barangay or village in the Philippines.
_02612022	1	Overturning stereotypes: The fuzzy boundary between recreational and subsistence inland fisheries	Nyboer, E.A.; Embke, H.S.; Robertson, A.M.; Arlinghaus, R.; Bower, S.; Baigun, C.; Beard, D.; Cooke, S.J.; Cowx, I.G.; Koehn, J.D.; Lyach, R.; Milardi, M.; Potts, W.; Lynch, A.J.	Fish And Fisheries	2022	10.1111/faf.12688	0	4	Here, we highlight the 'fuzzy boundary' that can exist between inland recreational and subsistence fisheries and argue that unreported consumption is likely to be a hidden contributor to food security in some populations.
_02622022	1	Are you prepared for the next storm? Developing social norms messages to motivate community members to perform disaster risk mitigation behaviors	Lim, J.R.; Liu, B.F.; Seate, A.A.	Risk Analysis	2022	10.1111/risa.13957	0	3	Then, we tested these messages through two between-subject factorial online experiments in flood- and hurricane-prone U.S. states with adult samples (N = 2,286).
_02632022	1	Risk perception, farmer-herder conflicts and production decisions: evidence from Nigeria	Nnaji, A.; Ratna, N.; Renwick, A.; Ma, W.L.	European Review Of Agricultural Economics	2022	10.1093/erae/jbac012	0	4	This paper investigates the influence of the risk perception of farmer−herder (FH) conflicts on rural households’ production decisions.
_02642022	6	Key Informant Perceptions of Flooding and Landslides in Western North Carolina Following 2018 Floods and Landslides	Bonevac, A.; Shay, E.; Combs, T.	Southeastern Geographer	2022	10.1353/sgo.2022.0011	0	6	North Carolina
_02652022	1	Farmer's perceptions on risk and determinants of risk management strategy in integrated cattle and crops farming systems	Roessali, W.; Mukson, M.; Nurfadillah, S.; Budiraharjo, K.	Journal Of The Indonesian Tropical Animal Agriculture	2022	10.14710/jitaa.47.2.146-154	0	2	Pattern I practice cattle-rice-corn-rice business and Pattern II practices cattle-rice-corn-soybean in Grobogan District, Central Java, Indonesia.
_02662022	6	Climate and sustainability co-governance in Kenya: A multi-criteria analysis of stakeholders' perceptions and consensus	Koasidis, K.; Nikas, A.; Karamaneas, A.; Saulo, M.; Tsipouridis, I.; Campagnolo, L.; Gambhir, A.; van de Ven, D.J.; McWilliams, B.; Doukas, H.	Energy For Sustainable Development	2022	10.1016/j.esd.2022.05.003	0	3	No mention to small-scale populations
_02682022	1	Farmers' Adaptive Behaviors to Heavy Metal-Polluted Cultivated Land in Mining Areas: The Influence of Farmers' Characteristics and the Mediating Role of Perceptions	Chen, Y.; Liang, Y.Q.; Zhou, H.; Wang, Q.Z.; Liu, Y.Z.	International Journal Of Environmental Research And Public Health	2022	10.3390/ijerph19116718	0	4	Perceptions on heavy metal pollution
_02702022	1	Understanding Tourism Suppliers' Resilience to Climate Change in a Rural Destination in Maine	Horne, L.; De Urioste-Stone, S.; Bajgiran, P.R.; Seekamp, E.	Tourism Planning & Development	2022	10.1080/21568316.2022.2083222	0	4	Using socio-ecological and psychology resilience theories, we examined how a group of rural, nature-based tourism suppliers enhanced their resilience to climate change. We conducted 17 interviews in the Bay of Machias, Maine, USA to examine how characteristics of tourism suppliers influenced their resilience to climate change.
_02712022	1	Relative exposure to microplastics and prey for a pelagic forage fish	Chavarry, J.M.; Law, K.L.; Barton, A.D.; Bowlin, N.M.; Ohman, M.D.; Choy, C.A.	Environmental Research Letters	2022	10.1088/1748-9326/ac7060	0	4	We assess the potential for the trophic transfer of microplastics through forage fishes, which are prey for diverse predators including commercial and protected species. Here, we quantify Northern Anchovy (Engraulis mordax) exposure to microplastics relative to their natural zooplankton prey, across their vertical habitat.
_02732022	1	Rediscovering South Africa: Flood disaster risk management through ecosystem-based adaptation	Busayo, E.T.; Kalumba, A.M.; Afuye, G.A.; Olusola, A.O.; Ololade, O.O.; Orimoloye, I.R.	Environmental And Sustainability Indicators	2022	10.1016/j.indic.2022.100175	0	4	This study adopts descriptive and exploratory analytical approaches aimed at assessing the trends of flood events in South Africa and their potential risk management through EbA.
_02742022	1	The contribution of the commons to the persistence of mountain grazing systems under the Common Agricultural Policy	Galan, E.; Garmendia, E.; Garcia, O.	Land Use Policy	2022	10.1016/j.lusepol.2022.106089	0	4	This study assesses the contribution of the commons to the persistence of mountain sheep grazing systems in Europe under the CAP.
_02752022	27	Assessing Socioeconomic Risks of Climate Change on Tenant Farmers in Pakistan	Yousafzai, M.T.; Shah, T.R.; Khan, S.; Ullah, S.; Nawaz, M.; Han, H.; Ariza-Montes, A.; Molina-Sanchez, H.; Vega-Munoz, A.	Frontiers In Psychology	2022	10.3389/fpsyg.2022.870555	0	4	The study uses a transformative worldview to give voice to an economically marginalized group of tenant farmers vulnerable to climate changes due to their calamity prone geographical location. Drawing on anthropogenic global warming (AGW) theory lens, we examine the impact of manmade actions on climate change in District Swat and Malakand of Khyber Pakhtunkhwa (KPK) province, Pakistan using a seq…
_02762022	6	Can Environmental Risk Management Improve the Adaptability of Farmer Households' Livelihood Strategies? --Evidence From Hubei Province, China	Zhang, C.M.; Luo, X.; Song, J.H.; Fu, Z.Y.; Huang, Z.; Wang, W.	Frontiers In Environmental Science	2022	10.3389/fenvs.2022.908913	0	4	Based on the sustainable livelihoods framework, this paper measures the index of farmer households' livelihood strategy adaptability and analyzes the benefits of farmer households' environmental risk management on livelihood strategy adaptability by using microscopic research data of 970 farmer households' livelihoods in Hubei Province, China, in 2020.
_02772022	1	Climate change and Australian general practice vocational education: a cross-sectional study	Wild, K.; Tapley, A.; Fielding, A.; Holliday, E.; Ball, J.; Horton, G.; Blashki, G.; Davey, A.; van Driel, M.; Turner, A.; FitzGerald, K.; Spike, N.; Magin, P.	Family Practice	2022	10.1093/fampra/cmac053	0	3	We aimed to establish the prevalence and associations of Australian GP registrars' (trainees') perceptions of climate change as it relates to public health, education, and workplaces.
_02782022	6	Climate change and non-migration - exploring the role of place relations in rural and coastal Bangladesh	Rabbani, M.M.G.; Cotton, M.; Friend, R.	Population And Environment	2022	10.1007/s11111-022-00402-3	0	4	Through 60 semi-structured interviews of individuals from four communities in the Kalapara region, the analysis proffers four qualitatively derived and inter-related dimensions of voluntary and involuntary non-migration framed as a form of place relations.
_02792022	10	Leveraging the Potential of Sorghum as a Healthy Food and Resilient Crop in the South African Food System	Pereira, L.M.; Hawkes, C.	Frontiers In Sustainable Food Systems	2022	10.3389/fsufs.2022.786151	0	4	This paper aims to contribute to addressing this challenge by researching sorghum (Sorghum bicolor) to identify the opportunities for innovating around sorghum as a healthy food and resilient crop.
_02802022	6	Opportunities and Barriers Against Successive Implementation of Rainwater Harvesting Options to Ensure Water Security in Southwestern Coastal Region of Bangladesh	Afsari, N.; Murshed, S.B.; Uddin, S.M.N.; Hasan, M.	Frontiers In Water	2022	10.3389/frwa.2022.811918	0	4	This study assessed existing RWHs from several locations of Shyamnagar Upazila of Shatkhira district, incorporating social, economic, and institutional aspects along with policy and application gaps. RWH = Rainwater Harvesting
_02812022	1	Understanding Principles of Environmental Racism, Climate Change, and the Blob: A Socioecological Approach in the Development of Food Justice	Hoffman, A.J.	Environmental Justice	2022	10.1089/env.2021.0114	0	4	This mixed-methods quasiexperimental study examined the role of community psychology in relation to increasing problems of climate change, environmental racism, sustainable food production programs, and ecojustice.
_02822022	6	Rice farmers' perceptions and response to climate variability, and determinants of adaptation strategies in the Republic of Benin	Gbemavo, C.D.S.J.; Toffa, J.; Tchakpa, C.; Loko, Y.L.E.; Djedatin, G.; Ewedje, E.E.; Orobiyi, A.; Sedah, P.; Sabot, F.	International Journal Of Climate Change Strategies And Management	2022	10.1108/IJCCSM-06-2021-0059	0	2	The purpose of this study is to evaluate rice farmers' perceptions on the manifestations of the climate change and identify efficient strategies and determinants of adoption of these strategies in the Republic of Benin.
_02832022	1	A new diminutive subterranean eel loach species of the genus Pangio (Teleostei: Cobitidae) from Southern India	Sundar, R.L.; Arjun, C.P.; Sidharthan, A.; Dahanukar, N.; Raghavan, R.	Zootaxa	2022	10.11646/zootaxa.5138.1.9	0	4	A second subterranean species of Pangio is described from an old dug-out well in Kerala, Southern India.
_02842022	1	Historical and future spatially-explicit climate change impacts on mycorrhizal and saprotrophic macrofungal productivity in Mediterranean pine forests	Morera, A.; de Aragon, J.M.; De Caceres, M.; Bonet, J.A.; de-Miguel, S.	Agricultural And Forest Meteorology	2022	10.1016/j.agrformet.2022.108918	0	4	In this study, we use predictive models based on machine learning algorithms to estimate, in a spatially explicit way, the historical and future (1976-2100) evolution of mycorrhizal and saprotrophic macrofungal productivity in Mediterranean forest areas under climate change scenarios.
_02852022	1	Risk perception, impact, and management by farmer households in Rajasthan (India)	Kanwal, V.; Sirohi, S.; Chand, P.	Environmental Hazards-Human And Policy Dimensions	2022	10.1080/17477891.2022.2035664	0	6	Location: Rajasthan is a city.
_02862022	1	Floodplain farming and maladaptation to extreme rainfall events in northern Ghana	Nyantakyi-Frimpong, H.; Dinko, D.H.; Kerr, R.B.	Climate And Development	2022	10.1080/17565529.2022.2074953	0	4	This paper seeks to explain why agriculture in the floodplain remains so popular when it manifestly causes more problems.
_02872022	1	Analysis and farmers' perception of climate change in the Kashmir Valley, India	Mahdi, S.S.; Dhekale, B.S.; Jan, R.; Bhat, M.A.; Hussain, A.; Jehangir, I.A.; Sofi, N.R.; Ahmed, L.; Qureshi, A.M.I.; Aezum, A.M.; Bangroo, S.A.; Wani, O.A.; Bahar, F.A.; Mishra, S.K.	Theoretical And Applied Climatology	2022	10.1007/s00704-022-04072-x	0	3	The abstract does not mention if the farmers are smallholders
_02882022	1	Biocultural Drivers Responsible for the Occurrence of a Cassava Bacterial Pathogen in Small-Scale Farms of Colombian Caribbean	Perez, D.; Duputie, A.; Verniere, C.; Szurek, B.; Caillon, S.	Frontiers In Ecology And Evolution	2022	10.3389/fevo.2022.841915	0	4	In 2016, we analyzed the role of sociocultural and agricultural practices on CBB prevalence in small-scale fields of a village of the Colombian Caribbean region, where farmers live almost exclusively from the sale of their cassava production.
_02892022	1	How social movements contribute to staying within the global carbon budget: Evidence from a qualitative meta-analysis of case studies	Thiri, M.A.; Villamayor-Tomas, S.; Scheidel, A.; Demaria, F.	Ecological Economics	2022	10.1016/j.ecolecon.2022.107356	0	4	This study aims to shed light on the diverse contributions of social movements to staying within the global carbon budget, as well as on the specific outcomes and strategies employed in protests against hydrocarbon activities.
_02902022	1	Adaptation to Climate Change and Impact on Smallholder Farmers' Food Security in South Africa	Ogundeji, A.A.	Agriculture-Basel	2022	10.3390/agriculture12050589	0	4	This study explores the factors that influence smallholder farmers' adoption of climate change adaptation measures, as well as their impact on household food security.
_02912022	6	Reconstitution of the Climate in the Municipality of Guimaraes (Northern Portugal): A Regional Approach Based on Historical Information and the Record of Measured Data	Nunes, L.J.R.	Climate	2022	10.3390/cli10050068	0	4	For the present analysis, a region in Northern Portugal was chosen, which is in the Mediterranean region, considered one of the hot spots for climate change. In this region of Entre Douro e Minho, more specifically in the municipality of Guimaraes, the climate of the last centuries was reconstructed based on documentary information and recent data collected and modeled for the region under study.
_02922022	1	Studying Factors Affecting Success of Antimicrobial Resistance Interventions through the Lens of Experience: A Thematic Analysis	Graells, T.; Lambraki, I.A.; Cousins, M.; Leger, A.; Lillepold, K.; Henriksson, P.J.G.; Troell, M.; Carson, C.A.; Parmley, E.J.; Majowicz, S.E.; Wernli, D.; Jorgensen, P.S.	Antibiotics-Basel	2022	10.3390/antibiotics11050639	0	4	we engaged health professionals, designers, and implementers of AMR interventions in an exploratory study to learn about their experience and factors that challenged or facilitated interventions and the context in which interventions were implemented.
_02932022	6	Distinguishing Allies from Enemies-A Way for a New Green Revolution	Lino-Neto, T.; Baptista, P.	Microorganisms	2022	10.3390/microorganisms10051048	0	4	This article is about plant-microbe interactions
_02942022	1	Ion transporters and their regulatory signal transduction mechanisms for salinity tolerance in plants	Joshi, S.; Nath, J.; Singh, A.K.; Pareek, A.; Joshi, R.	Physiologia Plantarum	2022	10.1111/ppl.13702	0	4	In the present study, we aimed to review the regulation of uptake, transport, storage, efflux, influx, and accumulation of various ions in plants under salinity stress.
_02952022	1	The influence of climate change knowledge on consumer valuation of sustainably produced rice in Vietnam	Connor, M.; Cuong, O.Q.; Demont, M.; Sande, B.O.; Nelson, K.	Sustainable Production And Consumption	2022	10.1016/j.spc.2022.01.034	0	2	This study investigates the relationship between climate change knowledge and consumer willingness to pay for SRP-certified rice in Vietnamese supermarkets.
_02962022	1	Expanders, diversifiers or downsizers? Identifying clusters of irrigators' water trade and farm management strategies in Australia	Zuo, A.L.; Wheeler, S.A.; Xu, Y.	Agricultural Water Management	2022	10.1016/j.agwat.2022.107495	0	4	This study used principal component analysis to identify five clusters of southern Murray-Darling Basin irrigators from a set of twenty possible farm and water strategies during 2015-16 (n = 977).
_02972022	1	Farmers' incremental adaptation to water scarcity: An application of the model of private proactive adaptation to climate change (MPPACC)	Zobeidi, T.; Yaghoubi, J.; Yazdanpanah, M.	Agricultural Water Management	2022	10.1016/j.agwat.2022.107528	0	4	Using the model of private proactive adaptation to climate change (MPPACC) as a basic framework for the study, the research investigated the effects of cognitive factors on maladaptation in farmers' incremental adaptation to water scarcity as a climate risk.
_03002022	1	Beaver: The North American freshwater climate action plan	Jordan, C.E.; Fairfax, E.	Wiley Interdisciplinary Reviews-Water	2022	10.1002/wat2.1592	0	4	Beaver-based low-tech process-based stream restoration to support building climate resilience across the landscape
_03012022	1	Effects of social capital on farmers' choices of climate change adaptation behavior in Dazu District, China	Li, L.; Jin, J.J.; He, R.; Kuang, F.Y.; Zhang, C.Y.; Qiu, X.	Climate And Development	2022	10.1080/17565529.2022.2061403	0	4	This study explores the effects of social capital on farmers' choices of climate change adaptation behavior in Dazu District, China.
_03022022	1	Synchronized agricultural credit and diversification adoption to catastrophic risk manage for wheat production in Punjab, Pakistan	Ahmad, D.; Afzal, M.	Environmental Science And Pollution Research	2022	10.1007/s11356-022-20336-5	0	4	this study investigated the potential association and implementing synchronized agricultural credit and diversification adoption to catastrophic risk manage for wheat production in Punjab, Pakistan.
_03032022	1	Environmental footprint of critical agro-export products in the Peruvian hyper-arid coast: A case study for green asparagus and avocado	Esteve-Llorens, X.; Ita-Nagy, D.; Parodi, E.; Gonzalez-Garcia, S.; Moreira, M.T.; Feijoo, G.; Vazquez-Rowe, I.	Science Of The Total Environment	2022	10.1016/j.scitotenv.2021.151686	0	4	The aim of the current study was to perform an environmental assessment of these two products using two life-cycle methods: carbon and water footprint.
_03042022	1	Farmers' perspective towards climate change vulnerability, risk perceptions, and adaptation measures in Khyber Pakhtunkhwa, Pakistan	Shah, A.A.; Khan, N.A.; Gong, Z.; Ahmad, I.; Naqvi, S.A.A.; Ullah, W.; Karmaoui, A.	International Journal Of Environmental Science And Technology	2022	10.1007/s13762-022-04077-z	0	6	Since it is the center of the province, the majority of livelihoods are either businesses or workers, so agriculture takes place only in the Peshawar suburbs and remote areas.
_03052022	1	Credence attributes and opportunities: a cautionary tale of yerba mate in Paraguay	Alwang, J.; Villacis, A.; Barrera, V.	Journal Of Agribusiness In Developing And Emerging Economies	2022	10.1108/JADEE-11-2021-0291	0	4	This study explores the determinants of growth of credence-based exports of yerba mate from Paraguay, potential for increased export growth, and the fragility of the credence-based export model.
_03062022	1	The fading popularity of a local ecological calendar from Brunei Darussalam, Borneo	Bakar, N.; Franco, F.M.	Journal of Ethnobiology and Ethnomedicine	2022	10.1186/s13002-022-00525-9	0	4	In this article, we describe how the ecological calendar of the Kedayan people of Brunei Darussalam links skyscape and biodiversity with sociocultural aspirations to foster adaptive management of landscape, and provide an understanding of the transmission of calendric knowledge in the community.
_03072022	1	Sea level rise induced impacts on coastal areas of Bangladesh and local-led community-based adaptation	Roy, B.; Penha-Lopes, G.P.; Uddin, M.S.; Kabir, M.H.; Lourenco, T.C.; Torrejano, A.	International Journal Of Disaster Risk Reduction	2022	10.1016/j.ijdrr.2022.102905	0	6	Our study explores how SLR has already impacted the lives and livelihoods of coastal communities in Bangladesh and how these have been responded by adopting different adaptative measures.
_03082022	1	Price recovery after the flood: risk to residential property values from climate change-related flooding	Nguyen, Q.; Thorsnes, P.; Diaz-Rainey, I.; Moore, A.; Cox, S.; Stirk-Wang, L.	Australian Journal Of Agricultural And Resource Economics	2022	10.1111/1467-8489.12471	0	3	We take advantage of a combination of a severe weather event from 3 to 4 June 2015 and a local policy, to investigate the housing market response to climate change-related flooding hazard. The study focuses on a residential area in a low-lying coastal suburb of Dunedin, New Zealand, where the groundwater level is shallow and close to sea level.
_03092022	1	Climate change perception in Romania	Cheval, S.; Bulai, A.; Croitoru, A.E.; Dorondel, S.; Micu, D.; Mihaila, D.; Sfica, L.; Tiscovschi, A.	Theoretical And Applied Climatology	2022	10.1007/s00704-022-04041-4	0	3	This study investigates the CC perception in Romania, based on a national-scale online survey performed in the spring of 2020, aiming to outline the prominence of environmental and CC issues, level of information and interest, perceived causes, changes perceived in meteorological phenomena at the regional scale, perceived impacts, and the psychological representation of the CC.
_03102022	1	Determinants of the risk perception of farmer-herder conflicts: evidence from rural Nigeria	Nnaji, A.	International Journal Of Social Economics	2022	10.1108/IJSE-10-2021-0578	0	4	The purpose of this paper is to examine the social, economic and demographic determinants of rural households' risk perception of farmer-herder (FH) conflicts in Nigeria. The paper also investigates two aspects of FH conflict risk perception relating to food production and physical insecurity.
_03112022	6	Climate change and pro-environmental behaviours: the significant environmental challenges of livelihoods	Abdelwahed, N.A.A.; Soomro, B.A.; Shah, N.	Management Of Environmental Quality	2022	10.1108/MEQ-10-2021-0236	0	3	The study investigates the intention to adopt climate change and the pro-environmental behaviours among the residents of a developing country (Pakistan) through the theory of planned behaviour (TPB).
_03122022	1	Importance-performance analysis and improvement of an urban park's cultural ecosystem services based on users' perspectives: A Beijing case study	Gai, S.J.; Fu, J.M.; Rong, X.; Dai, L.L.	Journal Of Asian Architecture And Building Engineering	2022	10.1080/13467581.2022.2049800	0	4	this study takes a newly-built park in a complex urban block in Beijing as a case. It studies different users' perspectives of the urban park's CES using importance-performance analysis.
_03132022	1	Climate change adaptation strategies of cocoa farmers in the Wassa East District: Implications for climate services in Ghana	Kosoe, E.A.; Ahmed, A.	Climate Services	2022	10.1016/j.cliser.2022.100289	0	2	This study investigates the perception and adaptation strategies of cocoa farmers to draw insights into climate services necessary for adaptation.
_03142022	1	Quantitative and qualitative analysis of the dimensions of farmers' adaptive capacity in the face of water scarcity	Afkhami, M.; Zahraie, B.; Ghorbani, M.	Journal Of Arid Environments	2022	10.1016/j.jaridenv.2022.104715	0	4	The present study aims to evaluate, measure, and compare the dimensions of farmers' adaptive capacity in rural areas in west of Iran facing escalating water scarcity in the recent years.
_03162022	1	A Synthesis of Laaquda(x)over-cap (Northern Fur Seal) Community Surveys and Commercial Fishery Data in the Pribilof Islands Marine Ecosystem, Alaska	Divine, L.; Williams, M.J.P.; Davies, J.; LeVine, M.; Robson, B.	Journal Of Marine Science And Engineering	2022	10.3390/jmse10040467	0	4	Using a co-production of knowledge approach, we explore perceptions of NFS ecology and commercial fishery interactions in the Pribilof Islands Marine Ecosystem (PRIME).
_03172022	1	Content Analysis of the Problems and Challenges of Agricultural Water Use: A Case Study of Lake Urmia Basin at Miandoab, Iran	Es'haghi, S.R.; Karimi, H.; Rezaei, A.; Ataei, P.	Sage Open	2022	10.1177/21582440221091247	0	4	The present study aimed to identify the problems and challenges of water resources use by the agricultural sector.
_03182022	1	What Affects the Livelihood Risk Coping Preferences of Smallholder Farmers? A Case Study from the Eastern Margin of the Qinghai-Tibet Plateau, China	Ma, Y.Y.; Zhao, X.Y.	Sustainability	2022	10.3390/su14084608	0	4	This paper takes the region located in the eastern margin of the Qinghai-Tibet Plateau in China as an example, using household survey data to analyze farmers' livelihood risk coping strategies and their key factors through a binary logistic model.
_03192022	1	How well do local stakeholders' perceptions of environmental impacts of an invasive alien plant species relate to ecological data?	Bekele, K.; Linders, T.E.; Eschen, R.; Shiferaw, H.; Haji, J.; Legesse, B.; Choge, S.; Eckert, S.; Mbaabu, P.R.; Schaffner, U.	Ecological Indicators	2022	10.1016/j.ecolind.2022.108748	0	4	Invasive alien plant species
_03202022	1	Community flood resilience assessment in Jamuna floodplain: A case study in Jamalpur District Bangladesh	Haque, M.M.; Islam, S.; Sikder, M.B.; Islam, M.S.	International Journal Of Disaster Risk Reduction	2022	10.1016/j.ijdrr.2022.102861	0	4	This study aims to assess the community flood resilience of some selected Upazilas of Jamalpur District in Bangladesh.
_03212022	1	Structural equation model of young farmers' intention to adopt sustainable agriculture: a case study in Bangladesh	Sarkar, A.; Wang, H.Y.; Rahman, A.; Azim, J.A.; Memon, W.H.; Qian, L.	Renewable Agriculture And Food Systems	2022	10.1017/S1742170521000429	0	4	This paper aims to assess young farmers' willingness to adopt sustainable agriculture (SA) by implementing the expanded theory of planned behavior (TPB) within the northern region of Bangladesh.
_03232022	1	Assessment of Land Use and Land Cover Changes on Soil Erosion Using Remote Sensing, GIS and RUSLE Model: A Case Study of Battambang Province, Cambodia	Sourn, T.; Pok, S.; Chou, PI.; Nut, N.; Theng, D.; Prasad, P.V.V.	Sustainability	2022	10.3390/su14074066	0	4	This study assessed the impact from LULC changes to soil erosion.
_03242022	1	Climate Action (Goal 13): The role of climate beliefs, health security and tourism prioritisation in 30 Sub-Saharan African countries	Amadu, I.; Adongo, C.A.	Climatic Change	2022	10.1007/s10584-022-03333-y	0	3	The current study addressed this evidentiary deficit by examining the influence of climate beliefs, national health security and tourism prioritisation on residents' support for climate action. We used a dataset from a social survey among 20,258 climate-aware individuals in 30 SSA countries for the analyses.
_03252022	1	Analysis in the Influencing Factors of Climate-Responsive Behaviors of Maize Growers: Evidence from China	Guo, H.P.; Xia, Y.J.; Pan, C.L.; Lei, Q.Y.; Pan, H.	International Journal Of Environmental Research And Public Health	2022	10.3390/ijerph19074274	0	2	Maize growers
_03262022	1	Agronomic, genetic and chemical tools for hop cultivation and breeding	Paguet, A.S.; Siah, A.; Lefevre, G.; Sahpaz, S.; Riviere, C.	Phytochemistry Reviews	2022	10.1007/s11101-022-09813-4	0	4	This review presents the current challenges of hop production and appraises the tools available to investigate the genetic and chemical diversity of this plant.
_03272022	1	Impacts of livelihood assets on adaptation strategies in response to climate change: evidence from Pakistan	Sargani, G.R.; Jiang, Y.S.; Chandio, A.A.; Shen, Y.; Ding, Z.; Ali, A.	Environment Development And Sustainability	2022	10.1007/s10668-022-02296-5	0	4	We proposed a new paradigm for the sustainable livelihoods of smallholders based on the grounded theory, to exploit seven household assets and used mixed methodological approaches of growers' livelihood assets and climatic adaptation strategies based on farmers' livelihood concerns in Sindh province of Pakistan and to better understand smallholder farmers' sustainable livelihoods and applied a pa…
_03282022	1	Environmental and social outcomes of ecotourism in the dry rangelands of China	Li, L.; Dong, Y.X.; Zhang, T.; Wang, H.Y.; Li, H.T.; Li, A.	Journal Of Ecotourism	2022	10.1080/14724049.2022.2048841	0	4	This study implemented a paired experimental design to survey social-ecological impacts of ecotourism in Ergun grassland, one of China's most commended ecotourism regions.
_03292022	1	An assessment of rural household vulnerability and resilience in natural hazards: evidence from flood prone areas	Fahad, S.; Hossain, M.S.; Huong, N.T.L.; Nassani, A.A.; Haffar, M.; Naeem, M.R.	Environment Development And Sustainability	2022	10.1007/s10668-022-02280-z	0	4	This study develops and assesses the application of a livelihood vulnerability index (LVI), LVI-IPCC and livelihood effect index for the natural and agricultural resources in Northwestern Pakistan.
_03302022	1	GAM on! Six ways to explore social complexity by combining games and agent-based models	Szczepanska, T.; Antosz, P.; Berndt, J.O.; Borit, M.; Chattoe-Brown, E.; Mehryar, S.; Meyer, R.; Onggo, S.; Verhagen, H.	International Journal Of Social Research Methodology	2022	10.1080/13645579.2022.2050119	0	4	In a systematic literature review, we identified six research design types in empirical studies to date.
_03312022	1	Diversity and distribution of dragon snakeheads of the family Aenigmachannidae, and the identity of Aeuigmachamta mahabali	Raghavan, R.; Dahanukar, N.; Anoop, V.K.; Arjun, C.P.; Britz, R.	Zootaxa	2022	10.11646/zootaxa.5120.2.10	0	4	Diversity and distribution of dragon snakeheads of the family Aenigmachannidae, and the identity of Aeuigmachamta mahabali
_03322022	1	Economic incentives drive the conversion of agriculture to aquaculture in the Indian Sundarbans: Livelihood and environmental implications of different aquaculture types	Giri, S.; Daw, T.M.; Hazra, S.; Troell, M.; Samanta, S.; Basu, O.; Marcinko, C.L.J.; Chanda, A.	Ambio	2022	10.1007/s13280-022-01720-4	0	4	Based on in-depth interviews with 67 aquaculture farmers, this paper characterizes major aquaculture types in the SBR, their impacts, and identifies drivers of conversion from agricultural land.
_03332022	1	Farmer's environmental orientation as an antecedent to the intention for adopting conservational agriculture practices: the moderation analysis	Gillani, S.H.M.; Kiani, M.N.; Abid, S.	International Journal Of Climate Change Strategies And Management	2022	10.1108/IJCCSM-09-2021-0106	0	4	This study aims to explore the antecedents of farmers' intention to adopt CAP with empirical evidence to enhance CAP in developing countries.
_03342022	1	Improving fire risk communication between authorities and micro-entrepreneurs: A mental models study of Ghanaian central market fires	Nyame-Asiamah, F.; Boasu, B.Y.; Kawalek, P.; Buor, D.	Risk Analysis	2022	10.1111/risa.13911	0	4	This study conceptualizes how fire management authorities can empower nonexpert public to participate in fire risk communication processes and increase their own responsibilities for managing fire preventive, protective and recovery processes effectively.
_03352022	1	Perceived Human-Induced Causes of Landslide in Chattogram Metropolitan Area in Bangladesh	Ahmed, Z.; Hussain, A.H.M.B.; Ambinakudige, S.; Ahmed, M.N.Q.; Alam, R.; Hafiz-Al-Rezoan.; Das Dola, D.; Rahman, M.M.; Hassan, R.; Mahmud, S.	Earth Systems And Environment	2022	10.1007/s41748-022-00304-2	0	4	This study investigates Land Use Land Cover changes in the Chattogram metropolitan area, the second-largest city in Bangladesh. Using a questionnaire survey of 150 local inhabitants, the study explores perceived human-induced causes of landslides.
_03362022	1	Agricultural factor endowment differences and relative poverty nexus: an analysis of macroeconomic and social determinants	Song, J.X.; Geng, L.L.; Fahad, S.	Environmental Science And Pollution Research	2022	10.1007/s11356-022-19474-7	0	4	This research aims at exploring the impact and heterogeneity of agricultural factor endowment investment on rural relative poverty.
_03372022	1	Assessing drought and its impacts on wheat yield using remotely sensed observations in rainfed Potohar region of Pakistan	Ijaz, M.; Zafar, Q.; Khan, A.A.; Hassan, S.S.	Environment Development And Sustainability	2022	10.1007/s10668-022-02200-1	0	4	This study aims to assist the decision-making process for drought monitoring and yield predictions, as it informs drought assessment and its impacts on crop yield using drought and vegetation indices along with climate and crop yield data.
_03382022	1	Perceptions of drinking water access and quality in rural indigenous villages in Fiji	Nelson, S.; Thomas, J.; Jenkins, A.; Naivalu, K.; Naivalulevu, T.; Naivalulevu, V.; Mailautoka, K.; Anthony, S.; Ravoka, M.; Jupiter, S.D.; Mangubhai, S.; Horwitz, P.; Abimbola, S.; Negin, J.	Water Practice And Technology	2022	10.2166/wpt.2022.022	0	4	A mixed-methods study in six iTaukei (Indigenous Fijian) villages was conducted to understand local perceptions of drinking water access and quality, how this changes drinking water source choices, and impacts of age and gender.
_03392022	1	A Comprehensive and Spatially Explicit Regional Vulnerability Assessment of the Forest Industry to Climate Change	Soucy, A.; Rahimzadeh-Bajgiran, P.; De Urioste-Stone, S.; Weiskittel, A.; Duveneck, M.J.; McGreavy, B.	Journal Of Forestry	2022	10.1093/jofore/fvab057	0	4	We conducted a spatially explicit vulnerability assessment of the forest industry in Maine, USA, to climate change in an effort to (1) advance a spatial framework for assessing forest industry vulnerability and (2) increase our understanding of Maine's specific vulnerabilities to climate change in order to guide decision-making.
_03402022	1	Contributions of ecological programs to sustainable development goals in Linzhi, over the Tibetan Plateau: A mental map perspective	Liu, X.X.; Zhao, W.W.; Liu, Y.X.; Hua, T.; Hu, X.P.; Cherubini, F.	Ecological Engineering	2022	10.1016/j.ecoleng.2021.106532	0	4	Here we identify the public perception of EPs using mental maps that illustrate how people relate nine EPs to SDGs linked to nature, human well-being, and economic productivity.
_03412022	1	Farmers' Perception Regarding Natural Hazards and Impact on Food Productivity: Evidence from Rice-Wheat Cropping Zone of Punjab, Pakistan	Usman, M.; Ali, A.; Hassan, S.; Bashir, M.K.	Pakistan Journal Of Agricultural Sciences	2022	10.21162/PAKJAS/22.376	0	2	Rice farmers.
_03422022	1	What role do climate considerations play in consumption of red meat in Norway?	Vatn, A.; Aasen, M.; Thogersen, J.; Dunlap, R.E.; Fisher, D.R.; Hellevik, O.; Stern, P.	Global Environmental Change-Human And Policy Dimensions	2022	10.1016/j.gloenvcha.2022.102490	0	4	This paper examines factors explaining red meat consumption in Norway, especially the role of climate concerns. The paper adds to our knowledge as most existing analyses of (red) meat consumption focus on health and animal welfare issues.
_03432022	1	Socio-environmental determinants of the perceived value of moist Afromontane forest ecosystem services in Kaffa Biosphere Reserve, Ethiopia	Mengist, W.; Soromessa, T.; Feyisa, G.L.; Jenerette, G.D.	Forest Policy And Economics	2022	10.1016/j.forpol.2021.102688	0	4	This study aimed at contributing to this knowledge gap by examining the impacts of socioenvironmental variables for the perceived use-value variation of FES.
_03442022	1	Linking migration to community resilience in the receiving basin of a large-scale water transfer project	Erwin, A.; Ma, Z.; Popovici, R.; O'Brien, E.P.S.; Zanotti, L.A.; Silva, C.; Zeballos, E.Z.; Bauchet, J.; Calderon, N.R.; Larrea, G.R.A.	Land Use Policy	2022	10.1016/j.lusepol.2021.105900	0	4	Using this data, we analyze community resilience by identifying perceived risks, stressors, and vulnerabilities among and between groups of agricultural actors, their adaptations, and their perceptions of water management organizations' responses.
_03452022	8	Changement climatique et strategies d'adaptation des exploitations irriguees privees dans le Sud-est Tunisien : Cas de la zone de Gabes-nord	Mahdhi, N.; Smida, Z.; Chouikhi, F.	New Medit	2022	10.30682/nm2201f	0	4	The objective of this study is to analyze the individual strategies and determinants of adaptation to climate change (CC) of irrigators in South-Eastern Tunisia.
_03472022	1	Risk factors analysis for neglected human rickettsioses in rural communities in Nan province, Thailand: A community-based observational study along a landscape gradient	Chaisiri, K.; Tanganuchitcharnchai, A.; Kritiyakan, A.; Thinphovong, C.; Tanita, M.; Morand, S.; Blacksell, S.	Plos Neglected Tropical Diseases	2022	10.1371/journal.pntd.0010256	0	4	In this study, we estimated exposure for Scrub typhus (STG), Typhus (TG) and Spotted fever groups (SFG) rickettsia using serology at a fine scale (a whole sub-district administration level) of local communities in Nan Province, Thailand.
_03482022	1	Understanding farmers' intention and willingness to install renewable energy technology: A solution to reduce the environmental emissions of agriculture	Elahi, E.; Khalid, Z.; Zhang, Z.X.	Applied Energy	2022	10.1016/j.apenergy.2021.118459	0	4	This study aims to understand the social acceptance of Photovoltaic (PV) water pumps in rural Pakistan and the farmers' willingness to pay extra for green electricity.
_03492022	1	Improving the Representation of Climate Change Adaptation Behaviour in New Zealand's Forest Growing Sector	Villamor, G.B.; Dunningham, A.; Stahlmann-Brown, P.; Clinton, P.W.	Land	2022	10.3390/land11030364	0	3	To provide the forest industry with a better understanding of alternatives to simulate future adaptation pathways under evolving climatic and socio-economic uncertainty, we review the literature on how adaptation decisions are modelled in the context of plantation forests.
_03502022	1	Predicting the Potential Suitable Climate for Coconut (Cocos nucifera L.) Cultivation in India under Climate Change Scenarios Using the MaxEnt Model	Hebbar, K.B.; Abhin, P.S.; Jose, V.S.; Neethu, P.; Santhosh, A.; Shil, S.; Prasad, P.V.V.	Plants-Basel	2022	10.3390/plants11060731	0	4	We analyzed coconut's vulnerability to climate change in India, based on climate projections for the 2050s and the 2070s under two Representative Concentration Pathways (RCPs): 4.5 and 8.5.
_03512022	1	Interactions of Gibberellins with Phytohormones and Their Role in Stress Responses	Castro-Camba, R.; Sanchez, C.; Vidal, N.; Vielba, J.M.	Horticulturae	2022	10.3390/horticulturae8030241	0	4	In the present review, the current knowledge on gibberellins' homeostasis and modes of action is outlined. Besides this, the complex interrelations between gibberellins and other plant growth regulators are also described, providing an intricate network of interactions that ultimately drives towards precise and specific gene expression.
_03522022	1	Determinants of Farmers' Awareness and Adoption of Extension Recommended Wheat Varieties in the Rainfed Areas of Pakistan	Ullah, A.; Saqib, S.E.; Kachele, H.	Sustainability	2022	10.3390/su14063194	0	4	This study aimed, first, to explore the relationship between the farmers' awareness and adoption of improved wheat varieties. Second, it aimed to find the key factors that govern the farmers' awareness and adoption of extension-recommended innovations in the rainfed cropping system of the Khyber Pakhtunkhwa, Pakistan.
_03532022	1	First Report on Microcystin-LR Occurrence in Water Reservoirs of Eastern Cuba, and Environmental Trigger Factors	Tito, J.C.R.; Luna, L.M.G.; Noppe, W.N.; Hubert, I.A.	Toxins	2022	10.3390/toxins14030209	0	4	The objectives of this research were to determine the risk extension and microcystin-LR levels, and to identify the environmental factors that trigger the toxic cyanobacteria growth and microcystin-LR occurrence in 24 water reservoirs in eastern Cuba.
_03542022	1	Groundwater in Crisis? Addressing Groundwater Challenges in Michigan (USA) as a Template for the Great Lakes	Steinman, A.D.; Uzarski, D.G.; Lusch, DP.; Miller, C.; Doran, P.; Zimnicki, T.; Chu, P.L.; Allan, J.; Asher, J.; Bratton, J.; Carpenter, D.; Dempsey, D.; Drummond, C.; Esch, J.; Garwood, A.; Harrison, A.; Lemke, L.D.; Nicholas, J.; Ogilvie, W.; O'Leary, B.; Sachs, P.; Seelbach, P.; Seidel, T.; Suchy, A.; Yellich, J.	Sustainability	2022	10.3390/su14053008	0	4	This is particularly true in the Laurentian Great Lakes (LGL) region, where the rich abundance of surface water results in the perception of an unlimited water supply but limited attention on groundwater resources.
_03552022	1	Public Water Policy Knowledge and Policy Preferences in the American West	Wolters, E.A.; Steel, B.S.; Siddiqi, M.U.A.; Symmes, M.	International Journal Of Environmental Research And Public Health	2022	10.3390/ijerph19052742	0	3	Using random household surveys of residents in the western U.S. states of Washington, Oregon, Idaho, and California, this study explores public water knowledge, the correlates of public water knowledge, and the impact knowledge has on preferred water policies while controlling for demographic characteristics, environmental efficacy, climate change belief, and political ideology.
_03562022	1	Public communication of soil conservation practices: A large-scale content analysis of Wisconsin's agricultural trade publications	Chen, K.; Shaw, B.	Journal Of Soil And Water Conservation	2022	10.2489/jSWC.2022.00167	0	4	We conducted a content analysis using a computational text analysis method to analyze all the online soil conservation coverage from four influential ATPs in Wisconsin.
_03572022	1	From scythe to smartphone: Rural transformation in Romania evidenced by the perception of rural land and population	Petrescu-Mag, R.M.; Petrescu, D.C.; Azadi, H.	Land Use Policy	2022	10.1016/j.landusepol.2021.105851	0	4	The objective of the paper is twofold. Firstly, to offer benchmarks on Romania's economic literature and the modern political, economic, and social changes that have shaped today's rural communities. Secondly, to assess the importance that people assign to rural land and rural population.
_03582022	1	Flood hazards and livelihood vulnerability of flood-prone farm-dependent Bait households in Punjab, Pakistan	Ahmad, D.; Afzal, M.	Environmental Science And Pollution Research	2022	10.1007/s11356-021-16443-4	0	4	Hence, this research work has focused to investigate livelihood vulnerability of flood-prone Bait households in southern Punjab of Pakistan.
_03592022	1	Assessing farmers' awareness towards climate change in the middle part of Bangladesh	Al Mahamud, T.; Hasan, S.S.; Ghosh, M.K.; Chakma, P.	Geografia-Malaysian Journal Of Society & Space	2022	10.17576/geo-2022-1801-01	0	3	It is not a small-scale population.
_03602022	1	Enhancing environmental resource sustainability by imagining oneself in the future	Engle-Friedman, M.; Tipaldo, J.; Piskorski, N.; Young, S.G.; Rong, C.	Journal Of Environmental Psychology	2022	10.1016/j.jenvp.2021.101746	0	3	This experiment assessed whether environmentally sustainable behavior can be increased by imagining oneself in the future. Participants were randomly assigned to one of three conditions in which they were directed to imagine, draw, and describe: 1) a known person in their present life (control current-other), 2) themselves in their present life (control current-self), or 3) themselves at 60 years…
_03612022	1	Producer preferences for drought management strategies in the arid west	Drugova, T.; Curtis, K.R.; Ward, R.A.	Renewable Agriculture And Food Systems	2022	10.1017/S1742170521000259	0	4	This study uses choice experiments to assess fresh produce and hay/forage grower preferred drought management strategies, the level of drought at which growers adopt specific management strategies and the level of drought at which they choose to exit farming in the arid west.
_03622022	1	Identifying Strengths and Obstacles to Climate Change Adaptation in the German Agricultural Sector: A Group Model Building Approach	Cotera, R.V.; Egerer, S.; Costa, M.	Sustainability	2022	10.3390/su14042370	0	4	This study focuses on North East Lower Saxony (NELS), an important agricultural region in northern Germany. We implement a novel approach to Group Model Building to assess the preparedness of NELS to deal with climate change and droughts.
_03632022	1	Beef Consumers Behaviour and Preferences-The Case of Portugal	Paiva, T.; Jacinto, T.A.; Sarraguca, M.C.; Coutinho, P.	Sustainability	2022	10.3390/su14042358	0	4	Herein, consumers' behaviour was studied to understand if consumers would consider a change in their dietary habits by choosing beef from the Portuguese autochthonous bovine breed or even reducing their meat intake for environmental reasons.
_03642022	6	Environmental drivers of herring growth and how the perception shifts with time series length	Claireaux, M.; Zimmermann, F.; Ernande, B.; Heino, M.; Enberg, K.	Canadian Journal Of Fisheries And Aquatic Sciences	2022	10.1139/cjfas-2021-0176	0	4	Using individual data collected over 80 years, we explored how environmental drivers affect growth in a major population of Atlantic herring (aupea harengus).
_03662022	1	Perception of the local community: What is their relationship with environmental quality indicators of reservoirs?	Azevedo, E.D.L.; Romulo, R.N.A.; Dias, T.L.P.; Alvaro, E.L.F.; Barbosa, J.E.D.L.; Molozzi, J.	Plos One	2022	10.1371/journal.pone.0261945	0	4	This study analysed the relationship between the conservation status of reservoirs as perceived by the local community and their conservation status according to physical, chemical, and biological indicators.
_03682022	1	Climate solution or corporate co-optation? US and Canadian publics' views on agricultural gene editing	Nawaz, S.; Satterfield, T.	Plos One	2022	10.1371/journal.pone.0265635	0	4	Across a representative sample of US and Canadian residents (n = 1478), we investigate public views and perceptions of agricultural gene editing.
_03692022	1	Demystifying Drought Strategies to Enhance the Communication of a Complex Hazard	Ward, R.; Lackstrom, K.; Davis, C.	Bulletin Of The American Meteorological Society	2022	10.1175/BAMS-D-21-0089.1	0	4	This article highlights a project that aimed to improve the usability and dissemination of drought information for North Carolina (NC) audiences by addressing specific needs for a better understanding of how drought is monitored, the climatic and environmental conditions that can cause or worsen drought, and the impacts occurring in NC's different sectors and subregions.
_03702022	1	Smallholder farmer coping and adaptation strategies for agricultural water use during drought periods in the Overberg and West Coast Districts, Western Cape, South Africa	Pili, O.; Ncube, B.	Water Sa	2022	10.17159/wsa/2022.v48.i1.3846	0	4	The study identified agricultural water use coping and adaptation strategies adopted by both crop and livestock smallholder farmers in the West Coast and Overberg districts during the recent 2015-2018 drought.
_03712022	1	Losing Aguacate: What If Water Costs Kill Avocado Farming in San Diego County?	Balikian, R.; Genskow, K.	Case Studies In The Environment	2022	10.1525/cse.2022.1559200	0	4	To understand the dynamics influencing the decrease in avocado acreage, we explored the issue with avocado growers in San Diego County at the height of a drought in 2016.
_03722022	1	Participatory science communication for transformation	Metcalfe, J.; Gascoigne, T.; Medvecky, F.; Nepote, A.C.	Jcom-Journal Of Science Communication	2022	10.22323/2.21020501	0	4	This coverage recognises the drive away from linear communication to more participatory forms of science communication. In this special edition we present practice insights, papers and essays that explore participatory science communication.
_03732022	1	Assessing the Impact of Climate Resilient Technologies in Minimizing Drought Impacts on Farm Incomes in Drylands	Samuel, J.; Rao, C.A.R.; Raju, B.M.K.; Reddy, A.A.; Pushpanjali.; Reddy, A.G.K.; Kumar, R.N.; Osman, M.; Singh, V.K.; Prasad, J.V.N.S.	Sustainability	2022	10.3390/su14010382	0	4	In this study, we investigated the impact of drought on crop productivity, farmer's employment and income.
_03742022	1	The water science communication problem: Water knowledge and the acceptance or rejection of water science	Hundemer, S.; Monroe, M.C.; Kaplan, D.	Journal Of Hydrology	2022	10.1016/j.jhydrol.2021.127230	0	4	This study evaluates whether such a problem exists on water topics, where it could obstruct productive discourse as new water policies are introduced.
_03752022	1	Adoption of climate-smart agricultural practices among smallholder farmers in Western Kenya: do socioeconomic, institutional, and biophysical factors matter?	Musafiri, C.M.; Kiboi, M.; Macharia, J.; Ng'etich, O.K.; Kosgei, D.K.; Mulianga, B.; Okoti, M.; Ngetich, F.K.	Heliyon	2022	10.1016/j.heliyon.2021.e08677	0	4	What determines the adoption level and intensity of CSAPs among smallholder farmers in Kenya? While considering their joint adoption, smallholder farmers' CSAPs adoption determinants were assessed based on a sample size of 300 smallholder farmers in Western Kenya.
_03762022	1	Households biogas technology adoption impact on forest conservation in Northwest Ethiopia	Mengist, M.; Akhtar, R.; Li, L.C.	Fresenius Environmental Bulletin	2022		0	4	This study examines the role of biogas technology adoption impacts household fuelwood consumption reduction and forest conservation in Motta district Northwest Ethiopia.
_03772022	1	SWOT-FAHP-TOWS analysis for adaptation strategies development among small-scale farmers in drought conditions	Savari, M.; Amghani, M.S.	International Journal Of Disaster Risk Reduction	2022	10.1016/j.ijdrr.2021.102695	0	4	As very little research has been carried out on two areas, including (i) statistics and information on the status of adaptation, and (ii) the appropriate adaptation strategies for small-scale farmers under drought conditions, this paucity has increased their vulnerability level. Therefore, this study was conducted to address this gap in two steps.
_03792022	10	Climate Change Resilience and Sustainable Tropical Agriculture: Farmers’ Perceptions, Reactive Adaptations and Determinants of Reactive Adaptations in Hainan, China	Gao, J.; Shahid, R.; Ji, X.; Li, S.	Atmosphere	2022	10.3390/atmos13060955	0	3	Through a field survey of 200 farmers in Hainan, China, this study covers the methodological gap in determining the reactive adaptations for coping with the changing climate and the underlying factors of farmers’ adaptive behavior.
_03802022	3	Climate change awareness in educational spaces: Itaukei responses through Indigenous knowledge sharing – case study: Talanoa with Dr T podcast & Fijian communities	Tarisi, V.	Macmillan Brown Centre for Pacific Studies	2022	10.26021/12504	0	4	In this paper, I will be discussing how understanding climate change through digital community sharing and online classes using indigenous knowledge can be done, in order to reach out to everyone in our community, from those living in the islands to those living in the diaspora.
_03812022	22	The importance of different land tenure systems for farmers’ response to climate change: A systematic review	Murken, L.; Gornott, C.	Climate Risk Management	2022	10.1016/j.crm.2022.100419	0	8	We review the literature to understand to what extent tenure security and other land tenure characteristics affect farmers’ ability to withstand climate change and how climate change is operationalised.
_03822022	26	Limited integration of biodiversity within climate policy: Evidence from the Alliance of Small Island States	Strauß, L.; Baker, T. R.; de Lima, R. F.; Afionis, S.; Dallimer, M.	Elsevier	2022	10.1016/j.envsci.2021.11.019	0	4	Here we assessed if and how the members of the Alliance of Small Island States (AOSIS) are integrating biodiversity into their national climate action plans through forest-based climate solutions.
_03832022	7	Exploring Climate Emotions in Canada’s Provincial North	Galway, L. P.; Beery, T.	Frontiers in Psychology	2022	10.3389/fpsyg.2022.920313	0	4	Using postal survey data collected in two Provincial North communities (Thunder Bay, Ontario, and Prince George, British Columbia; N = 627), we aim to (1) describe climate emotions experienced in the context of Canada’s Provincial North, including relationships among specific emotions; and (2) examine if socio-demographic variables (gender, age, and parenthood) show a relationship with climate em…
_03842022	3	Relevance of the production system for the sustainability of conservation and breeding programs for the Creole cattle in Pasorapa, Bolivia	Bottani-Claros, G.; Jonas, E.; Strandberg, E.	Discover Sustainability	2022	10.1007/s43621-022-00085-8	0	4	The Creole cattle population from Pasorapa, Bolivia, is threatened by effects of climate change and unplanned crossbreeding. The aim of this study was to assess the current situation in this population and to evaluate factors to be considered before implementing conservation and genetic improvement programs in order to achieve the sustainable development goals 1, 2, 13 and 15, which refer to no p…
_03862022	3	Perception Revitalisation and Resistance in The Swan Book	Lehartel, T.	SEPC (Société d’études des pays du Commonwealth)	2022	10.4000/ces.11355	0	4	This paper investigates the potential of Alexis Wright’s novel The Swan Book to revitalise readers’ apprehension of place, and human entanglements with the non-human world.
_03872022	22	Adaptive capacity for climate change: Local initiatives and federal planning. The case of Tiksi, Sakha Republic, Russia	Da Cunha, C.; Nikulkina, I.; Vanderlinden, J.-P.; Shadrin, V.; Doloisio, N.; Salakhova, D.	Polar Science	2022	10.1016/j.polar.2021.100761	0	3	Semi-structured interviews were designed from pre-identified themes which aimed to identify and describe adaptation initiatives to global challenges with a special focus on climate change, specifically, identification of changes in places and activities; measures/actions implemented in order to cope with these changes; adaptation processes in the past and potential ones for the future. We contact…
_03882022	3	Potential of genomics for the improvement of underutilized legumes in sub-Saharan Africa	Paliwal, R.; Adegboyega, T.T.; Abberton, M.; Faloye, B.; Oyatomi, O.	Legume Science	2022	10.1002/leg3.69	0	4	In this review, we focus on Bambara groundnut, African yam bean, and Kersting's groundnut. Knowledge of the challenges and rewards of exploiting them will provide opportunities for concerted approaches to their revival and contribution to future global food systems, especially in the context of climate change. This review identifies the institutional and noninstitutional challenges, the constrain…
_03892022	3	Institutional Innovations for Climate Smart Agriculture: Assessment of Climate-Smart Village Approach in Nepal	Ghimire, R.; Khatri-Chhetri, A.; Chhetri, N.	Frontiers in Sustainable Food Systems	2022	10.3389/fsufs.2022.734319	0	4	Our analysis proposes a revised conceptual model of innovation in the agricultural system that contributes to an increase in knowledge, attitude, and skills of multiple stakeholders for agricultural adaptation and the scaling of appropriate options.
_03902022	29	Determinants of adoption of climate smart agricultural practices among farmers in Bale-Eco region, Ethiopia	Negera, M.; Alemu, T. ; Hagos, F.; Haileslassie, A.	Heliyon	2022	10.1016/j.heliyon.2022.e09824	0	4	The study applied a multivariate probit model for analyzing the simultaneous adoptions of multiple CSA practices, and ordered probit model for examining the factors influencing the level of adoptio
_03912022	24	Orphan Crops: A Best Fit for Dietary Enrichment and Diversification in Highly Deteriorated Marginal Environments	Talabi, A.O.; Vikram, P.; Thushar, S.; Rahman, H.; Ahmadzai, H.; Nhamo , N.; Shahid, M.; Singh, K.R.	Frontiers in Plant Science	2022	10.3389/fpls.2022.839704	0	4	In this review article, the concept of orphan crops vis-à-vis marginality and food and nutritional security is defined for a few orphan crops. We also examined recent advances in research involving orphan crops and the potential of these crops for dietary diversification within the context of harsh marginal environments.
_03922022	3	Ecosystem services in mountain environments: benefits and threats; Servicios ecosistémicos en áreas de montaña: beneficios y amenazas	Pereira, P.; Inacio, M.; Bogunovic, I.; Francos, M.; Barceló, D.; Zhao, W.	Pirineos	2022	10.3989/pirineos.2022.177001	0	4	This perspective article will study the importance of mountains to ES supply and the impacts of the different drivers of change, namely habitat change, climate change, overexploitation, pollution, and invasive species.
_03942022	22	Farmers’ perceptions and adoption of Coffea arabica F1 hybrids in Central America	Turreira-García, N.	World Development Sustainability	2022	10.1016/j.wds.2022.100007	0	2	Coffee farmers
_03952022	4	Chapter 14 - Farmers’ perceptions of climate hazards and coping mechanisms in Fiji	Liligeto, S.;Nakamura, N.	Current to Future Changes on a Local to Global Scale. Book: Climate Impacts on Extreme Weather	2022	10.1016/B978-0-323-88456-3.00016-2	0	10	The Chapter is part of the book "Climate Impacts on Extreme Weather", therefore, it will not be included in the selection.
_03972022	4	Microgrid Operational Planning using a Hybrid Neural Network with Resource-aware Scenario Selection	Darville, J.; Curia, J.; Celik, N.	Simulation Modelling Practice and Theory	2022	10.1016/j.simpat.2022.102583	0	4	To address the need for a scalable solution method and reduced model complexity, we propose a 2-stage reconfigurable framework for near real-time MG operational planning.
_03982022	4	Information transfer as a tool to improve the resilience of farmers against the effects of climate change: The case of the Peruvian National Agrarian Innovation System	Blazquez-Soriano, A.;Ramos-Sandoval, R.	Agricultural Systems	2022	10.1016/j.agsy.2022.103431	0	4	The aim of this study was to understand the structure of the interactions between farmers and institutions of the National Agrarian Innovation System of Peru regarding the transfer of information on preventing the effects of extreme weather events.
_03992022	4	Lamprey of North America	Duncan, A.T.; Reid, A.J.		2022	10.1016/B978-0-12-821139-7.00067-2	0	4	This study is about anthropogenic threats to lampreys
_04002022	4	Climate Change and Health in the Caribbean: A review highlighting research gaps and priorities	Rise, N.; Oura, C.; Drewry, J.	The Journal of Climate Change and Health	2022	10.1016/j.joclim.2022.100126	0	8	A review of original research studies related to health and climate change in the Caribbean was conducted using online academic databases.
_04012022	26	Does the adoption of minimum tillage improve sorghum yield among smallholders in Kenya? A counterfactual analysis	Musafiri, C.M.; Kiboi, M.; Macharia, J.;Ng'etich, O.K.;Okoti, M.;Mulianga, B.;Kosgei, D.K.;Ngetich, F.K.	Soil and Tillage Research	2022	10.1016/j.still.2022.105473	0	4	We assessed the effects of minimum tillage adoption on sorghum productivity among smallholder sorghum farmers in Western Kenya.
_04022022	26	Analysis of provisioning ecosystem services and perceptions of climate change for indigenous communities in the Western Himalayan Gurez Valley, Pakistan	Saeed, U.; Arshad, M.; Hayat, S.; Morelli, T.L.; Ali Nawaz, M.	Ecosystem Services	2022	10.1016/j.ecoser.2022.101453	0	4	Article about ecosystem services.
_04032022	1	Tourism impacts on small island ecosystems: public perceptions from Karimunjawa Island, Indonesia	Lukman, K.M.; Uchiyama, Y.; Quevedo, J.M.D.; Kohsaka, R.	Journal of Coastal Conservation	2022	10.1007/s11852-022-00852-9	0	4	We examined tourism impacts on coastal ecosystems in Karimunjawa from the perspective of local communities. More comprehensively, we investigated their perceptions from three perspectives: socio-cultural, economic, and environmental.
_04042022	1	Who Makes or Breaks Energy Policymaking in the Caribbean Small Island Jurisdictions? A Study of Stakeholders' Perceptions	Liu, X.Y.; Peerally, J.A.; De Fuentes, C.; Ince, D.; Vredenburg, H.	Sustainability	2022	10.3390/su14031902	0	4	Departing from these two premises, our study is the first empirical attempt at examining inter-small island jurisdiction (SIJ) heterogeneity from the social construct perspective of stakeholders' perceptions and within the context of environmental sustainability and energy policymaking. We quantitatively explore, across 34 Caribbean SIJs, multiple stakeholders' perceptions of the influence of the…
_04062022	2	Beyond the vulnerability/resilience dichotomy: Perceptions of and responses to the climate crisis on Emau, Vanuatu	Ruehr, S.	Island Studies Journal	2022	10.24043/isj.151	0	3	This study explores how one village on Emau, an island offshore of capital island Efate, has developed several overlapping strategies to manage climate change impacts, including drought and sea level rise.
_04072022	6	Negotiating politics and power: Perspectives on environmental justice from Jamaica's specialty coffee industry	Birthwright, A.-T.	Geographical Journal	2022	10.1111/geoj.12465	0	4	Through an examination of power and politics, the paper begins by contextualising the pre-existing conditions that shape the disabling environment in which smallholders operate. This includes the neoliberal restructuring of the industry, smallholders' access to low farm gate prices, expensive farm inputs, low-value chain participation, and limited support services.
_04092022	2	Agreement for the Establishment of the Commission of Small Island States on Climate Change and International Law (COSIS)	Freestone, D.; Barnes, R.; Akhavan, P.	International Journal of Marine and Coastal Law	2022	10.1163/15718085-bja10087	0	4	This contribution outlines the content of a new agreement, signed initially by Antigua and Barbuda and Tuvalu, that establishes a Commission of Small Island States on Climate Change and International Law. This Commission has, inter alia, the express power to request an advisory opinion from the International Tribunal for the Law of the Sea (ITLOS) on issues within the ITLOS jurisdiction relating …
_04102022	10	The effectiveness of a biopesticide in the reduction of coffee berry borers in coffee plants	Manson, S.; Campera, M.; Hedger, K.; Ahmad, N.; Adinda, E.; Nijman, V.; Budiadi, B.; Imron, M.A.; Lukmandaru, G.; Nekaris , K.A.I.	Crop Protection	2022	10.1016/j.cropro.2022.106075	0	4	We assessed the effectiveness of a biopesticide on coffee berry borer (CBB; Hypothenemus hampei) presence in 57 small-holder coffee home gardens in West Java, Indonesia across three years.
_04112022	6	Extreme weather events and farmer adaptation in Zeeland, the Netherlands: A European climate change case study from the Rhine delta	van Tilburg, A.J.; Hudson, P.F.	Science of the Total Environment	2022	10.1016/j.scitotenv.2022.157212	0	4	This study focuses on EWEs and their effect on adaptation strategies by potato and onion farmers in Zeeland, a Dutch coastal province in the Rhine delta that can serve as a model for other intensive agricultural landscapes in industrialized nations impacted by extreme weather events.
_04122022	6	Knowledge for a warmer world: A patent analysis of climate change adaptation technologies	Hötte, K.; Jee, S.J.	Technological Forecasting and Social Change	2022	10.1016/j.techfore.2022.121879	0	4	We discuss how historical trends in environmental regulation, energy prices, and public support may have contributed to patenting in CCATs.
_04132022	2	A new approach to evaluate the risk of bark beetle outbreaks using multi-step machine learning methods	Munro, H.L.; Montes, C.R.; Gandhi, K.J.K.	Forest Ecology and Management	2022	10.1016/j.foreco.2022.120347	0	4	Our research objective was to improve on current D. frontalis outbreak prediction models using contemporary modeling techniques.
_04142022	6	How do climate change perception and value cognition affect farmers' sustainable livelihood capacity? An analysis based on an improved DFID sustainable livelihood framework	Guo, A.; Wei, Y.; Zhong, F.; Wang, P.	Sustainable Production and Consumption	2022	10.1016/j.spc.2022.08.002	0	3	This paper uses a survey on farmers' climate change perception and cognitive value in arid areas of Northwest China. Zhangye is a city.
_04152022	6	Rancher Experiences and Perceptions of Climate Change in the Western United States	Saliman, A.; Petersen-Rockney, M.	Rangeland Ecology and Management	2022	10.1016/j.rama.2022.06.001	0	3	This Forum paper first summarizes recent peer-reviewed research on ranchers and climate change in the western United States and then offers conceptual clarification of climate change adaptation based on this empirical research.
_04172022	6	The influence of behavioural factors and external conditions on Dutch farmers’ decision making in the transition towards circular agriculture	de Lauwere, C.; Slegers, M.; Meeusen, M.	Land Use Policy	2022	10.1016/j.landusepol.2022.106253	0	4	This paper focuses on behavioural factors and external conditions that influence the decisions of Dutch farmers in the transition towards circular agriculture (CA).
_04182022	6	Climate change affects us in the tropics: local perspectives on ecosystem services and well-being sensitivity in Southeast Brazil	Pinho, P.F.; Canova, M.T.; Toledo, P.M.; Gonzalez, A.; Lapola, D.M.; Ometto, J.P.; Smith, M.S.	Regional Environmental Change	2022	10.1007/s10113-022-01938-8	0	4	Inequalities in benefits from ecosystem services (ES) challenge the achievement of sustainability goals, because they increase the vulnerability of socio-ecological systems to climate hazards. Yet the unequal effects of changes in ES, and of climate change more generally, on human well-being (HWB) are still poorly accounted for in decision-making around adaptation, particularly in tropical countr…
_04192022	6	Climate risk perceptions and perceived yield loss increases agricultural technology adoption in the polder areas of Bangladesh	Ahmed, Z.; Shew, A.M.; Mondal, M.K.; Yadav, S.; Jagadish, S.V.K.; Prasad, P.V.V.; Buisson, M.-C.; Das, M.; Bakuluzzaman, M.	Journal of Rural Studies	2022	10.1016/j.jrurstud.2022.06.008	0	3	In this study, we explore how climate change perceptions of agricultural risk affect adaptation to climate change through technology adoption in a unique landscape: the polders of Bangladesh. In 2016, a survey was conducted in 1003 households living on these artificial, leveed islands facing the Bay of Bengal. We analyzed the responses from polder residents.
_04202022	6	Determinants of awareness levels of climate smart agricultural technologies and practices of urban farmers in Kuje, Abuja, Nigeria	Mashi, S.A.; Inkani, A.I.; Obaro, D.O.	Technology in Society	2022	10.1016/j.techsoc.2022.102030	0	3	This paper evaluates the factors that influence levels of awareness of CSA technologies among urban farmers in Kuje town (Nigeria), using data collected from 491 farming households.
_04212022	6	Adaptation to sustainable energy use: A case study on agricultural cooperatives	Yildirim, M.; Everest, B.	Kuwait Journal of Science	2022	10.48129/kjs.11833	0	4	The present research was conducted to investigate the renewable energy awareness and adaptation of managers of agricultural development cooperatives composed of farmers, the most vulnerable segment of society to climate change.
_04222022	6	The oxidized cellooligosaccharides confer thermotolerance in Arabidopsis by priming ethylene via heat shock factor A2	Zarattini, M.; Choaibi, A.; Magri, S.; Hermans, C.; Cannella, D.	Physiologia Plantarum	2022	10.1111/ppl.13737	0	4	The current study demonstrates the potential of cellooligosaccharides (COS), which are native and oxidized signaling molecules released by lytic polysaccharide monooxygenases (LPMO) enzymes during cell wall degradation by microbial pathogens.
_04232022	6	Factors Affecting Climate-Smart Agriculture Practice Adaptation of Farming Households in Coastal Central Vietnam: The Case of Ninh Thuan Province	Duc Truong, D.; Tho Dat, T.; Huy Huan, L.	Frontiers in Sustainable Food Systems	2022	10.3389/fsufs.2022.790089	0	4	This study has two main objectives: to assess farmers' awareness on disasters and to analyze factors affecting the decision to apply CSA practices of farming households in Ninh Thuan.
_04252022	6	Social risk perceptions of climate change: A case study of farmers and agricultural advisors in northern California	Petersen-Rockney, M.	Global Environmental Change	2022	10.1016/j.gloenvcha.2022.102557	0	3	I draw on an extended case study of farmers and agricultural advisors in Siskiyou County to understand how rural agriculturalists perceive risks when navigating climate change discourses.
_04262022	6	Exploring Community Perceptions of Climate Change Issues in Peninsular Malaysia	Yaacob, M.; So, W.W.-M.; Iizuka, N.	Sustainability (Switzerland)	2022	10.3390/su14137756	0	3	The urbanization process in Peninsular Malaysia has resulted in an increase in temper-ature. Large cities such as Kuala Lumpur, Johor Bharu, and George Town are experiencing rapid urbanization processes, resulting in unpredictable changes in temperature and weather, which conse-quently impact community livelihoods. Many believe that the recent flooding in urban residential areas in Peninsular Mal…
_04272022	2	Agronomic and on-farm infrastructure adaptations to manage economic risk in Australian irrigated broadacre systems: A case study	Monjardino, M.; Harrison, M.T.; DeVoil, P.; Rodriguez, D.; Sadras, V.O.	Agricultural Water Management	2022	10.1016/j.agwat.2022.107740	0	4	In this paper we advance a context-specific, system-based approach that aims to identify financially feasible irrigation designs and decision making, with the goal to increase water productivity, whole-farm profitability, and risk management.
_04282022	2	Public perceptions of potential adaptations for mitigating heat stress on Australian dairy farms	Hendricks, J.; Mills, K.E.; Sirovica, L.V.; Sundermann, L.; Bolton, S.E.; von Keyserlingk, M.G.	Journal of Dairy Science	2022	10.3168/jds.2022-21813	0	4	The aims of this study were to determine how different proposed changes to mitigate heat stress in dairy cattle influence public perceptions toward Australian dairy farm systems, including perceptions of (1) cow welfare, (2) confidence in the industry, and (3) trust in farmers.
_04292022	6	Migration among Farmers in Delta State, Nigeria: Is it a Climate Change Adaptation Strategy?	Ukaro, O.A.; Davina, O.	Journal of Agriculture and Environment for International Development	2022	10.36253/JAEID-12076	0	4	The study has the purpose of evaluating the nexus between climate change and migration of farmers in Delta State, Nigeria.
_04302022	6	Vulnerability Assessment of Climate Change in Vietnam: A Case Study of Binh Chanh District, Ho Chi Minh City	Truong, D.D.; Dat, T.T.; Hang, N.D.; Huan, L.H.	Frontiers in Environmental Science	2022	10.3389/fenvs.2022.880254	0	4	This study uses the livelihood vulnerability index (LVI) to assess the level of vulnerability to climate change in households and communes in the Binh Chanh district.
_04312022	2	Strengthen climate adaptation research globally: More international incentives and coordination are needed	Magnan, A.K.; Anisimov ,A.; Duvat, V.K.E.	Science	2022	10.1126/science.abq0737	0	4	Here, we identify opportunities associated with three scientific frontiers: understand the potential for effective climate risk reduction (including understanding maladaptation, residual risk, and adaptation limits); assess systemic, cascading, and transboundary risks; and track adaptation progress.
_04322022	6	Agroforestry in Shade Coffee Plantations as an Emission Reduction Strategy for Tropical Regions: Public Acceptance and the Role of Tree Banking	Nandakishor, T.M.; Gopi, G.; Champatan, V.; Sukesh, A.; Aravind, P.V.	Frontiers in Energy Research	2022	10.3389/fenrg.2022.758372	0	4	This paper analyses the incentive induced “agroforestry” or “planting trees in farmland” as part of the Carbon Neutral Programme supported by the Government of Kerala in Meenangadi Grama Panchayath, Wayanad district.
_04332022	6	Characterization of the Soil Prokaryotic Community With Respect to Time and Fertilization With Animal Waste–Based Digestate in a Humid Continental Climate	Suproniene, S.; Doyeni, M.O.; Viti, C.; Tilvikiene, V.; Pini, F.	Frontiers in Environmental Science	2022	10.3389/fenvs.2022.852241	0	4	The objective of this study was to evaluate the influence of different types of animal waste–based digestate application on soil prokaryotic diversity and composition in an agricultural cropping system over a period of 3 years, cultivated with three different annual cereal crops (spring wheat, triticale, and barley).
_04342022	6	The attitudes of stakeholders and public opinion regarding the cultivation of genetically modified organisms in Cyprus	Tello, A.V.; Papamichael, I.; Zorpas, A.A.	Euro-Mediterranean Journal for Environmental Integration	2022	10.1007/s41207-022-00313-7	0	4	This study aims to explore the attitudes of key stakeholders (e.g., non-governmental organizations (NGOs) and politicians) and public opinion, which influence decision-making regarding the cultivation of GMOs.
_04372022	6	Precipitation Patterns in the Gambia from 1981 to 2020	Ceesay, A.O.; Touray, L.M.	Geographica Pannonica	2022	10.5937/gp26-36724	0	4	The present study used composite analysis and rainy season definition to investigate rainfall patterns in The Gambia from 1981 to 2020.
_04382022	2	No-till farming: Prospects, challenges - Productivity, soil health, and ecosystem services	Jayaraman, S.; Dalal, R.C.	Soil Research	2022	10.1071/SR22119	0	4	This special issue 'No-till farming: prospects, challenges - productivity, soil health, and ecosystem services' addresses and critically reviews these important issues and aims to foster awareness of NT farming. The collection of 15 papers lucidly covers various facets of NT farming. A summary and salient findings of these papers are provided in this Editorial.
_04392022	2	Impressions of Coastal Communities on Climate Change and Livelihood: A Case Study of Coastal Maharashtra, India	Sharma, R.; Jagtap, S.; Rao, P.	Nature Environment and Pollution Technology	2022	10.46488/NEPT.2022.V21I02.013	0	4	The study uses exploratory factor analysis to better understand these implications in a regional context (EFA).
_04402022	2	Quantifying risks avoided by limiting global warming to 1.5 or 2 °C above pre-industrial levels	Warren, R.; Andrews, O.; Brown, S.; Colón-González, F.J.; Forstenhäusler, N.; Gernaat, D.E.H.J.; Goodwin, P.; Harris, I.; He Y.; Hope, C.; Manful, D.; Osborn, T.J.; Price, J.; Van Vuuren, D.; Wright, R.M.	Climatic Change	2022	10.1007/s10584-021-03277-9	0	4	We quantify global and regional risk-related metrics associated with these levels of warming that capture climate change–related changes in exposure to water scarcity and heat stress, vector-borne disease, coastal and fluvial flooding and projected impacts on agriculture and the economy, allowing for uncertainties in regional climate projection.
_04422022	2	Identification and Prediction of Crop Waterlogging Risk Areas under the Impact of Climate Change	Jin, X.; Jin, Y.; Zhai, J.; Fu, D.; Mao, X.	Water (Switzerland)	2022	10.3390/w14121956	0	4	This study aims to add a crop waterlogging identification module to the coupled SWAT (Soil and Water Assessment Tools)-MODFLOW (Modular Finite Difference Groundwater Flow Model) model and to accurately identify and predict crop water-logging risk areas under the CMIP6 (Coupled Model Intercomparison Project 6) climate scenarios.
_04432022	6	Sustainable Livelihoods in Rural Areas under the Shock of Climate Change: Evidence from China Labor-Force Dynamic Survey	Peng, Y.; Liu, B.; Zhou, M.	Sustainability (Switzerland)	2022	10.3390/su14127262	0	4	Therefore, this study was grouped based on geographical location (north and south regions), and then an additional grouping was conducted according to the internal economic factors of each region. Using data from China’s labor-force dynamic survey as our sample, this study measured the sustainable livelihood in agricultural households.
_04452022	6	Agricultural Disaster Risk Management and Capability Assessment Using Big Data Analytics	Wang, C.; Gao, Y.; Aziz, A.; Ogunmola, G.A.	Big Data	2022	10.1089/big.2020.0411	0	4	This article's primary objective is to provide technical metric analysis to analyze the body of research carried out in the past decade on different forms of disasters and the use of significant volumes.
_04472022	2	Modeling and Mapping Habitat Suitability of Highland Bamboo under Climate Change in Ethiopia	Yebeyen, D.; Nemomissa, S.; Hailu, B.T.; Zewdie, W.; Sileshi, G.W.; Rodríguez, R.L.; Woldie, T.M.,	Forests	2022	10.3390/f13060859	0	4	This study aimed to identify potentially suitable habitats for highland bamboo in Ethiopia, determine the resilience of the species under climate change, and establish the environmental factors affecting its habitat.
_04482022	6	Climate Risks and Opportunities of the Marine Fishery Industry: A Case Study in Taiwan	Ho, C.-H.	Fishes	2022	10.3390/fishes7030116	0	3	Recently, both long-term climate change and extreme climate hazards have led to shocks in the marine fishery industry. The resulting instability of the industry directly affects the market supply of and demand for seafood. We conduct a case study of a marine fishery industry in Taiwan that in-corporates social concern assessments of risk perception and judgements of risk acceptance through risk m…
_04492022	2	Assessment of Local Knowledge about Land Use Relevant to Landscape Planning in a Case Study Area in Lowland Slovakia	Dobrovodská ,M.; Moyzeová, M.; Bezák ,P.; Mojses, M.	Journal of Landscape Ecology(Czech Republic)	2022	10.2478/jlecol-2022-0004	0	4	This paper analyses the results of sociological research with regard to landscape development in Nová Vieska village in the Podunajská níA34ina lowland in Slovakia.
_04502022	2	The role of human-induced climate change in heavy rainfall events such as the one associated with Typhoon Hagibis	Li, S.; Otto, F.E.L.	Climatic Change	2022	10.1007/s10584-022-03344-9	0	4	In this paper we use a multi-method probabilistic event attribution framework to assess the role of human-induced climate change in the heavy rainfall event responsible for a large proportion of the damages.
_04512022	2	The Challenges of Working in the Heat Whilst Pregnant: Insights From Gambian Women Farmers in the Face of Climate Change	Spencer, S.; Samateh, T.; Wabnitz, K.; Mayhew, S.; Allen, H.; Bonell, A.	Frontiers in Public Health	2022	10.3389/fpubh.2022.785254	0	4	This research project aims to answer the question of whether and how pregnant farmers in The Gambia perceive and act upon occupational heat stress and its health impacts on both themselves and their unborn children, against the backdrop of current and expected climatic changes.
_04522022	21	Socio-demographic, institutional and governance factors influencing adaptive capacity of smallholder irrigators in Zimbabwe	Mwadzingeni, L.; Mugandani, R.; Mafongoya, P.L.	PloS one	2022	10.1371/journal.pone.0273648	0	4	In order to close this the gap, this study seeks to explore how socio-demographic, governance and institutional factors influence adaptive capacity in Exchange, Insukamini and Ruchanyu irrigation schemes.
_04532022	2	Climatic variations and livelihood adaptations in cryosphere district of Uttarkashi, Uttarakhand: A local public perception approach	Pandey, B.W.; Negi, V.S.; Ranjan, O.J.; Yadav, G.; Prakash, P.	Transactions of the Institute of Indian Geographers	2022		0	4	This paper is a perception-based study that aims at understanding the impact of climatic variability on livelihood opportunities in the Cryosphere highland of mid-Himalayan region
_04542022	6	Investigating the relationship between land alteration and the urban heat island of Seville city using multi-temporal Landsat data	Halder, B.; Karimi, A.; Mohammad, P.; Bandyopadhyay, J.; Brown, R.D.; Yaseen, Z.M.	Theoretical and Applied Climatology	2022	10.1007/s00704-022-04180-8	0	4	The study investigated the properties of land alteration on the urban heat island (UHI) in the city of Seville, Spain.
_04572022	2	Social-ecological services in the rangeland ecosystem: a case study of the Al-Sorrah Rangeland Reserve in Jordan	Al-Assaf, A.; Al-Khalidi, K.; Parker, T.; Tadros, M.; Majdalawi, M.	Journal of Sustainability Science and Management	2022	10.46754/jssm.2022.07.006	0	4	Therefore, this study aims to investigate how different social-ecological systems (SES) influence human actions and perceptions toward rangeland ecosystems.
_04582022	6	Protected Area Politics in the American West: Framing Bears Ears National Monument in Local News	Macary, J.T.; Gillig, T.K.	Journalism Practice	2022	10.1080/17512786.2022.2075784	0	4	The US President Joe Biden redesignated Bears Ears National Monument in southeastern Utah after former President Barack Obama designated it and former President Donald Trump reduced it in size. The designation, reduction, and redesignation of the monument, designed to protect Indigenous archaeological sites, catalyzed debate covered by local news. Using the frame matrix method to qualitatively an…
_04602022	2	Climate Change Adaptation and Mitigation Strategies in Madda Walabu District, Bale Zone, Southeast Ethiopia	Abdela, U.	International Journal of Ecology	2022	10.1155/2022/5658440	0	4	The objective of the study was to investigate climate change adaptation and mitigation strategies for the synergy of the communities in the Madda Walabu District.
_04612022	6	Exploring the drivers of herbicide use and risk perception among smallholder farmers in Ghana	Kpienbaareh, D.; Kansanga, M.M.; Yiridoe, E.; Luginaah, I.	Gender, Technology and Development	2022	10.1080/09718524.2022.2092939	0	4	Drawing theoretical insights from political ecology and using photovoice and interviews with (N = 48) backyard farmers in the semi-arid savannah region of Ghana, this article explored the underlying factors shaping herbicide adoption and the perceived health and environmental impacts.
_04622022	10	Is there any gender difference in environmental concern? Evidence from the smallholder farmers in Oromia regional state of Ethiopia	Huluka, A.T.	Cogent Social Sciences	2022	10.1080/23311886.2022.2103284	0	4	Understanding and closing the gender gap in environmental concern is the only way to identify and implement the best policies for the environment and sustainable development. This paper examines the gender difference in environmental concern in the case of Ethiopia, Oromia regional state.
_04632022	6	The perception and determinants of agricultural technology adaptation of teff producers to climate change in North Shewa zone, Amhara Regional State, Ethiopia	Emeru ,G.M.	Cogent Economics and Finance	2022	10.1080/23322039.2022.2095766	0	4	The purpose of this study is to examine the perception and determinants of agricultural technology adaptation of teff producers to climate change in North Shewa zone, Ethiopia.
_04642022	2	Risk of Legionellosis in residential areas around farms irrigating with municipal wastewater	Mori ,J.; Smith, R.L.	Risk Analysis	2022	10.1111/risa.13997	0	4	To assess an individual adult's risk of infection with L. pneumophila from a single exposure to agricultural spray irrigation, a quantitative microbial risk assessment was conducted for a scenario of spray irrigation in central Illinois, for the growing seasons in 2017, 2018, and 2019.
_04652022	6	China and changing food trends: A sustainability transition perspective	Marinova, D.; Bogueva, D.; Wu, Y.; Guo, X.	Ukrainian Food Journal	2022	10.24263/2304-974X-2022-11-1-13	0	4	Article about the characteristics of four transition theories related to food are outlined to help explain population behaviour, namely demographic, nutrition/protein, food and sustainability transition. This is followed by a further desktop analysis of the changes occurring in China, the world's largest demography, and this country's contribution to a most-needed global sustainability transition.
_04662022	6	Assessing household perception, autonomous adaptation and economic value of adaptation benefits: Evidence from West Coast of Peninsular Malaysia	Ehsan, S.; Begum, R.A.; Abdul Maulud, K.N.; Mia, M.S.	Advances in Climate Change Research	2022	10.1016/j.accre.2022.06.002	0	4	Thus, this study assesses households' perception, adaptation measures and empirically estimates willingness to pay and preference for planned adaptation measures to guide policy instruments through public engagement.
_04672022	6	Determinants of risk attitude and risk perception under changing climate among farmers in Punjab, Pakistan	Farhan, M.; Yasin, M.A.; Bakhsh, K.; Ali, R.; Ullah, S.; Munir, S.	Natural Hazards	2022	10.1007/s11069-022-05465-x	0	6	Location: The study was conducted in three districts of Punjab such as Bahawalpur, Layyah and Rahim Yar Khan.
_04682022	16	For sustainable social impact at Mangalajodi: change processes enabled by NatWest Bank India	Roy, V.D.	Emerald Emerging Markets Case Studies	2022	10.1108/EEMCS-04-2021-0109	0	3	The case study explains to the students how the PSC levers of motivation, capability and opportunity structures were applied by NatWest Bank during different phases of project execution. As management grapples with new problems, the students are encouraged to use the levers to recommend an action plan. It allows students to apply SWOT and think of competitive strategies for MET. It allows student…
_04702022	6	Analysing the variation in farmers’ perceptions of climate change impacts on crop production and adaptation measures across the Ganges’ Tidal Floodplain in Bangladesh	Khan, R.M.; Zulfiqar, F.; Datta, A.; Kuwornu, J.K.M.; Shrestha, S.	Local Environment	2022	10.1080/13549839.2022.2091528	0	4	To unlock the local level context-specific nature of adaptation, the study area covered two distinct zones of the GTF: interior zone, surrounded by the Sundarbans mangrove forest, and exterior zone being more exposed to the Bay of Bengal. An analysis of the differences in empirical climate parameter trends and farmers' adaptations to adjust to these changes in the two sample study areas (one from…
_04722022	2	Aligning Trends in Climatic Parameters and Nomads' Indigenous Knowledge about Climate Change in Central Iran (Case Study: Semirom town)	Saboohi, R.; Barani, H.; Khodagholi, M.; Sarvestani, A.A.; Tahmasebi, A.; Feuer, H.N.	Weather, Climate, and Society	2022	10.1175/WCAS-D-21-0041.1	0	4	This research aims to assess the scope and applicability of climate change related knowledge acquired in the management of summer rangeland, with a case study in Semirom, Isfahan Province, Iran.
_04732022	6	Can perceptions of reduction in physical water availability affect irrigation behaviour? Evidence from Jordan	Kafle, K.; Balasubramanya, S.	Climate and Development	2022	10.1080/17565529.2022.2087587	0	4	We investigate how farmers' past experiences of physical water availability are related to their current behaviour, by examining the frequency of irrigation and how farmers determine irrigation needs.
_04742022	6	Changes in Sharing and Participation are Important Predictors of the Health of Traditional Harvest Practices in Indigenous Communities in Alaska	Brinkman, T.; Charles, B.; Stevens, B.; Wright, B.; John, S.; Ervin, B.; Joe J.; Ninguelook, G.; Heeringa, K.; Nu J.; Chapin, T.; Rasmus, S.	Human Ecology	2022	10.1007/s10745-022-00342-4	0	4	The well-being of Indigenous communities in Alaska is inextricably linked to traditional harvest practices (THPs) such as hunting, fishing, and gathering local wild foods. Regional trends in the health of THPs have not been quantitatively evaluated in Alaska. Therefore, we surveyed Indigenous residents in the Western Coastal (n = 623) and Interior (n = 437) Regions of Alaska to estimate perceptio…
_04752022	6	Opportunity cost of adopting improved planted forage: Evidence from the adoption of Brachiaria grass among smallholder dairy farmers in Kenya	Maina, K.W.; Ritho, C.N.; Lukuyu, B.A.; Rao, E.J.O.	African Journal of Agricultural and Resource Economics	2022	10.53936/afjare.2022.17(1).3	0	4	The study utilised full-information endogenous switching regression to compute the opportunity cost by comparing the gross margins generated from Napier and Brachiaria grass.
_04762022	6	Comparison of ecosystem services provided by an urban and a riverine wetland: a multi-scale evaluation from lower Gangetic plain, Eastern India	Das, A.; Das, M.; Gupta, R.	Environmental Science and Pollution Research	2022	10.1007/s11356-022-21230-w	0	4	This study aims to compare a peri-urban wetland with a riverine wetland from lower Gangetic plain, Eastern India, to identify the bundle of ES based on its perceived importance from multiple perspectives at a local level.
_04772022	2	Comparative analysis of the sustainable dimensions of food security with COVID-19 and climate change: A case study	Igberi, C.O.; Omenyi, L.O.; Osuji, E.P.; Egwu, P.N.; Ibrahim-Olesi, S.	International Journal of Advanced and Applied Sciences	2022	10.21833/ijaas.2022.06.002	0	4	This study examined the comparative analysis of the sustainable dimension of food security with COVID-19 and climate change in the Ebonyi State of Nigeria.
_04782022	2	A Survey of Broiler Farmers’ Perceptions of Animal Welfare and their Technical Efficiency: A Case Study in Northeast China	Jo, H.; Nasrullah, M.; Jiang, B.; Li, X.; Bao, J.	Journal of Applied Animal Welfare Science	2022	10.1080/10888705.2021.1912605	0	4	This study was conducted to assess the current status of famers’ perceptions of animal welfare and technical efficiency in broiler farms using a stochastic frontier analysis (SFA).
_04792022	1	Planned climate adaptation interventions and smallholder farmer output levels in the Upper East Region, Ghana	Kangah, H.; Agyenim, J.B.	Cogent Social Sciences	2022	10.1080/23311886.2022.2108214	0	4	This study investigated the effects of planned climate variability adaptation interventions on smallholder farmer output in the Bolgatanga and Garu and Tempani districts of the Upper East Region, Ghana.
_04802022	6	Multi-sectoral impact assessment of an extreme African dust episode in the Eastern Mediterranean in March 2018	Monteiro, A.; Basart, S.; Kazadzis, S; Votzis, A.; Gkikas, A.; Vandenbussche, S; Tobias, A.; Gama, C.; Garcia-Pando, C.P.; Terradellas, E.; Notas, G.; Middleton, N.; Kushta, J.; Amiridis, V; Lagouvardos, K.; Kosmopoulos, P.; Kotroni, V.; Kanakidou, M.; Mihalopoulos, N.; Kalivitis, N.; Dagsson-Waldhauserova, P.; El-Askary, H.; Sievers, K.; Giannaros, T.; Mona, L.; Hirtl, M.; Skomorowski, P.; Nicko…	Science of the Total Environment	2022	10.1016/j.scitotenv.2022.156861	0	4	Our study fills a gap in dust research by assessing the multi-sectoral impacts of sand and dust storms and their socioeconomic implications. Specifically, we provide a multi-sectoral impact assessment of Crete during the occurrence of this exceptional African dust event.
_04812022	1	Nesting range expansion of loggerhead turtles in the Mediterranean: Phenology, spatial distribution, and conservation implications	Hochscheid, S.; Maffucci, F.; Abella, E.; Bradai, M.N.; Camedda, A; Carreras, C; Claro, F.; de Lucia, G.A.; Jribi, I.; Mancusi, C.; Marco, A.; Marrone, N.; Papetti, L.; Revuelta, O.; Urso, S.; Tomas, J.	Global Ecology and Conservation	2022	10.1016/j.gecco.2022.e02194	0	4	We compiled information on nesting activity from beaches surrounding the Western Mediterranean and collected metadata on loggerhead turtle nests in Spain, France, Italy, and Tunisia between 2010 and 2020 to provide an exhaustive overview on the phenomenon of emerging new nest sites for loggerhead turtles.
_04822022	1	Incorporating fishers' evaluation of adaptive capacity in policy making in Thailand	Satumanatpan, S.; Pollnac, R.; Chuenpagdee, R.	Fisheries Research	2022	10.1016/j.fishres.2022.106407	0	4	The paper presents a study of twelve small-scale fishing communities in eastern Thailand, which illustrates the multiplicity of factors influencing attitudes, beliefs, values and cognitive biases (ABVCs) concerning adaptive capacity.
_04832022	10	Physical and feasible: Climate change adaptation in Longyearbyen, Svalbard	Meyer, A.	Polar Record	2022	10.1017/S0032247422000079	0	3	The research consists of ethnographic fieldwork and interviews with planners, engineers, architects, scientists, construction workers and local politicians.
_04842022	1	A methodological framework for modeling sustainability visions: A case study of groundwater management in Faizpur distributary, Pakistan	Noor, R.; Inam, A.; Zahra, S.M.; Shoaib, M.; Riaz, R.; Sarwar, A.; Asif, M.; Ahmad, S.	Agricultural Water Management	2022	10.1016/j.agwat.2022.107822	0	4	The proposed research aims to develop a stepwise participatory modeling framework with special focus to the problem of groundwater depletion in the Faizpur distributary of Bari Doab basin, Pakistan.
_04852022	1	The Influence of Evangelical and Political Identity on Climate Change Views	Lowe, B.S.; Israel, G.D.; Paudyal, R.; Wallen, K.E.	Society & Natural Resources	2022	10.1080/08941920.2022.2113486	0	3	This study uses data from a probability-based mail survey of residents in the political swing state of Florida, USA to examine the relationships between evangelical identity, religiosity, partisan affiliation and three measures of climate-related views: global warming knowledge, belief, and risk perception.
_04862022	1	Climate Change Consciousness: An Exploratory Study on Farmers' Climate Change Beliefs and Adaptation Measures	Petrescu-Mag, R.M.; Petrescu, D.C.; Azadi, H.	Society & Natural Resources	2022	10.1080/08941920.2022.2113006	0	3	For this, Romanian farmers' level of climate change consciousness was assessed considering three layers: affective, cognitive, and conative. The "Introduction of new crops (not GMOs)" was the climate change adaptation measure adopted by most farmers.
_04872022	1	Rural vulnerability to water scarcity in Iran: an integrative methodology for evaluating exposure, sensitivity and adaptive capacity	Moshizi, M.Z.; Yousefi, A.; Amini, A.M.; Shojaei, P.	Geojournal	2022	10.1007/s10708-022-10726-0	0	4	This study assessed vulnerability to water scarcity in six rural regions of Isfahan, Iran.
_04882022	1	Potential for the adoption of measures to reduce N2O emissions from crop residues in Denmark	Notaris, C.D.; Abalos, D.; Mikkelsen, M.H.; Olesen, J.E.	Science of the Total Environment	2022	10.1016/j.scitotenv.2022.155510	0	4	Using Denmark as a case study, we combined a survey (completed by 592 farmers) and national data to assess the practical potential and obstacles for the successful implementation of management strategies to reduce N2O emissions from crop residues.
_04892022	1	Determinants of households' livelihood diversification strategies to adapt to natural hazards: evidence from ecologically vulnerable haor region of Bangladesh	Hoq, M.S.; Uddin, M.T.; Raha, S.K.; Hossain, M.I.	Natural Hazards	2022	10.1007/s11069-022-05514-5	0	4	The study's aim to evaluate the various livelihood strategies adopted by haor households, and multinomial logistic regression is employed to identify the factors influencing their decision to pursue more eco-friendly and sustainable livelihood strategies.
_04902022	1	Peer effects in disaster preparedness: whether opinion leaders make a difference	He, J.; Zhuang, L.M.; Deng, X.; Xu, D.D.	Natural Hazards	2022	10.1007/s11069-022-05550-1	0	4	Based on the survey data of 327 residents in Wenchuan and Lushan County, Sichuan earthquake-stricken areas in 2019, the research analyzed the influence of peer effects on disaster preparedness and its mechanism by using instrumental variable method.
_04912022	1	The comparative performance of land sharing, land sparing type interventions on place-based human well-being	Carmenta, R.; Steward, A.; Albuquerque, A.; Carneiro, R.; Vira, B.; Carmona, N.E.	People and Nature	2022	10.1002/pan3.10384	0	4	Furthermore, little is known about the comparative performance of distinct interventions along a land-sharing, versus land sparing gradient, on local definitions of HWB. We address this knowledge gap, adopting a perception-based impact evaluation within communities across four intervention types representing the land sparing, sharing gradient: intensified industrial soy production (n = 60 HHs), a…
_04922022	1	Foresighting future climate change impacts on fisheries and aquaculture in vietnam	Tran, N.; Chan, C.Y.; Aung, Y.M.; Bailey, C.; Akester, M.; Le Cao, Q.; Trinh, T.Q.; Hoang, C.V.; Sulser, T.B.; Wiebe, K.	Frontiers in Sustainable Food Systems	2022	10.3389/fsufs.2022.829157	0	4	This study investigates the prospective climate change impacts on Vietnam's fisheries sector, focusing on four key commodities including capture fisheries (tuna), freshwater aquaculture (pangasius catfish and tilapia), and brackish water aquaculture (shrimp).
_04942022	27	Pilot-Scale Vinification of Cabernet Sauvignon Using Combined Lactiplantibacillus plantarum and Saccharomyces cerevisiae to Achieve Wine Acidification	Jiang, J.; Zhang, W.J.; Wu, Y.T.; Shi, X.R.; Yang, X.B.; Song, Y.Y.; Qin, Y.; Ye, D.Q.; Liu, Y.L.	Foods	2022	10.3390/foods11162511	0	4	Here, we evaluated acidification and fermentation performance of indigenous L. plantarum in two inoculation regimes (i.e., reverse inoculation and co-inoculation) by conducting pilot-scale vinification using Cabernet Sauvignon with low acidity.
_04952022	1	Land Use Change and Prediction for Valuating Carbon Sequestration in Viti Levu Island, Fiji	Avtar, R.; Rinamalo, A.V.; Umarhadi, D.A.; Gupta, A.; Khedher, K.M.; Yunus, A.P.; Singh, B.P.; Kumar, P.; Sahu, N.; Sakti, A.D.	Land	2022	10.3390/land11081274	0	4	This study examines land use changes and evaluates the past and projected forest carbon sequestration and its valuation in Viti Levu Island, Fiji, through a combination of remote sensing with a geospatial-based modeling approach.
_04962022	6	A Long Way toward Climate Smart Agriculture: The Importance of Addressing Gender Inequity in the Agricultural Sector of Guatemala	Mosso, C.; Pons, D.; Beza-Beza, C.	Land	2022	10.3390/land11081268	0	4	This study analyzed the barriers and opportunities for the implementation of gender-sensitive CSA strategies in rural Guatemala, a low-latitude country with a high gender gap index, through the perceptions of agricultural extensionists.
_04972022	6	Drivers of Environmental Conservation Agriculture in Sado Island, Niigata Prefecture, Japan	Maharjan, K.L.; Gonzalvo, C.M.; Aala, W.F.	Sustainability	2022	10.3390/su14169881	0	4	Sado Island in the Niigata prefecture in Japan is one of the first Globally Important Agricultural Heritage Systems (GIAHS) among developed countries and has since been involved in environmental conservation agriculture (ECA). While ECA is still in its early stage in Japan, it has proven to be effective in mitigating climate change in the agricultural sector; hence, this study aimed to identify d…
_04982022	1	Adapting to Social-Ecological Risks to the Conservation of a Muskmelon Landrace in India	Singh, A.; Singh, R.K.; Kumar, N.; Kumar, S.; Sheoran, P.; Singh, D.; Kumar, S.; Sharma, P.C.	Sustainability	2022	10.3390/su14169880	0	4	Crop landraces are vanishing alarmingly worldwide, posing serious risks to the livelihoods of the resource-poor farmers; this study, conducted using 'vulnerability' and 'resilience theory' frameworks, sought to delineate social-ecological, climatic and policy hindrances to the conservation of a muskmelon landrace 'Jaunpuri Netted' traditionally grown in eastern Uttar Pradesh, India.
_04992022	10	Gender Dimensions of Climate Change Adaptation Needs for Smallholder Farmers in the Upper East Region of Ghana	Nuhu, M.G.; Matsui, K.	Sustainability	2022	10.3390/su141610432	0	4	To better understand how and what gender dimensions can be important factors for farmer's climate change adaptations, this study attempts to examine smallholder farmers' adaptation needs and perspectives in Ghana's Upper East Region.
_05002022	1	Livelihood, carbon and spatiotemporal land-use land-cover change in the Yenku forest reserve of Ghana, 2000-2020	Acheampong, J.O.; Attua, E.M.; Mensah, M.; Fosu-Mensah, B.Y.; Apambilla, R.A.; Doe, E.K.	International Journal of Applied Earth Observation and Geoinformation	2022	10.1016/j.jag.2022.102938	0	4	This study examines the extent of LULCC, AGBCS and perception of livelihood effects on the Yenku Forest Reserve (YFR) in the Central Region of Ghana.
_05022022	6	System Thinking Approach toward Reclamation of Regional Water Management under Changing Climate Conditions	Sheikhbabaei, A.; Baghanam, A.H.; Zarghami, M.; Pouri, S.; Hassanzadeh, E.	Sustainability	2022	10.3390/su14159411	0	4	This paper represents a streamflow prediction model with the approach of ensemble multi-GCM downscaling and system dynamics (SD) for the Aji-Chay watershed located in northwest Iran.
_05032022	1	Farmers adapt to climate change irrespective of stated belief in climate change: a California case study	Petersen-Rockney, M.	Climatic Change	2022	10.1007/s10584-022-03417-9	0	3	This article draws on ethnographic methods, including 108 interviews with crop and livestock farmers and key informants, to query climate change experience, belief, and response in rural northeastern California.
_05042022	1	Impacts of disaster and land-use change on food security and adaptation: Evidence from the delta community in Bangladesh	Parven, A.; Pal, I.; Witayangkurn, A.; Pramanik, M.; Nagai, M.; Miyazaki, H.; Wuthisakkaroon, C.	International Journal of Disaster Risk Reduction	2022	10.1016/j.ijdrr.2022.103119	0	4	The study looked at shifting patterns of land use, the state of food security, and adaption mechanisms in pre-and post-disaster contexts to anticipate the future situation and its influence on livelihood.
_05052022	1	Assessing the Impact of Offshore Wind Power Deployment on Fishery: A Synthetic Control Approach	Shimada, H.; Asano, K.; Nagai, Y.; Ozawa, A.	Environmental & Resources Economics	2022	10.1007/s10640-022-00710-0	0	4	To date, there is no body of knowledge on the causal impact of offshore wind farm installation on local fisheries. Using fishery production panel data at the municipality level in Japan, this study applies a synthetic control method to measure causal impacts.
_05062022	1	Restoration of coastal ecosystems as an approach to the integrated mangrove ecosystem management and mitigation and adaptation to climate changes in north coast of East Java	Rudianto, R.; Darmawan, V.; Isdianto, A.; Bintoro, G.	Journal of Coastal Conservation	2022	10.1007/s11852-022-00865-4	0	4	This study aims to determine public awareness of the occurrence of tidal flooding and tsunami and to find an easy and inexpensive way to overcome it.
_05072022	1	Impact of climate smart agriculture on food security: An agent-based analysis	Bazzana, D.; Foltz, J.; Zhang, Y.	Food Policy	2022	10.1016/j.foodpol.2022.102304	0	4	The analysis investigates the role of social and ecological pressures (i.e. community network, climate change and environmental externalities) on the adoption of physical water and soil practices as well as crop rotation techniques in rural Ethiopia.
_05082022	1	Resident perceptions of riverbank erosion and shoreline protection: a mixed-methods case study from Bangladesh	Rahman, M.; Popke, J.; Crawford, T.W.	Natural Hazards	2022	10.1007/s11069-022-05489-3	0	4	Our study combines quantitative analysis of data from a household survey with qualitative data from semi-structured interviews to assess resident perceptions of the new revetment and its effect on the landscape of riverbank erosion hazard.
_05102022	1	Understanding conflict and co-existence among Spiti Bhot community and large carnivores in high Himalaya: The case of Himalayan wolves	Lyngdoh, S.; Habib, B.	Frontiers in Ecology and Evolution	2022	10.3389/fevo.2022.739181	0	4	In this study, we determine wolf movement and analyze diet patterns in contrast with studies from within its distribution range. We determine conflict perception and identify hotspots using ecological, social, and remotely sensed information. Wolf diet (n = 283 scats) constituted mostly of domestic prey (79%), while wild prey constituted 17.8% of the wolf diet. Interview-based questionnaire surve…
_05112022	1	Wetland health, water quality, and resident perceptions of declining ecosystem services: a case study of Mount Abu, Rajasthan, India	Imdad, K.; Rihan, M.; Sahana, M.; Parween, S.; Ahmed, R.; Costache, R.; Chaudhary, A.; Tripathi, R.	Environmental Science and Pollution Research	2022	10.1007/s11356-022-21902-7	0	4	The present study attempts to assess the changing nature of wetland health, water quality, and declining ecosystem services of Mount Abu wetlands in Rajasthan, India.
_05122022	1	Does Precision Matter? A Q Study of Public Interpretations of Gene Editing in Agriculture	Nawaz, S.; Satterfield, T.; Phurisamban, R.	Science Technology & Human Values	2022	10.1177/01622439221112460	0	4	We offer an exploratory Q study that investigates how one public group applies interpretive frames to understand applications of novel GE and related technologies.
_05132022	1	Species conservation target for freshwater fishes inhabiting Bengal sub-tropical montane rivers of Eastern Himalayas: an indexed value approach for priority determination	Panja, S.; Podder, A.; Chakrabarty, M.; Homechaudhuri, S.	Aquatic Ecology	2022	10.1007/s10452-022-09973-7	0	4	Therefore, this study aims to provide detailed indexing of conservation values for the freshwater fish species inhabiting the sub-Himalayan Terai-Dooars ecoregion of the Eastern Himalayas. Based on three years of extended sampling in six freshwater reaches, 170 indigenous fish species were identified.
_05142022	1	Expanding narratives of governance constraints to improve coral reef conservation	Turner, R.A.; Forster, J.; Fitzsimmons, C.; Mahon, R.	Conservation Biology	2022	10.1111/cobi.13933	0	4	To understand and address the failures of reef governance, it is critical to understand the perceptions of diverse policy makers and practitioners about the challenges they face in achieving their goals. Examining the discourse of policy makers and practitioners can reveal the extent to which these perceptions capture the full spectrum of potential governance challenges, including those related t…
_05152022	1	Exploring the influence of social and informational networks on small farmers' responses to climate change in Oregon	Parks, M.	Agriculture and Human Values	2022	10.1007/s10460-022-10331-4	0	3	Drawing on assemblage theory and social network analysis in a novel way, this study explores the influence of Oregonian small farmers' social and informational networks on their beliefs about and responses to climate change. The U.S. Department of Agriculture (USDA) defines small farmers as those with a gross cash farm income between $1000 and $350,000 per year.
_05162022	1	Agricultural Communities' Risk Assessment and the Effects of Climate Change: A Pathway Toward Green Productivity and Sustainable Development	Sohail, M.T.; Mustafa, S.; Ali, M.M.; Riaz, S.	Frontiers in Environmental Science	2022	10.3389/fenvs.2022.948016	0	3	This study was carried out to assess agricultural communities' understanding of climate change, the adaptation measures being undertaken against climate change, and industrial wastewater irrigation. It was considered important to check agricultural communities' understanding of climate change, as the majority of the study area belongs to the farming and industry sector.
_05172022	1	Optimal Implementation of Climate Change Adaptation Measures to Ensure Long-term Sustainability on Large Irrigation Systems	Haro-Monteagudo, D.; Palazon, L.; Zoumides, C.; Begueria, S.	Water Resources Management	2022	10.1007/s11269-022-03225-x	0	4	This article describes a bottom-up-meets-top-down approach to estimate the optimal implementation intensity of adaptation strategies under different climate scenarios on a complex water resources system.
_05182022	1	How local communities access, utilise and evaluate inland fisheries, and their influence on fishery conservation status in northern Zimbabwe	Utete, B.; Kupika, O.L.; Mahlatini, P.; Nyachowe, T.	Water Sa	2022	10.17159/wsa/2022.v48.i3.3885	0	4	This case study aimed to: (i) establish the use and perception of fisheries and ecosystem services by locals, (ii) undertake a monetary valuation of the fisheries, (iii) determine the potential threats to the fisheries, and (iv) examine the social drivers and barriers for citizen science involvement. Lastly, (v) we evaluated how the above factors affected the conservation of fisheries at Mushumbi…
_05192022	6	From the ground up: Patterns and perceptions of herbaceous diversity in organic coffee agroecosystems	Archibald, S.; Allinne, C.; Cerdan, C.R.; Isaac, M.E.	Ecological Solutions and Evidence	2022	10.1002/2688-8319.12166	0	4	This study identifies the taxonomic and functional diversity of the herbaceous community in organic coffee agroforestry systems, and describes the extent of this diversity with farm, and farmer, attributes. We measured leaf-level functional traits (e.g. specific leaf area) of the herbaceous community to derive functional diversity indices and collected localized environmental conditions on 15 org…
_05202022	1	Whether They Return: Modeling Outdoor Recreation Behaviors, Decision Making, and Intention-to-Return in Congressionally Designated Wilderness	Ferguson, M.D.; Caraynoff, A.R.; Ferguson, L.A.; Barcelona, R.J.; Evensen, D.; Knox, H.; Pytlik, S.; Grosz, D.	Forests	2022	10.3390/f13071018	0	4	This study investigated the influence of social, situational, and ecological factors on outdoor recreation visitor behaviors and decision making within the Lye Brook Congressionally Designated Wilderness (LBW) area in Vermont, USA.
_05212022	6	Climate Change-Between Myth and Truth in Romanian Farmers' Perception	Micu, M.M.; Dinu, T.A.; Fintineru, G.; Tudor, V.C.; Stoian, E.; Dumitru, E.A.; Stoicea, P.; Iorga, A.	Sustainability	2022	10.3390/su14148689	0	3	The study analyzes the awareness of the effects of climate change on agriculture and the measures that should be implemented in this regard from the farmer's perspective, taking into account the financial and promotional measures supported by the European Union for farmers. Thus, the study tracks the level of openness of farmers to implementing the measures that European policy makers will take i…
_05222022	1	Perspectives of Farmers on the Decline in Pinus pinea Nut Yield and the Sustainability of the Production: A Case Study in Kozak Basin in Western Turkey	Ozden, S.; Okan, T.; Bugday, S.E.; Kose, C.	Agriculture-Basel	2022	10.3390/agriculture12071070	0	3	In the Kozak Basin, which is the most important pine nut production and trade center in Turkey, there has been a significant decrease in production recently. In this study, the perspectives of the farmers in this area were investigated, specifically about reasons for the decrease in yields. For this purpose, a face-to-face survey was conducted with 378 pine nut farmers from the Kozak Basin
_05232022	1	Assessing Barriers in Adaptation of Water Management Innovations under Rotational Canal Water Distribution System	Sajid, I.; Tischbein, B.; Borgemeister, C.; Florke, M.	Agriculture-Basel	2022	10.3390/agriculture12070913	0	4	This study assessed problems associated with irrigation water provisions and the potential barriers to the adaptation of the interventions (soil moisture sensors, on-farm water storage facilities and the drip method) under rotational canal water distribution in Punjab, Pakistan.
_05242022	1	Vulnerability of Maize Farming Systems to Climate Change: Farmers' Opinions Differ about the Relevance of Adaptation Strategies	Albert, M.; Bergez, J.E.; Willaume, M.; Couture, S.	Sustainability	2022	10.3390/su14148275	0	3	This study focused on eliciting and understanding criteria that maize growers use to assess the vulnerability of their farming systems to climate change.
_05252022	1	Achieving Transformative Change in Food Consumption in Austria: A Survey on Opportunities and Obstacles	Haider, V.; Essl, F.; Zulka, K.P.; Schindler, S.	Sustainability	2022	10.3390/su14148685	0	4	Here, we used an online survey targeting consumers in Austria to identify opportunities and barriers for consuming more sustainably.
_05262022	1	Are We Vulnerable? Climate Risk Perception and Vulnerability of Small and Medium Size Agricultural Enterprises in China	Ye, W.; Li, M.C.	Asr Chiang Mai University Journal of Social Sciences and Humanities	2022	10.12982/CMUJASR.2022.006	0	3	Through literature review, the research proposes a measurement method for climate risk perception and perceived vulnerability of corporate management, constructs their influencing factors index system, and employs an online questionnaire to collect data for quantitative analysis. The study finds influencing factors of climate risk perception of managers include individual education level, environ…
_05272022	1	The impact of alternative energy technology investment on environment and food security in northern Ethiopia	Tofu, D.A.; Wolka, K.; Woldeamanuel, T.	Scientific Reports	2022	10.1038/s41598-022-14521-2	0	4	Objective of this study was to investigate the domestic energy sources for households and the impact of biomass use as a source of energy on the environment and food insecurity in the drought-affected northern highlands of Ethiopia.
_05282022	1	An Empirical Investigation of Farmers' Awareness and Behavior in the Sense of Water Scarcity Toward Participatory Management	Gazal, O.; Eslamian, S.	Iranian Journal of Science and Technology-Transactions of Civil Engineering	2022	10.1007/s40996-022-00894-x	0	4	In this study, the emphasis will be on the necessity of integrated participatory management, through Jordan as an example where groundwater over-exploitation has been on the increase with the presence of perennial severe water shortages, compounded by drought conditions, fluxes of refugee and agricultural activities expansion.
_05302022	1	Livelihood resilience and global environmental change: toward integration of objective and subjective approaches of analysis	Quandt, A.; Paderes, P.	Geographical Review	2022	10.1080/00167428.2022.2085104	0	4	To address these issues, in this paper we explore the contributions of geographers to this research, critique top-down objective measurements of resilience, highlight the benefits of employing subjective conceptualizations of resilience, and outline methods for measuring subjective resilience with participatory methods.
_05312022	1	Response to Water Scarcity: Gender Analysis of the Motivation Factors Toward Water Conservation Behavior in the Workplace	Palamuleni, L.G.; du Plessis, Y.; Bakuwa, R.C.	Frontiers in Water	2022	10.3389/frwa.2022.930681	0	4	The study adopted a quantitative research approach and was underpinned by a positivist research paradigm. Data were collected from 72 managers at North West University-Mahikeng (NWU-Mahikeng), South Africa using an online self-administered survey questionnaire. This study evaluates the factors related to predictors of water-conservation motivation behavior at work.
_05322022	1	Advances in the Application and Utility of Subseasonal-to-Seasonal Predictions	White, C.J.; Domeisen, D.I.V.; Acharya, N.; Adefisan, E.A.; Anderson, M.L.; Aura, S.; Balogun, A.A.; Bertram, D.; Bluhm, S.; Brayshaw, D.J.; Browell, J.; Bueler, D.; Charlton-Perez, A; Chourio, X.; Christel, I.; Coelho, C.A.S.; DeFlorio, M.J.; Delle Monache, L.; Di Giuseppe, F.; Garcia-Solorzano, A.M.; Gibson, P.B.; Goddard, L.; Romero, C.G.; Graham, R.J.; Graham, R.M.; Grams, C.M.; Halford, A.; …	Bulletin of the American Meteorological Society	2022	10.1175/BAMS-D-20-0224.1	0	4	To address this gap, here we present the first global community effort at summarizing relevant applications of S2S forecasts to guide further decision-making and support the continued development of S2S forecasts and related services. Focusing on 12 sectoral case studies spanning public health, agriculture, water resource management, renewable energy and utilities, and emergency management and re…
_05332022	1	Foresighting future oceans: Considerations and opportunities	Kelly, R.; Foley, P.; Stephenson, R.L.; Hobday, A.J.; Pecl, G.T.; Boschetti, F.; Cvitanovic, C.; Fleming, A.; Fulton, E.A.; Nash, K.L.; Neis, B.; Singh, G.G.; van Putten, E.I.	Marine Policy	2022	10.1016/j.marpol.2022.105021	0	4	This paper contributes to emerging dialogue on the need to co-create visions of ocean futures, with a focus on the concept of foresighting. Foresighting is a process of creatively identifying possible, plausible, alternative socioecological futures in the medium to long term, and is increasingly seen as an approach that can support decision-making under uncertainty about the future. Here, we expl…
_05342022	1	Actor-network theory and organizational resilience to climate change in community-based tourism	Deason, G.; Seekamp, E.; Barbieri, C.	Journal of Outdoor Recreation and Tourism-Research Planning and Management	2022	10.1016/j.jort.2021.100483	0	4	We apply Actor Network Theory (ANT) in our study of an indigenous, community-based ecotourism organization in southern Mexico to understand its resilience to climate change.
_05352022	1	Livelihood Capital Effects on Famers' Strategy Choices in Flood-Prone Areas-A Study in Rural China	Ao, Y.B.; Tan, L.; Feng, Q.Q.; Tan, L.Y.; Li, H.F.; Wang, Y.; Wang, T; Chen, Y.F.	International Journal of Environmental Research and Public Health	2022	10.3390/ijerph19127535	0	4	Following the sustainable development analysis framework proposed by the Department for International Development (DFID), this study collects empirical data of 360 rural households in six sample villages in the Jialing River Basin of Sichuan Province, China through a village-to-household field questionnaire and applies the Multinominal Logit Model (MNL) to explore the influence of farmer househol…
_05362022	1	Weather index insurance in South Africa: An integrated approach to farmers' willingness-to-pay intentions	Mathithibane, M.S.; Chummun, B.Z.	African Review of Economics and Finance-Aref	2022		0	4	The paper assesses potential demand for index-based insurance among maize farmers through a hypothetical market scenario, investigating willingness-to-pay and prevalent factors influencing the decision-making process.
_05372022	1	Empowering the Voiceless: Securing the Participation of Marginalised Groups in Climate Change Governance in South Africa	Sibiya, N.; Sithole, M.; Mudau, L; Simatele, M.D.	Sustainability	2022	10.3390/su14127111	0	4	We examine the myriad ways in which climate change adaptation policies and strategies are developed, and we systematically discuss the factors which either facilitate or hamper the involvement of all stakeholders in the development of these intervention measures.
_05382022	1	Disaster risk management: Focused to flood hazard and its impact in Pakistan	Manzoor, A.S.; Wajidi, A.; Wagan, S.A.; Riaz, S.; Siddique, M.	Global Nest Journal	2022	10.30955/gnj.004223	0	4	This paper focuses on some of the key benefits that may be achieved in presence of a proper disaster management framework or policies and also it proposes latest technologies to deal with hazards.This paper also demonstrates a simple concept that may be adopted and implemented immediately, that may help to minimize the impact economically, socially and environmentally.
_05392022	1	A holistic modeling framework for estimating the influence of climate change on indoor air quality	Salthammer, T.; Zhao, J.Y.; Schieweck, A.; Uhde, E.; Hussein, T.; Antretter, F.; Kunzel, H.; Pazold, M.; Radon, J.; Birmili, W.	Indoor Air	2022	10.1111/ina.13039	0	4	To increase awareness for this topic, the Indoor Air Quality Climate Change (IAQCC) model system was developed, which allows short and long-term predictions of the indoor climate with respect to outdoor conditions. The IAQCC is a holistic model that combines different scenarios in the form of submodels: building physics, indoor emissions, chemical-physical reaction and transformation, mold growth…
_05402022	1	Envisioning the Indigenised university for sustainable development	Mbah, M.F.; Ajaps, S.; Johnson, A.T.; Yaffa, S.	International Journal of Sustainability in Higher Education	2022	10.1108/IJSHE-09-2021-0413	0	4	Therefore, this paper aims to identify the nature and outcomes of the university's engagement with Indigenous communities and perceptions of Indigenous knowledge systems in both academic and non-academic activities, and what might be required to foster the university's contributions towards sustainable development.
_05412022	1	Tick ecology and Lyme borreliosis prevention: a regional survey of pharmacists' knowledge in Auvergne-Rhone-Alpes, France	Bord, S.; Dernat, S.; Ouillon, L.; Rene-Martellet, M.; Vourc'h, G.; Lesens, O.; Forestier, C.; Lebert, I.	Ticks and Tick-Borne Diseases	2022	10.1016/j.ttbdis.2022.101932	0	4	The objective of this study was to assess pharmacy professionals' knowledge about both tick ecology and the appropriate measures for tick bites and Lyme borreliosis prevention. It was based on an online survey of 364 pharmacists and pharmacy assistants located in the Auvergne-Rhone-Alpes region of France.
_05422022	1	Scientific agriculture and the chimera of racialization in modernity: a global genealogy and a subtropical perception	da Silva, C.M.	Historia Unisinos	2022	10.4013/hist.2022.262.01	0	4	Based on this debate, I propose a historical genealogy focusing on the foundations of violence in agricultural practices against humans and non-humans, as a way to argue that, besides latifundia and slavery, other global historical events interfered in the production of a racialized, hierarchical, and violent agricultural paradigm.
_05432022	1	A Study on the Level of Risk Taking and Willingness of Pastoralists to Use Rangeland Insurance in the North of Iran	Yeganeh, H.; Pournemati, A.; Zamani, M.; Farsi, R.; Biswas, A.	Rangeland Ecology & Management	2022	10.1016/j.rama.2022.01.007	0	4	Pastoralists inhabiting the rangeland of northern Iran are threatened by dangers like drought, cold, floods, livestock diseases, and livestock price fluctuations. Insurance offers them a promising mechanism to manage their activities. However, information on the willingness of pastoralists to take the risk or accept insurance remains unknown. To answer this question, a cross-sectional survey was …
_05442022	1	Drought perception and field-level adaptation strategies of farming households in drought-prone areas of Afghanistan	Aliyar, Q.; Zulfiqar, F.; Datta, A.; Kuwornu, J.K.M.; Shrestha, S.	International Journal of Disaster Risk Reduction	2022	10.1016/j.ijdrr.2022.102862	0	3	Therefore, this research was carried out to assess farmers' perceptions of climate change and droughts, drought severity, impact of droughts on crop productivity, and farmers' adaptation strategies to buffer the effect of drought using primary data collected through farmer survey, and climate change analysis using the secondary data. Finally, farmers' perceptions of climate and drought were compa…
_05452022	1	Using cognition and risk to explain the intention-behavior gap on bioenergy production: Based on machine learning logistic regression method	He, K.; Ye, L.H.; Li, F.L.E.; Chang, H.Y.; Wang, A.B.; Luo, S.X.; Zhang, J.B.	Energy Economics	2022	10.1016/j.eneco.2022.105885	0	4	Based on the machine learning logistic regression method, taking biogas produced by swine manure as an example, we explore the role of cognition and risk in bridging the intention-behavior gap in bioenergy production. Unlike previous studies, we find that for bioenergy production, a pro-environmental behavior with positive externalities, an individual's perception of environmental policy plays a …
_05462022	1	Impacts of payment for forest environmental service policy in Vietnam: A case study of Muong Nhe protected area	Truong, D.D.; Dat, T.T.; Hang, N.D.; Huan, L.H.	Trees Forests and People	2022	10.1016/j.tfp.2022.100198	0	4	Payment for Forest Environmental Services (PFES) is an innovation policy in forest resource management in Vietnam since it was applied in 2011 nationwide. This paper is a case study assessing the impact of PFES policy in Muong Nhe Protected Area (MNPA), Dien Bien Province. The study surveyed 350 households in MNPA buffer zone communes combined with in-depth interviews with key informants. The res…
_05472022	1	Understanding scientists' communication challenges at the intersection of climate and agriculture	Getson, J.M.; Church, S.P.; Radulski, B.G.; Sjostrand, A.E.; Lu, J.Y.; Prokopy, L.S.	Plos One	2022	10.1371/journal.pone.0269927	0	4	Due to the polarization of climate change issues and the concurrent need for agricultural adaptation, we sought to examine how scientists communicate in this sector. A survey, administered to climate scientists and pertinent U.S. federal agency staff (response rate = 43%), was conducted to examine perspectives on communicating with five agricultural stakeholder groups: agribusinesses, crop adviso…
_05482022	1	An Assessment of Key Factors Affecting Farm Households' Livelihood Diversification Strategies Using a Novel Approach of Multivariate Probit: A Case of Rural Vietnam	Lan, N.T.H.; Fahad, S.; Tuan, N.A.; Nguyen, T.T.; Huyen, N.T.; Dung, N.T.T.; Huong, N.T.L.	Indian Journal of Economics and Development	2022	10.35716/IJED/22010	0	4	This study investigated the various factors influencing farm households' livelihood strategies and livelihood diversity that resided in the northern mountainous region of Vietnam.
_05492022	1	Farmers' Cultural Biases and Adaptation Behavior towards Drought: A Case in Sistan Plain	Karimi, H.; Ataei, P.	Journal of Agricultural Science and Technology	2022		0	4	The present study aimed to investigate farmers' drought adaptation behavior and the effect of cultural biases on it among farmers in the Sistan Plain, Iran.
_05502022	1	Farmers' Perceptions of Climate Change Risk: Comparing the Accuracy of Farmers' Perceptions with Meteorological Data in Kermanshah Township	Aliabadi, S,G,; Agahi, H,; Farhadian, H,	Journal of Agricultural Science and Technology	2022		0	3	Research sample included 217 farmers of Kermanshah Township, who were selected using multistage sampling technique.
_05512022	1	Agriculture 4.0 - Concepts, technologies and Prospects	Beluhova-Uzunova, R.; Dunchev, D.	Scientific Papers-Series Management Economic Engineering in Agriculture and Rural Development	2022		0	4	In this context, the aim of the paper is to outline the main definitions, concepts, technologies and trends in Agriculture 4.0 development and discuss the challenges, as well as opportunities and prospects.
_05522022	23	Eco-anxiety in children: A scoping review of the mental health impacts of the awareness of climate change	Léger-Goodes, T.; Malboeuf-Hurtubise, C.; Mastine, T.; Généreux, M.; Paradis, P-O.; Camden, C.	Frontiers in Psychology	2022	10.3389/fpsyg.2022.872544	0	4	The aim of this review was to: (1) identify the available evidence on the topic of eco-anxiety in children, (2) clarify the mental health consequences brought by the awareness of climate change in this population, and (3) identify knowledge gaps in the literature and considerations for future research.
_05532022	3	An integrated evaluation of mangrove health and ecosystem value to local inhabitants: a blended ecological and sociological approach	Dayal, S.; Waqa-Sakiti, H.; Tabe, T.; Hodge, S.	Macmillan Brown Centre for Pacific Studies	2022	10.26021/12508	0	4	This study comprised detailed botanical and soil analyses of the Nasilai River mangrove forests in the Rewa region of Viti Levu, the largest Fijian island.
_05542022	3	Determinants of adoption of climate-smart agricultural technologies and practices in the coffee-based farming system of Ethiopia	Diro, S.; Tesfaye, A.; Erko, B.	Agriculture & Food Security volume	2022	10.1186/s40066-022-00385-2	0	4	This study explored the adoption status of different Climate Smart Agricultural (CSA) practices and factors that influence their adoption for sustainable soil resource utilization in the changing climate.
_05552022	16	Environmental Stewardship: Confluence of Law and Religion?	Venter, F.	Potchefstroom Electronic Law Journal/Potchefstroomse Elektroniese Regsblad	2022	10.17159/1727-3781/2022/v25ia13879	0	4	The analysis leads to the notion of stewardship, a concept steeped in, but not exclusive to religion in its diverse manifestations. Examples of ecocentric religious attitudes – ranging from the traditions of the North American Anishinabek, aboriginal Australians and indigenous African culture to Buddhism and Hinduism, Judaism and Christianity in its principal manifestations – provide a broad pict…
_05562022	3	Advances in Hass avocado irrigation scheduling under digital agriculture approach ; Avances en la programación del riego de aguacate Hass bajo un enfoque de agricultura digital	Erazo-Mesa, E.; Echeverri-Sánchez, A.; Ramírez-Gil, J. G.	Revista Colombiana de Ciencias Hortícolas	2022	10.17584/rcch.2022v16i1.13456	0	4	Here, we present a mixture of well-known studies in the Hass avocado irrigation focused on proximal sensing (PS) technologies and recent studies emphasizing the potential of remote sensing (RS), and application technologies to schedule the irrigation.
_05572022	19	Commercial cash crop production and households' economic welfare: Evidence from the pulse farmers in rural China1	Ji-liang, M.A.; Fan, L.I., Hui-jie, Zhang; Nawab, K.	Journal of Integrative Agriculture	2022	10.1016/j.jia.2022.09.006	0	4	This study first investigated the determinants of household behavior in commercial pulse farming. It then examined how households' commercial pulse production improves their economic welfare.
_05582022	19	Uncertainty, anxiety, and optimism: Diverse perspectives of rainbow and steelhead trout fisheries governance in British Columbia	Kadykalo, A.N.; Jeanson, A.L.; Cooke, S.J.; Young, N.	Environmental Challenges	2022	10.1016/j.envc.2022.100610	0	4	We examine the perceptions of stakeholders, Indigenous rightsholders, and regulatory/governance groups on the current and future status of Oncorhynchus mykiss (including their resident form – rainbow trout – and their anadromous form – steelhead) populations and fisheries in British Columbia (BC), Canada from 65 qualitative interviews and 1029 quantitative survey responses.
_05592022	2	High emissions could increase the future risk of maize drought in China by 60–70 %	Jia, H.; Chen, F.; Zhang, C.; Dong, J.; Du, E.; Wang, L.	Science of the Total Environment	2022	10.1016/j.scitotenv.2022.158474	0	4	Intercomparison of the three Shared Socio-economic Pathway (SSP) scenarios based drought risks and yield loss of China was carried out using the climate models from the Coupled Model Intercomparison Project Phase 6 (CMIP6), and the hotspots of high drought risk regions were identified.
_05602022	2	A multi-criteria decision analysis model for ship biofouling management in the Baltic Sea	Luoma, E.; Laurila-Pant, M.; Altarriba, E.; Nevalainen, L.; Helle, I.; Granhag, L.; Lehtiniemi, M.; Srėbalienė, G.; Olenin, S.; Lehikoinen, A.	Science of the Total Environment	2022	10.1016/j.scitotenv.2022.158316	0	4	Applying Bayesian networks, we developed a multi-criteria decision analysis model to compare biofouling management strategies in the Baltic Sea, given the characteristics of a ship, its operating profile and operational environment, considering the comprehensive environmental impact and the monetary costs.
_05612022	6	Managed culls mean extinction for a marine mammal population when combined with extreme climate impacts	Davis, K.J.	Ecological Modelling	2022	10.1016/j.ecolmodel.2022.110122	0	4	Here, I develop stochastic matrix population models of the South American sea lion (Otaria flavescens) parameterised through a combination of species-specific field data and phylogenetic imputation using data from related species in the COMADRE animal matrix database.
_05622022	6	A governance perspective for climate change adaptation: Conceptualizing the policy-community interface in Bangladesh	Hossen, M.A; Netherton, C.; Benson, D.; Rahman, M.R.; Salehin, M.	Environmental Science and Policy	2022	10.1016/j.envsci.2022.08.028	0	4	The lesser the gap between government policy and the local community's needs for adaptation the more effective outcomes are for ensuring policy success and promoting sustainable community livelihoods or vice versa. This interface between policy and community is important for climate change adaptation which is explored in this paper along with the findings of the research project, DEltas, vulnerab…
_05632022	6	Climate change in the Catalan Pyrenees intersects with socioeconomic factors to shape crop diversity and management	Blanch-Ramirez, J.; Calvet-Mir, L.; Aceituno-Mata, L.; Benyei, P.	Agronomy for Sustainable Development	2022	10.1007/s13593-022-00806-3	0	3	To fill this gap, we conducted 24 semi-structured interviews in a study site located in the Catalan Pyrenees. Our results show for the first time in an industrialized context that farmers perceive multiple interrelated climate change impacts on local agroecosystems.
_05642022	6	Gendered perception of change in prevalence of pests and management in Zimbabwe smallholder irrigation schemes	Mwadzingeni, L.; Mugandani, R.; Mafongoya, P.L.	Agronomy for Sustainable Development	2022	10.1007/s13593-022-00814-3	0	4	This study is the first one to assess gendered perceptions on the change in prevalence and management of pests in Exchange, Insukamini, and Ruchanyu irrigation schemes in Zimbabwe.
_05652022	2	Exploring the motivational roots of farmers' adaptation to climate change‑induced water stress through incentives or norms	Zobeidi, T.; Yaghoubi, J.; Yazdanpanah, M.	Scientific reports	2022	10.1038/s41598-022-19384-1	0	4	The aim of the current study is to consider farmers' perceptions regarding the impacts of climate change on water resources and their intention toward adaptation in southwestern Iran.
_05672022	6	Delivering global water security: Embedding water justice as a response to increased irrigation efficiency	Owens, K.; Carmody, E.; Grafton, Q.; O'Donnell, E.; Wheeler, S.; Godden, L.; Allen, R.; Lyster, R.; Steduto, P.; Jiang, Q.; Kingsford, R.; Quiggin, J.	Wiley Interdisciplinary Reviews: Water	2022	10.1002/wat2.1608	0	4	In this article, we critique current approaches to governing irrigation efficiency, using a water justice lens to identify four key insights and their implications for governance.
_05682022	2	Living Customary Water Tenure in Rights-based Water Management in Sub-Saharan Africa	van Koppen, B.	IWMI Research Report	2022	10.5337/2022.214	0	4	Based on literature, this report aims to fill the knowledge gap pertaining to both water resources (as addressed in water law) and infrastructure development (key to access sufficient water when and where needed) by developing a grounded understanding of customary water tenure, with the rural farming or pastoralist community as the unit of analysis.
_05692022	1	Urban nullius? Urban Indigenous People and Climate Change	Nursey-Bray, M.; Parsons, M.; Gienger, A.	Sustainability	2022	10.3390/su141710830	0	6	Our aim was to identify scholarship that discussed how Indigenous people are affected by climate change in cities.
_05702022	6	The Assessment of Future Air Temperature and Rainfall Changes Based on the Statistical Downscaling Model (SDSM): The Case of the Wartburg Community in KZN Midlands, South Africa	Ncoyini-Manciya, Z.; Savage, M.J.	Sustainability	2022	10.3390/su141710682	0	4	The study intends to analyse historical climate (air temperature and rainfall) data from a weather station that has not been employed for climate change studies and project possible future changes in the same climate parameters due to global warming for a localised agricultural community within the sugarbelt region of KwaZulu-Natal, South Africa.
_05712022	1	Priming for individual energy efficiency action crowds out support for national climate change policy	Knook, J.; Dorner, Z.; Stahlmann-Brown, P.	Ecological Economics	2022	10.1016/j.ecolecon.2021.107239	0	4	This study analyses crowding out between the uptake of low-cost actions and the support for national climate change policy in the agricultural sector.
_05732022	1	The determinants of adapting forest management practices to climate change: Lessons from a survey of French private forest owners	Thomas, J.; Brunette, M.; Leblois, A.	Forest Policy and Economics	2022	10.1016/j.forpol.2021.102662	0	3	This article proposes to deepen our understanding of the decision-making process of private forest owners in terms of adaptation decisions towards climate change. In particular, we question whether or not French private forest owners have already implemented adaptation strategies and if yes, we identify the determinants of this decision.
_05742022	1	Response to climate change in a rain-fed crop production system: insights from maize farmers of western Kenya	Kogo, B.K.; Kumar, L.; Koech, R.; Hasan, M.K.	Mitigation and Adaptation Strategies for Global Change	2022	10.1007/s11027-022-10023-8	0	4	The purpose of this study was to examine farm-level adaptation responses towards climate change and their influencing factors, using a case study of western Kenya.
_05752022	10	Indigenous Perceptions of Factors Influencing Behavioral Intentions Towards Climate Change Mitigation: An Assessment	Basiru, I.; Liu, G.J.; Arkorful, V.E.; Lugu, B.K.; Yousaf, B.; Hussain, M.; Jama, O.M.	International Journal of Public Administration	2022	10.1080/01900692.2022.2078838	0	4	In this study, an attempt is made to understand the behavioral intentions towards climate change mitigation using Ajzen’s framework of the Theory of Planned Behavior. It examines the factors that influence mitigation behavioral intentions among local people in Ghana.
_05762022	1	Global health impact of atmospheric mercury emissions from artisanal and small-scale gold mining	Pang, Q.T.; Gu, J.; Wang, H.K.; Zhang, Y.X.	Iscience	2022	10.1016/j.isci.2022.104881	0	4	Past research has focused on the health impacts on miners and nearby residents; here, we estimate the risk for global general populations by employing a comprehensive atmosphere-land-ocean-ecosystem and exposure-risk-valuation model framework.
_05772022	1	Exploring wildlife disservices and conservation in the context of ecosystem-based adaptation: A case study in the Mt. Elgon region, Uganda	Christianson, A.B.; Montgomery, R.; Fleischman, F.; Nelson, K.C.	Ecosystem Services	2022	10.1016/j.ecoser.2022.101465	0	4	This case study applies the Common International Classification of Ecosystem Services framework to examine an ecosystem-based adaptation program in the Mt. Elgon region of Uganda.
_05782022	1	State of ambient air quality in a low-income urban settlement of South Africa	Matandirotya, N.R.; Moletsane, S.D.; Matandirotya, E.; Burger, R.P.	Scientific African	2022	10.1016/j.sciaf.2022.e01201	0	4	The purpose of the study was to investigate the quality of ambient air in a low-income urban settlement of Jabavu located within the City of Johannesburg during the year 2018. Air pollution and meteorological data were gathered from the South African Air Quality System network. The study focused on three pollutants namely PM10, SO2 and O3.
_05792022	1	Coastal Vulnerability Assessment of Bali Province, Indonesia Using Remote Sensing and GIS Approaches	Hastuti, A.W.; Nagai, M.; Suniada, K.I.	Remote Sensing	2022	10.3390/rs14174409	0	4	Therefore, the main objective of this research is to identify how vulnerable the coastal zone of Bali Province by develop a Coastal Vulnerability Index (CVI) of areas exposed to the sea-level rise on regional scales using remote sensing and Geographic Information System (GIS) approaches.
_05802022	1	Do We Really Have to Scale Up Local Approaches? A Reflection on Scalability, Based upon a Territorial Prospective at the Burkina Faso-Togo Border	Ancey, V.; Sourisseau, J.M.; Corniaux, C.	Sustainability	2022	10.3390/su141710977	0	4	We challenge this norm in the field of agricultural development, where it has recently become widespread, offering a critique and alternative approaches by presenting work conducted on the border between Burkina Faso and Togo.
_05812022	1	Replacing rice with lower water consumption crops: green policy implications for Iran	Yazdanpanah, M.; Zobeidi, T.; Sieber, S.; Lohr, K.; Homayoon, S.B.	Climate Research	2022	10.3354/cr01700	0	4	This study used the extended theory of planned behavior (TPB) to predict rice growers’ intentions to alter their current rice cropping system to other, less water-consumptive products.
_05822022	1	Antioxidant activity and the physicochemical composition of young caper shoots (Capparis spinosa L.) of different Spanish cultivars	Grimalt, M.; Hernandez, F.; Legua, P.; Amoros, A.; Almansa, M.S.	Scientia Horticulturae	2022	10.1016/j.scienta.2021.110646	0	4	The present investigation tries to raise awareness of the nutritional value of this aerial part of the caper plant and promote higher levels of consumption of this specific part, by means of the study of different cultivars located in different geographic zones.
_05832022	1	Public perceptions of blue carbon in South Korea: Findings from a choice experiment	Kim, J.H.; Nam, J.; Yoo, S.H.	Marine Policy	2022	10.1016/j.marpol.2022.105236	0	4	This article strives to assess the economic value of blue carbon judged by the public by the use of a choice experiment (CE).
_05842022	1	Pastoral practices, pressures, and human-wildlife relations in high altitude rangelands of eastern Himalaya: A case study of the Dokpa pastoralists of North Sikkim	Luxom, N.M.; Singh, R.; Theengh, L.; Shrestha, P.; Sharma, R.K.	Pastoralism-Research Policy And Practice	2022	10.1186/s13570-022-00252-6	0	4	Against the backdrop of these changes, this study aims to understand the current state of pastoralism in North Sikkim with three specific objectives: (i) to understand the current rangeland management practices of the Dokpa community; (ii) to examine the social, political and ecological stresses to continuity of traditional pastoral livelihoods; and (iii) to document the baseline on human-wildlif…
_05852022	1	Population, behavior and conservation status of the northern pig-tailed macaque (Macaca leonina) in the Inner-line reserve forest, Assam, India	Singh, B.; Rahman, A.; Talukdar, N.R.; Choudhury, P.	Tropical Ecology	2022	10.1007/s42965-022-00276-4	0	4	We studied the activity profile of the species following a focal female individual of a selected troop and have obtained information on the anthropogenic threats and other conservation issues in the forest.
_05862022	1	Small Island Developing States and climate securitisation in international politics: Towards a comprehensive conception	Rasheed, A.A.	Island Studies Journal	2022	10.24043/isj.391	0	4	This article focuses on the engagement of Small Island Developing States (SIDS) in the climate security debate launched by the United Nations Security Council. It aims to show how SIDS’ engagement in the Security Council debate can provide an innovative approach to explain and overcome some of the conceptual and policy challenges for climate securitisation at the international level.
_05872022	6	The role of education in biodiversity conservation: Can knowledge and understanding alter locals' views and attitudes towards ecosystem services?	Borresen, S.T.; Ulimboka, R.; Nyahongo, J.; Ranke, P.S.; Skjaervo, G.R.; Roskaft, E.	Environmental Education Research	2022	10.1080/13504622.2022.2117796	0	4	In this study, we tested how student knowledge, attitudes and views towards ecosystem services and biodiversity changed due to an education programme. We assessed the before and after knowledge, attitudes, and views of 180 level-two secondary school students in the Ngorongoro District, Tanzania.
_05882022	1	Do youth conceptualizations influence the inclusion of young people in sustainable agriculture intensification? Insights from Ghana and Malawi	Zulu, L.C.; Djenontin, I.N.S.; Kamoto, J.F.; Kampanje-Phiri, J.M.; Fischer, G.	Environment Development And Sustainability	2022	10.1007/s10668-022-02632-9	0	4	We examine local conceptualizations and definitions of the youth and how they influence youth inclusion in sustainable agriculture intensification (SAI) in Ghana and Malawi amidst challenges of high youth unemployment and underemployment, food insecurity, and rural out-migration.
_05892022	1	Going Underwater? Flood Risk Belief Heterogeneity and Coastal Home Price Dynamics	Bakkensen, L.A.; Barrage, L.	Review of Financial Studies	2022	10.1093/rfs/hhab122	0	3	How do climate risk beliefs affect coastal housing markets? This paper provides theoretical and empirical evidence.
_05902022	1	Agribusiness and environmental conservation in tropical forests in the eastern Amazon	Pinheiro, C.D.D.; Silva, L.C.; Matlaba, V.J.; Giannini, T.C.	Sustainable Production And Consumption	2022	10.1016/j.spc.2022.08.015	0	4	The objective of this study was to analyze the agribusiness practices adopted by cooperatives and associations of farmers in Pará state (Eastern Amazon, Brazil) and the importance they attribute to environmental conservation.
_05912022	1	Perceptions of plastic pollution in a prominent fishery: Building strategies to inform management	Wootton, N.; Nursey-Bray, M.; Reis-Santos, P.; Gillanders, B.M.	Marine Policy	2022	10.1016/j.marpol.2021.104846	0	4	Using the South Australian Marine Scalefish Fishery as a case study, we uncover levels of awareness, knowledge and concern, as well as impacts and potential solutions of marine plastic pollution from commercial and recreational fishers and fishmongers.
_05922022	1	New path creation in energy transition: Exploring the interplay between resource formation and social acceptance of biomass adoption in Europe	Panori, A.; Kostopoulos, I.; Karampinis, E.; Altsitsiadis, A.	Energy Research & Social Science	2022	10.1016/j.erss.2021.102400	0	4	The study focuses on the use of agricultural biomass (or “agrobiomass”) as a renewable energy source for heating and tries to investigate the interaction between resource formation processes during path creation, referring to knowledge creation, market formation, investment mobilization and technology legitimation, and social acceptance.
_05932022	1	Natural and Indigenous sciences: reflections on an attempt to collaborate	Kater, I.	Regional Environmental Change	2022	10.1007/s10113-022-01967-3	0	4	The purpose of this essay is two-fold. The first is to signpost natural scientists wishing to engage in collaborative research towards key texts and concepts that could aid their work. It is not an extensive review, but rather what is hopefully an accessible introduction. It is, quite simply, an essay that the author would have appreciated having access to before undertaking her work. The second …
_05942022	1	The effect of proximity to protected areas on community adaptation to environmental change	Gillespie, J.; Penny, D.	Journal Of Environmental Management	2022	10.1016/j.jenvman.2021.113805	0	4	Here, we employ social science methods to explore the impact of an internationally significant protected area on adjacent communities in the Tonle Sap Lake basin, Cambodia.
_05952022	1	Connecting to the oceans: supporting ocean literacy and public engagement	Kelly, R.; Evans, K.; Alexander, K.; Bettiol, S.; Corney, S.; Cullen-Knox, C.; Cvitanovic, C.; de Salas, K.; Emad, G.R.; Fullbrook, L.; Garcia, C.; Ison, S.; Ling, S.; Macleod, C.; Meyer, A.; Murray, L.; Murunga, M.; Nash, K.L.; Norris, K.; Oellermann, M.; Scott, J.; Stark, J.S.; Wood, G.; Pecl, G.T.	Reviews In Fish Biology And Fisheries	2022	10.1007/s11160-020-09625-9	0	4	We focus on four drivers that can influence and improve ocean literacy and societal connections to the ocean: (1) education, (2) cultural connections, (3) technological developments, and (4) knowledge exchange and science-policy interconnections. We explore how each driver plays a role in improving perceptions of the ocean to engender more widespread societal support for effective ocean managemen…
_05962022	1	Weather variability and conflict forecasts: Dynamic human-environment interactions in Kenya	Linke, A.M.; Witmer, F.D.W.; O'Loughlin, J.	Political Geography	2022	10.1016/j.polgeo.2021.102489	0	4	While conflict prediction has gained considerable attention in recent years, the existing literature has relied mainly upon aggregated data for large administrative areas or even entire countries. Such approaches obscure significant geographic variation of conflict dynamics based on household and individual experiences. Conflicts are highly localized, shaped by social and economic contexts that v…
_05972022	6	Cumulative Energy Demand and Carbon Footprint of the Greenhouse Cultivation System	Grabarczyk, R.; Grabarczyk, S.	Applied Sciences-Basel	2022	10.3390/app12178786	0	4	The paper describes the influence of horticultural production in greenhouses under Polish climate conditions on energy consumption, contributing to greenhouse gas emissions and global warming.
_05982022	1	Contextualisation of salinisation and adaptation preferences in the coastal areas of Bangladesh: Bringing together farmers' salinity perspectives into place-based policy initiatives	Islam, M.A.; de Bruyn, L.L.; Koech, R.; Warwick, N.	Land Degradation & Development	2022	10.1002/ldr.4431	0	4	The aim of this study was to examine co-located farmers' salinisation perspectives (e.g., trends, causes, impacts), and to demonstrate its potential for place-based policy initiatives and research prioritisation for sustainable agricultural development in the coastal areas.
_05992022	1	Crucial role of Arabidopsis glutaredoxin S17 in heat stress response revealed by transcriptome analysis	Rao, X.L.; Cheng, N.H.; Mathew, I.E.; Hirschi, K.D.; Nakata, P.A.	Functional Plant Biology	2022	10.1071/FP22002	0	4	In this study, we extend our investigation into the effect of AtGRXS17 and heat stress on plant growth and development.
_06002022	11	Perception on coastal erosion: An assessment of how national level coastal resilience strategies promote indigenous knowledge and affect local level adaptation in Ghanaian communities	Arkhurst, B.M.; Poku-Boansi, M.; Adarkwa, K.K.	Environmental Science & Policy	2022	10.1016/j.envsci.2022.08.019	0	4	Using an explorative qualitative case study of selected coastal communities in Ghana, the paper contributes to this gap by assessing how national level strategies impact adaptation to coastal erosion at the local level. It also examines the institutional and community perception of coastal erosion, its causes and impacts.
_06012022	6	Effects of agricultural extension system on promoting conservation agriculture in Shaanxi Plain, China	Fan L.; Ge Y.; Niu H.	Journal of Cleaner Production	2022	10.1016/j.jclepro.2022.134896	0	4	This study conducted surveys on agricultural information channels accessed by farmers, the perception of farmers and AES workers regarding AES, as well as factors that influence the AES promoting farmers' CA adoption via 363 respondents (262 farmers and 101 AES workers) in the Shaanxi Plain in northern China.
_06022022	2	Climate-friendly business: A study to assess its potential in the coastal areas of Bangladesh	Chowdhury M.A.; Tarin N.J.; Roy S.K.; Mahmood S.	Journal of Coastal Conservation	2022	10.1007/s11852-022-00914-y	0	4	Hence, the coastal areas need climate-friendly business plans to promote sustainable resource utilization while protecting the environment. Following the background, we conducted this study to understand the people’s perception of the potential of climate-friendly business in the coastal areas of Bangladesh.
_06032022	2	Integrating climate information into decision making for building resilience: A case study on farming communities in Bihar, India	Anshul A.; Mitesh S.; Srinivasan G.; Buizer J.; Finan T.; Singh K.K.; Kumar S.	Climate Services	2022	10.1016/j.cliser.2022.100328	0	4	The International Research and Applications Project (IRAP) was a research experiment aimed at improving the livelihoods of rural farmers in Bihar, India, by producing and providing them with tailored weather and climate information. Forecast Application for Risk Management in Agriculture (FARM) schools were conducted to improve the awareness of farmers about the need for climate information and c…
_06052022	6	Community perceptions of carbon farming: A case study of the semi-arid Mulga Lands in Queensland, Australia	Jassim D.; Witt B.; Evans M.C.	Journal of Rural Studies	2022	10.1016/j.jrurstud.2022.10.010	0	4	This research uses semi-structured interviews and qualitative analysis to explore community perceptions of carbon farming in the vast and remote Mulga Lands of Queensland, Australia, a region that supports nearly 200 carbon projects across 7 million hectares.
_06062022	2	Risk assessment of harmful algal blooms (HAB) occurrence in the agroecosystem: A hydro-ecologic modeling framework and environmental risk matrix	Hou C.; Chu M.L.; Guzman J.A.	Ecological Indicators	2022	10.1016/j.ecolind.2022.109617	0	4	This paper was aimed at assessing the risk of HAB occurrence in a highly cultivated watershed and evaluating the effectiveness of N and P fertilizer reduction practices in mitigating this risk under future climate projections. To achieve this objective, a modelling framework was developed for HAB risk assessment under different environmental stressors including climate changes and different land …
_06072022	2	A national hydrological projections service for Australia	Wilson L.; Bende-Michl U.; Sharples W.; Vogel E.; Peter J.; Srikanthan S.; Khan Z.; Matic V.; Oke A.; Turner M.; Co Duong V.; Loh S.; Baron-Hay S.; Roussis J.; Kociuba G.; Hope P.; Dowdy A.; Donnelly C.; Argent R.; Thomas S.; Kitsios A.; Bellhouse J.	Climate Services	2022	10.1016/j.cliser.2022.100331	0	4	Information available for Australian hydrological impact assessments to date has been produced through state and territory based regional downscaling efforts, across limited timescales and using different interpretation methods, particularly regarding downscaling and assessing hydrological impacts. To address this need, the Australian Bureau of Meteorology has released an innovative, seamless nat…
_06082022	11	Climate change perception and the adoption of innovation among mango plantation farmers in the Yilo Krobo municipality, Ghana	Asare-Nuamah P.; Antwi-Agyei P.; Dick-Sagoe C.; Adeosun O.T.	Environmental Development	2022	10.1016/j.envdev.2022.100761	0	4	Drawing on the protection motivation and the innovation diffusion theories, this study assesses the effect of climate change perceptions on the adoption of innovations among mango farmers in the Yilo Krobo Municipality, Ghana.
_06092022	6	Factors Influencing the Feasibility, Effectiveness, and Sustainability of Farmers’ Adaptation Strategies to Climate Change in The Indian Eastern Himalayan Foothills	Datta P.; Behera B.	Environmental Management	2022	10.1007/s00267-022-01724-6	0	4	Based on the primary data collected from 300 farming households of the Indian Eastern Himalayan foothills, the present study attempts to examine the efficiency of local farmers’ adaptation by developing indices combining the feasibility, effectiveness, and sustainability of the adaptation measures with the scale of actual adoption. Further, by employing multiple linear regression, the study analy…
_06102022	2	Exploring lessons from five years of biochar-producing cookstoves in the Kagera region, Tanzania	Eltigani A.; Olsson A.; Krause A.; Ernest B.; Fridahl M.; Yanda P.; Hansson A.	Energy for Sustainable Development	2022	10.1016/j.esd.2022.09.015	0	4	The present study contributes to filling this knowledge gap, by identifying key factors affecting the level of stove adoption and use, as well as biochar utilization.
_06112022	2	Climate-sensitive hydrological drought insurance for irrigated agriculture under deep uncertainty. Insightful results from the Cega River Basin in Spain	Agudo-Domínguez A.; Pérez-Blanco C.D.; Gil-García L.; Ortega J.A.; Dasgupta S.	Agricultural Water Management	2022	10.1016/j.agwat.2022.107938	0	4	This paper assesses the feasibility and robustness of an index-based insurance scheme against hydrological droughts under climate change. To this end, we develop a grand ensemble that samples both modeling and scenario uncertainty in the estimation of the insurance risk premium, so to reveal potential unfavorable surprises and minimize regret in the design of the proposed insurance scheme.
_06122022	6	The leader, the keeper, and the follower? A legitimacy perspective on the governance of varietal innovation systems for climate changes adaptation. The case of sunflower hybrids in France	Akimowicz M.; Del Corso J.-P.; Gallai N.; Képhaliacos C.	Agricultural Systems	2022	10.1016/j.agsy.2022.103498	0	4	This article tackles the issue of farmers’ varietal innovation development and adoption with the intent to highlight pathways for more resilient and sustainable agricultural systems. In particular, it explores the governance of the French sunflower varietal innovation system to assess its legitimacy. The objectives are therefore (1) to provide a relevant institutionalist framework based on the co…
_06132022	6	The influences on farmers' planned and actual farm adaptation decisions: Evidence from small-scale irrigation schemes in South-Eastern Africa	Abebe F.; Zuo A.; Wheeler S.A.; Bjornlund H.; Chilundo M.; Kissoly L.; Dube T.	Ecological Economics	2022	10.1016/j.ecolecon.2022.107594	0	4	Studies are scarce linking planned farmer adaptation practices with their actual practices over time. This study addresses this gap by investigating planned and actual adaptation behaviour, using data collected in 2014 and 2017, from various irrigation schemes in south-eastern Africa.
_06142022	6	European Green Transition Implications on Africa’s Livestock Sector Development and Resilience to Climate Change	Ndue K.; Pál G.	Sustainability (Switzerland)	2022	10.3390/su142114401	0	4	The main challenge is finding Africa’s space and position within the desired holistic approach, as Africa’s economy is agriculturally driven. One key African agricultural sub-sector significantly impacting livelihoods is livestock, which supports up to 80% of the rural livelihoods and which grapples with challenges in satisfying the needs of a fast-growing population. What could the EU green tran…
_06152022	2	Pesticide Safety Awareness among Rural Farmers in Dadinkowa, Gombe State, Nigeria	Moda H.M.; Anang D.M.; Moses N.; Manjo F.M.; Joshua V.I.; Christopher N.; Doka P.; Danjin M.	International Journal of Environmental Research and Public Health	2022	10.3390/ijerph192113728	0	4	Knowledge, awareness, and practices related to pesticide storage, handling, application, and containers disposal among the farmers were measured.
_06162022	6	Global deforestation revisited: The role of weak institutions	Moreira-Dantas I.R.; Söder M.	Land Use Policy	2022	10.1016/j.landusepol.2022.106383	0	4	This paper offers empirical-based evidence about the relationship between institutional factors and forest cover conversion. The role of weak institutions is explored by employing a logistic model of recent high-resolution global remote sensing data from the European Space Agency (ESA) Climate Change Initiative Land Cover (CCI-LC) from 1992 and 2015. We assess the cross-country associations of th…
_06172022	2	Assessment of flood vulnerability of riverine island community using a composite flood vulnerability index	Sarker M.N.I.; Alam G.M.M.; Firdaus R.B.R.; Biswas J.C.; Islam A.R.M.T.; Raihan M.L.; Hattori T.; Alam K.; Joshi N.P.; Shaw R.	International Journal of Disaster Risk Reduction	2022	10.1016/j.ijdrr.2022.103306	0	4	Therefore, this study assesses the vulnerability level of riverine island dwellers to flooding. Data were collected from 384 household heads living in geographically isolated char areas.
_06182022	2	Consumer attitudes toward dairy products from sheep and goats: A cross-continental perspective	Vargas-Bello-Pérez E.; Tajonar K.; Foggi G.; Mele M.; Simitzis P.; Mavrommatis A.; Tsiplakou E.; Habib M.R.; Gonzalez-Ronquillo M.; Toro-Mujica P.	Journal of Dairy Science	2022	10.3168/jds.2022-21894	0	4	This study aimed to assess consumer knowledge, attitudes, and perceptions toward dairy products from sheep and goats. A web-based survey was conducted in Latin America (Mexico and Chile), Europe (Italy, Spain, Greece, and Denmark), and Asia (Bangladesh).
_06192022	2	Understanding the role of groundwater in the lives of rural women in India	Swaraj A.; Maheshwari B.	World Water Policy	2022	10.1002/wwp2.12085	0	4	The main aim of this article is to examine the water challenges of Indian rural women in their routine life and discuss the impacts of depleting groundwater resources on their education, health and livelihood of their families. It also examines government policies, initiatives, and strategies that can potentially involve women in achieving sustainable water futures.
_06202022	2	Combating climate change – What, where and how to implement adaptive measures in the agriculture sector of Öland, Sweden, keeping in view the constraints of carrying capacities and risk of maladaptation	Ibrahim M.A.; Johansson M.	Land Use Policy	2022	10.1016/j.landusepol.2022.106358	0	4	This article is one step towards a deeper understanding of “what”, “where” and “how” related questions on climate change adaptation in connection to constraints of carrying capacities and risks of maladaptation. A GIS based framework was employed for generating risk maps for identification of nutrient surplus and discharge hotspots “i.e. Where to implement?”.
_06212022	2	Ecosystem-based fisheries risk assessment and forecasting considering a spatio-temporal component in Korean waters	Kim H.; Kang H.; Zhang C.-I.	Ocean and Coastal Management	2022	10.1016/j.ocecoaman.2022.106356	0	4	In this study, the IFRAME was extended to assess and forecast ecosystem dynamics and risk indices in a spatio-temporal context. The distribution of biomass and changes in risk of chub mackerel were predicted using the extended IFRAME, based on scenarios considering changes in climate and variations in fishing mortality.
_06222022	6	Environmental change and groundwater variability in South Bihar, India	Sharma A.; Maharana P.; Sahoo S.; Sharma P.	Groundwater for Sustainable Development	2022	10.1016/j.gsd.2022.100846	0	4	In the last decade, researchers have underscored the need for carrying out climate change analysis at regional and sub-regional levels. Against this backdrop, we analyzed the climatic variability and environmental changes that occurred during the last seven decades (1958–2019) and their impact on groundwater variability in South Bihar, India.
_06232022	6	Rice farmers’ perceptions about temperature and rainfall variations, respective adaptation measures, and determinants: Implications for sustainable farming systems	Khan N.A.; Shah A.A.; Chowdhury A.; Tariq M.A.U.R.; Khanal U.	Frontiers in Environmental Science	2022	10.3389/fenvs.2022.997673	0	6	This study explores farmers’ perception of and adaptation strategies to climate change and their determinants in the rice-growing zone of Punjab province, as this region of the country is highly vulnerable to climate change impacts.
_06242022	12	Impacts of climate change and environmental degradation on children in Malaysia	Sahani M.; Othman H.; Kwan S.C.; Juneng L.; Ibrahim M.F.; Hod R.; Zaini Z.I.; Mustafa M.; Nnafie I.; Ching L.C.; Dambul R.; Varkkey H.; Phung V.L.H.; Mamood S.N.H.; Karim N.; Abu Bakar N.F.; Wahab M.I.A.; Zulfakar S.S.; Rosli Y.	Frontiers in Public Health	2022	10.3389/fpubh.2022.909779	0	4	The impacts of climate change and degradation are increasingly felt in Malaysia. While everyone is vulnerable to these impacts, the health and wellbeing of children are disproportionately affected. We carried out a study composed of two major components. The first component is an environmental epidemiology study comprised of three sub-studies: (i) a global climate model (GCM) simulating specific …
_06252022	6	Climate change induced human displacement in Bangladesh: Implications on the livelihood of displaced riverine island dwellers and their adaptation strategies	Hossain B.; Shi G.; Ajiang C.; Sarker M.N.I.; Sohel M.S.; Sun Z.; Yang Q.	Frontiers in Psychology	2022	10.3389/fpsyg.2022.964648	0	4	This study intends to investigate the impact of climate change on internally displaced char people’s lives and livelihoods along with local adaptation strategies and hindrances to the coping mechanism.
_06262022	6	Implementing Local Climate Change Adaptation Actions: The Role of Various Policy Instruments in Mopane (Colophospermum mopane) Woodlands, Northern Namibia	Nikodemus A.; Hájek M.	Forests	2022	10.3390/f13101682	0	4	This study aims to investigate this subject from the mopane woodlands’ point of view to understand the implementation of policy instruments for climate change adaptation in the mopane woodlands. We conducted an online survey focusing on multiple stakeholders, experts in different sectors, and local communities.
_06272022	6	Transition to Organic Farming: A Case from Hungary	Király G.; Giuseppina R.; Tóth J.	Agronomy	2022	10.3390/agronomy12102435	0	4	In this study, we investigated the impacts of certain factors on the possibility of Hungarian farmers’ conversion to organic production in the context of climate change adaptation.
_06282022	6	Can Collecting Water Fees Really Promote Agricultural Water-Saving? Evidence from Seasonal Water Shortage Areas in South China	Li X.	Sustainability (Switzerland)	2022	10.3390/su141912881	0	4	Based on a survey and empirical analysis, this study identifies the key determinants of farmers’ agricultural water-saving behavior, particularly to verify whether collecting water fees helps to promote agricultural water-saving.
_06292022	6	Rural Farmers’ Cognition and Climate Change Adaptation Impact on Cash Crop Productivity: Evidence from a Recent Study	Khan N.; Ma J.; Kassem H.S.; Kazim R.; Ray R.L.; Ihtisham M.; Zhang S.	International Journal of Environmental Research and Public Health	2022	10.3390/ijerph191912556	0	4	This paper highlights farmers’ autonomous CC adaptation strategies and their influence on cash crop (maize for this study) yield under prevailing circumstances. The current study used a simultaneous equation model to examine the different adaptation impacts on adapters and non-adapters
_06302022	2	Evaluation of the Effects of Climate Change on Agricultural Production-La Rinconada Town Center – Ancash, Peru	Campomanes G.P.; Campomanes M.P.	Environment and Ecology Research	2022	10.13189/eer.2022.100502	0	6	The objective of this research is to evaluate the effects of climate change on agricultural production in the town of Rinconada in the district of Santa, Ancash, Peru.
_06312022	6	Social Memory in the Mekong’s Changing Floodscapes: Narratives of Agrarian Communities’ Adaptation	Tran T.A.; Rigg J.; Taylor D.; Miller M.A.; Pittock J.; Le P.T.	Human Ecology	2022	10.1007/s10745-022-00362-0	0	4	This study employs the Vietnamese Mekong floodplains as an exemplary case to illustrate how floods impact agrarian communities and how they have experienced flood alterations driven by hydropower development and climate change in recent years.
_06322022	2	Exploring farmers' perceptions and lessons learned from the 2015–2018 drought in the Western Cape, South Africa	Theron S.N.; Archer E.R.M.; Midgley S.J.E.; Walker S.	Journal of Rural Studies	2022	10.1016/j.jrurstud.2022.09.002	0	3	This study aimed to understand wheat farmers' and apple producers' perceptions of climate change and adaptation in the Western Cape, South Africa, and establish whether the recent drought offered lessons for adaptation.
_06332022	6	Analysis of perceived robustness, adaptability and transformability of Spanish extensive livestock farms under alternative challenging scenarios	Daniele B.-C.; Barbara S.; Isabel B.; Alberto G.	Agricultural Systems	2022	10.1016/j.agsy.2022.103487	0	4	The research question underlying this paper is: which resilience capacities may help livestock farmers deal with different types of challenges? The specific research objectives are: 1) to quantify the resilience capacities of robustness, adaptability and transformability and the challenges as perceived by farmers; 2) to identify the main challenges affecting the perceived resilience capacities; a…
_06342022	6	Civil society’s perception of forest ecosystem services. A case study in the Western Alps	Bruzzese S.; Blanc S.; Merlino V.M.; Massaglia S.; Brun F.	Frontiers in Psychology	2022	10.3389/fpsyg.2022.1000043	0	4	This paper investigated civil society’s perception and knowledge toward these services; in addition, the presence of attitudinal or behavioural patterns regarding individual’s preference, was assessed.
_06362022	6	Extreme Weather Events and Spiraling Debt: A Double Whammy for Bangladeshis Affected by Climate Change	Atiqul Haq S.M.	Frontiers in Psychology	2022	10.3389/fpsyg.2022.879219	0	3	The study was conducted in different areas of Bangladesh, not specifically with small-scale populations
_06372022	2	How Modelers Model: The Overlooked Social and Human Dimensions in Model Intercomparison Studies	Albanito F.; McBey D.; Harrison M.; Smith P.; Ehrhardt F.; Bhatia A.; Bellocchi G.; Brilli L.; Carozzi M.; Christie K.; Doltra J.; Dorich C.; Doro L.; Grace P.; Grant B.; Léonard J.; Liebig M.; Ludemann C.; Martin R.; Meier E.; Meyer R.; De Antoni Migliorati M.; Myrgiotis V.; Recous S.; Sándor R.; Snow V.; Soussana J.-F.; Smith W.N.; Fitton N.	Environmental Science and Technology	2022	10.1021/acs.est.2c02023	0	4	There is a growing realization that the complexity of model ensemble studies depends not only on the models used but also on the experience and approach used by modelers to calibrate and validate results, which remain a source of uncertainty. Here, we applied a multi-criteria decision-making method to investigate the rationale applied by modelers in a model ensemble study where 12 process-based d…
_06392022	2	Relative advantage and complexity: Predicting the rate of adoption of agricultural innovations	Kaine G.; Wright V.	Frontiers in Agronomy	2022	10.3389/fagro.2022.967605	0	4	In this paper we describe a novel approach to predicting rates of adoption with respect to agricultural technologies and practices drawing on a dual-process model of consumer decision-making and a method for describing the complexity of innovations in farm systems.
_06402022	2	Consumer attitudes to vertical farming in the United Kingdom and Germany	Ha B.; Roigard C.M.; Chheang S.L.; Ryan G.S.; Jin D.; Hedderley D.I.; Jaeger S.R.	Acta Horticulturae	2022	10.17660/ActaHortic.2022.1345.22	0	4	The present study explores consumer perceptions and beliefs about indoor VF, where crops are grown in vertically stacked layers under highly controlled conditions that allow for the optimisation of resource use, including nutrients, water, energy and space.
_06412022	2	Application of Discrete Choice Experiment in Agricultural Risk Management: A Review	Čop T.; Njavro M.	Sustainability (Switzerland)	2022	10.3390/su141710609	0	4	This paper reviews current knowledge on risk management in agriculture from the behavioral perspective, and from the perspective experimental economics in particular, emphasizing a discrete choice experiment approach. A discrete choice experiment (DCE) elicits stated preferences through hypothetical choices and have been extensively applied in research on risk preferences and farmers’ willingness…
_06442022	6	Climate change opportunities reduce farmers' risk perception: Extension of the value-belief-norm theory in the context of Finnish agriculture	Sorvali J.; Liu X.; Kaseva J.	Frontiers in Psychology	2022	10.3389/fpsyg.2022.939201	0	4	This research is based on the theory of value-belief-norm (VBN) as a predictive model of pro-environmental agricultural behavior. We extend the theory by studying how opportunities caused by climate change affect pro-environmental behavior in agriculture and present differences between farmer groups and experiment with the longitudinal possibilities of the theoretical model.
_06452022	2	Climate justice for the southwestern coastal region of Bangladesh	Ashrafuzzaman M.; Gomes C.; Guerra J.	Frontiers in Climate	2022	10.3389/fclim.2022.881709	0	4	This study employed the mixed method, combining qualitative and quantitative methods of data collection and analysis for development of a framework for climate justice.
_06462022	6	Factors Influencing the Adoption of Climate-Smart Agricultural Practice by Small-Scale Farming Households in Wondo Genet, Southern Ethiopia	Kassa B.A.; Abdi A.T.	SAGE Open	2022	10.1177/21582440221121604	0	4	The purpose of this study was to investigate the factors that influence farmers’ adoption of CSA practices in the Wondo Genet Woreda in southern Ethiopia.
_06472022	2	Challenges and prospects of using treated wastewater to manage water scarcity crises in the Gulf Cooperation Council countries	Qureshi A.S.	Desalination and Water Treatment	2022	10.5004/dwt.2022.28216	0	4	This paper reviews the status of available water resources in the GCC countries.
_06482022	2	Smart and Sustainable Buildings and Infrastructure	Rao V.M.; Samal A.K.	Ymer	2022	10.37896/YMER21.06/64	0	4	The Smart cities project in India and all other major projects in infrastructure, buildings, energy, social and economic infrastructure, industry and habitations, all look for leveraging technology to carbon emission standards and climate change commitments
_06502022	2	Farm level adaptation to climate change in north China: behavioural practices and potential drivers	Liu W.; Du C.; Yang T.; Jin S.	Environmental Sociology	2022	10.1080/23251042.2022.2147890	0	4	This research targeted to construct an integrated picture of the farm level adaptation to climate change in north China. We performed a field survey in Hebei province, and uncover which farmer behaviours in reality constitute an adaptation and analyses the characteristics and heterogeneity of these behaviours.
_06532022	6	The influence of socioeconomic factors on individual and household adaptation strategies to climate change risks in Port Harcourt, Nigeria	Okunola O.H.; Simatele M.D.; Olowoporoku O.	Journal of Integrative Environmental Sciences	2022	10.1080/1943815X.2022.2143821	0	4	Hence, this study addresses this need by examining the factors influencing individual and household adaptation strategies to climate risk in Port Harcourt Metropolis, Nigeria.
_06542022	10	Farmers' perspectives on the adoption of smart farming technology to support food farming in Aceh Province, Indonesia	Agussabti A.; Rahmaddiansyah R.; Hamid A.H.; Zakaria Z.; Munawar A.A.; Abu Bakar B.	Open Agriculture	2022	10.1515/opag-2022-0145	0	4	This research examined the adoption readiness in using SFT for three food commodities in Aceh Province, Indonesia, namely rice, maize, and potatoes.
_06552022	2	Impact of Climate Change and Technological Advancement on Cotton Production: Evidence from Xinjiang Region, China	Arshad M.U.; Yuanfeng Z.; Hanif S.; Fatima F.	Journal of Agricultural Science and Technology	2022		0	4	This study empirically investigated the relationship between climate and non-climate variables on Xinjiang Region's cotton production over the last three decades.
_06562022	6	Agriculture, COVID-19 and mental health: Does gender matter?	Budge H.; Shortall S.	Sociologia Ruralis	2022	10.1111/soru.12408	0	4	This article considers the impact of Coronavirus (COVID-19) on men and women on farms. Using qualitative interviews and focus groups, the impact of the pandemic on men's and women's work and social life within the family is explored.
_06572022	6	Living with typhoons and changing weather patterns: Indigenous resilience and the adaptation pathways of smallholder farmers in Taiwan	Bayrak M.M.; Hung L.-S.; Hsu Y.-Y.	Sustainability Science	2022	10.1007/s11625-022-01247-3	0	4	Indigenous resilience is an increasingly popular topic in research on how the world’s indigenous peoples cope with and adapt to global climate change. Currently, a scientific gap exists in the understanding of the factors shaping Indigenous resilience. This study aimed to address this gap by focusing on two Indigenous Tayal communities in northern Taiwan and how they have coped with and built res…
_06592022	2	Digital Agriculture in Viet Nam: Conditions and Prospect of Development	Loi N.T.N.	Agris On-line Papers in Economics and Informatics	2022	10.7160/aol.2022.140304	0	4	The real context of climate change and pandemic has emphasized the enormous significance of agriculture to society and paved a path to digitization. Each country's agricultural digitalization strategies must not only focus on the technological aspects of the production system but as well present an overview of how this field of study is establishing and developing. To address this issue, a resear…
_06622022	2	An inquiry on north-eastern Italian farmers' perception of climate change and related risks to agriculture	Nassivera F.; Gallenti G.; Carzedda M.	Italian Review of Agricultural Economics	2022	10.36253/rea-13382	0	3	Our study aims to investigate north-eastern Italian farmers' perception of climate change-related risks and attitudes towards adaptation strategies, in order to promote the adoption of effective communication strategies and the development of more attractive insurance schemes to widen famers' interests.
_06632022	21	Climate change, disaster management and primary health care in Zimbabwe	Ray S.; Goronga T.; Chigiya P.T.; Madzimbamuto F.D.	African Journal of Primary Health Care and Family Medicine	2022	10.4102/PHCFM.V14I1.3684	0	4	This article describes the role health professionals and civil society can play in educating the public on the dangers faced in the near future as a result of climate change and actions that can be taken to become more resilient and to mitigate this impact.
_06662022	6	A PLS-SEM approach to determine farmers’ awareness about climate change mitigation and adaptation strategies: pathway toward sustainable environment and agricultural productivity	Sohail M.T.	Environmental Science and Pollution Research	2022	10.1007/s11356-022-23471-1	0	4	This research was conducted in a significant agricultural region to gauge farmers’ knowledge of climate change adaption strategies.
_06672022	6	Religion and Adaptation to Climatic Variability in Agricultural Frontiers: Mennonite Farming in El Chaco, Paraguay	Trinidad-Da Silva A.; Miró J.J.; Sauri D.	Professional Geographer	2022	10.1080/00330124.2022.2111688	0	3	This article first analyzes climate data for the period 1950 through 2016 to identify potential increases in variability in temperature and precipitation trends. Second, the article examines adaptation practices to climate variability and perceptions of climate change in the region by a variety of informants, above all Mennonite cooperatives. A
_06682022	6	Impacts of local conservation strategies on forest flora species of the Ambalara forest reserve in the Wa East District, Ghana	Yahaya A.-K.; Tijani A.-F.K.; Alhassan A.	International Journal of Sustainable Development and World Ecology	2022	10.1080/13504509.2022.2120108	0	4	This study examines the impact of strategies used by local actors such as the land priest (tendaana), sectional heads, chiefs (naamene), diviners, women leaders (magazias) and youth groups on forest flora species of the forest reserve. The strategies used by local actors are taboos, creation of traditional firebelts, revered tree species, bans and awareness creation. The study reveals that, fring…
_06692022	2	Climate variability and extractivism exposures: Understanding household perspectives on livelihood resilience in rural Ghana	Tannor S.J.; Kelboro G.; Greve K.; Borgemeister C.; Tischbein B.	Extractive Industries and Society	2022	10.1016/j.exis.2022.101164	0	4	The resilience of African rural livelihoods is at risk due to over-reliance on rain-fed agriculture, which increasingly suffers from climate variability. Extractive communities are exposed to changes from extractivism and climate conditions. The double exposure framework is employed to contextualise factors influencing households’ perspectives on the overlapping impacts of these change processes …
_06712022	6	Table olive farmers’ sources of risk and risk management strategies	Tok N.	New Medit	2022	10.30682/nm2203f	0	3	This study identifies perceptions of risk sources and managements strategies in the region, clarifying their relative importance, as farmers perceive them, using a survey conducted among 121 selected purposefully farmers.
_06732022	2	‘No longer solid’: perceived impacts of permafrost thaw in three Arctic communities	Ramage J.; Jungsberg L.; Meyer A.; Gartler S.	Polar Geography	2022	10.1080/1088937X.2022.2105973	0	4	We present the results of a survey on communities' perceptions of permafrost thaw, with a focus on subsistence activities, carried out between 2019 and 2020 in Aklavik (Northwest Territories, Canada), Longyearbyen (Svalbard, Norway), and Qeqertarsuaq (Qeqertalik Municipality, Greenland).
_06742022	1	Women and climate change adaptation behaviour: What's the problem and solution?	Goli, I; Abadi, MON; Lashgarara, F; Tanaskovik, V; Chukaliev, O; Viira, AH; Pour, M; Sklenicka, P; Janeckova, K; Azadi, H	Climate and Development	2022	10.1080/17565529.2022.2121597	0	4	Therefore, the purpose of this study was to examine the behaviour of female rice farmers in Mazandaran Province, in northern Iran, toward climate change adaptation using protection motivation theory (PMT).
_06752022	7	What evidence exists on conceptual differences in climate change perceptions of smallholders? A systematic map protocol	Troncarelli, L.T.; Morsello, C.	Environmental Evidence	2022	10.1186/s13750-022-00284-w	0	8	This article is a systematic map protocol
_06762022	1	Assessing climate change-related losses and damages and adaptation constraints to address them: Evidence from flood-prone riverine communities in Southern Nigeria	Amaechina, EC; Anugwa, IQ; Agwu, AE; Ifelunini, AI; Umeonuora, TG; Okwor, CA	Environmental Development	2022	10.1016/j.envdev.2022.100780	0	4	This study was aimed at assessing climate change-related losses and damages due to floods among farm households in riverine areas of Southern Nigeria
_06772022	1	Exploring Gender and Climate Change Nexus, and Empowering Women in the South Western Coastal Region of Bangladesh for Adaptation and Mitigation	Ashrafuzzaman, M; Gomes, C; Dias, JM; Cerda, A	Climate	2022	10.3390/cli10110172	0	4	This study has been conducted to identify vulnerabilities and effects of climate change on women in 12 unions in Shyamnagar upazila in the Satkhira district in the Southwestern Coastal Region of Bangladesh (SWCRB).
_06792022	1	Combating climate change-What, where and how to implement adaptive measures in the agriculture sector of O?land, Sweden, keeping in view the constraints of carrying capacities and risk of maladaptation	Ibrahim, MA; Johansson, M	Land Use Policy	2022	10.1016/j.lusepol.2022.106358	0	4	This article is one step towards a deeper understanding of "what", "where" and "how" related questions on climate change adaptation in connection to constraints of carrying capacities and risks of maladaptation.
_06802022	1	Are We Adapting to Climate Change? Evidence from the High-Quality Agri-Food Sector in the Veneto Region	Salpina, D; Pagliacci, F	Sustainability	2022	10.3390/su141811482	0	4	In this context, understanding whether and how agents involved in agri-food GIs production are adapting to climate change is a crucial issue, together with pointing out the role played by either economic incentives or subsidies in the implementation of adaptation measures. To answer these questions, this research focuses on the case of the agri-food sector of the Veneto Region.
_06812022	1	The Adaptation Behaviour of Marine Fishermen towards Climate Change and Food Security: An Application of the Theory of Planned Behaviour and Health Belief Model	Begum, M; Masud, MM; Alam, L; Bin Mokhtar, M; Amir, AA	Sustainability	2022	10.3390/su142114001	0	4	Thus, the goal of this study is to examine the various factors that impact the adaptation behaviour of marine fishermen towards climate change.
_06822022	1	Climate Change Adaptation in Non-Timber Forest Products: How Resilient are Small Shiitake Producers?	Miyake, Y; Kohsaka, R	Journal of Sustainability Forestry	2022	10.1080/10549811.2022.2123822	0	4	This study focused on shiitake mushrooms as non-timber forestry products adapting to climate change in an area to examine the practice of sustainable forest management.
_06832022	1	Graduate Students' Knowledge Levels on Climate Change in the Departments of Agricultural Economics in Turkey	Bozoglu, M; Topuz, BK; Baser, U; Shahbaz, P; Eroglu, NA	Journal of Agricultural Science and Technology	2022		0	3	This study aimed to determine CC Knowledge Levels (CCKL) of candidate graduates and to examine the factors influencing their knowledge levels.
_06842022	1	Perceptions of the Impact of Climate Change on Performance of Fish Hatcheries in Bangladesh: An Empirical Study	Siddique, MA; Ahammad, AKS; Mahalder, B; Alam, MM; Hasan, NA; Abul Bashar; Biswas, JC; Haque, MM	Fishes	2022	10.3390/fishes7050270	0	3	This study assesses the impacts of CC on fish seed production in hatcheries from the perspective of hatchery owners. A semi-structured questionnaire survey was conducted with 60 hatchery owners in five sub-districts (Trishal, Mymensingh Sadar, Gouripur, Fulbaria, and Muktagacha) of the Mymensingh district, the highest aquaculture-producing zone in Bangladesh.
_06852022	1	Farmer adoption and intensity of use of extreme weather adaptation and mitigation strategies: evidence from a sample of Missouri farmers	Skevas, T; Massey, R; Grashuis, J	Climatic Change	2022	10.1007/s10584-022-03439-3	0	4	The aim of this study is to assess the adoption and intensity of use of extreme weather adaptation and mitigation strategies among a sample of Missouri farmers and to identify the factors that influence adaptation and mitigation behavior.
_06862022	1	Agricultural co-operatives for managing natural capital to achieve UN Sustainable Development Goals 12-15: A conceptual framework	Ghauri, S; Jackson, EL; Marinova, D; Mohammadi, H	Journal of Co-Operative Organization and Management	2022	10.1016/j.jcom.2022.100188	0	4	In this paper we explored the literature to develop a conceptual framework to determine how primary industry co-operatives (such as in agriculture and aquaculture) can play a role in managing natural capital.
_06872022	1	Willingness to Pay for Weather-Indexed Insurance: Evidence from Cambodian Rice Farmers	Wang, Q.X.; Soksophors, Y; Barlis, A; Mushtaq, S; Phanna, K; Swaans, C; Rodulfo, D	Sustainability	2022	10.3390/su142114558	0	4	This study examines Cambodian rice farmers' willingness to pay for the weather-indexed insurance (WII) proposed to manage the financial impact of shifting monsoon rainfall patterns in Battambang Province in north-western Cambodia.
_06882022	1	Wastewater reclamation trends in Thailand	Kanchanapiya, P; Tantisattayakul, T	Water Science and Techonology	2022	10.2166/wst.2022.375	0	4	This study aims to provide an overview of the wastewater reclamation, present research trends, currently operating WWTPs as well as opportunities and challenges to speed up water reuse activities in Thailand.
_06892022	1	When crop producers face dynamic climate risks in Ethiopia: exploring determinants behind choices of adaptation strategies	Bedeke, S.B.	Climate Research	2022	10.3354/cr01704	0	4	This study contributes to the existing research by identifying determinants behind the choice of adaptation strategies in 2 districts of Ethiopia.
_06902022	1	Do agricultural extension services promote adoption of soil and water conservation practices? Evidence from Northern Ghana	Danso-Abbeam, G	Journal of Agriculture and Food Research	2022	10.1016/j.jafr.2022.100381	0	4	This study examined the impact of agricultural extension services on the adoption of soil and water conservation (SWC) practices using data ob-tained from farming households in Northern Ghana.
_06912022	1	Are positive farmers more productive? Investigating the relationship between positivity ratio and agricultural productivity	Bukchin-Peles, S	Outolook on Agriculture	2022	10.1177/00307270221130087	0	4	We suggest a relation between farmers' positivity level (ratio of positive to negative emotions) and agricultural productivity. This hypothesis's theoretical roots lie in the broaden-and-build theory, which argues that the positivity level is at the core of psychological flourishing and significantly impacts social and intellectual abilities.
_06922022	1	The future of CRISPR gene editing according to plant scientists	de Lange, J; Nalley, LL; Yang, W; Shew, A; de Steur, H	Science	2022	10.1016/j.isci.2022.105012	0	4	This study surveyed 669 plant scientists globally to elicit how (which outcomes of gene editing), where (which continent) and what (which crops) are most likely to benefit from CRISPR research and if there is a consensus about specific barriers to commercial adoption in agriculture.
_06932022	1	A systematic PLS-SEM approach on assessment of indigenous knowledge in adapting to floods; A way forward to sustainable agriculture	Sohail, MT; Chen, SM	Frontiers in Plant Science	2022	10.3389/fpls.2022.990785	0	4	The present study was conducted in one of the major agriculture areas to check farmers indigenous knowledge about the impacts of floods on their farming lives, food security, sustainable development, and risk assessment.
_06942022	1	Microeconomic adaptation to severe climate disturbances on Australian coral reefs	Bartelet, HA; Barnes, ML; Cumming, GS	Ambio	2022	10.1007/s13280-022-01798-w	0	3	To address this gap, we surveyed about half (57 of 109) of Australian reef tourism operators to understand how they were affected by and responded to severe impacts from bleaching and cyclones
_06952022	1	What Drives the Adoption of Agricultural Green Production Technologies? An Extension of TAM in Agriculture	Dai, QC; Cheng, KQ	Sustainability	2022	10.3390/su142114457	0	4	Understanding farmers' intentions to use agricultural green production technologies (AGPTs) is essential for reducing agricultural pollution. Drawing on the Technology Acceptance Model (TAM), this study analyzes the impacts of government regulation and social network on farmers' AGPTs adoption behavior.
_06962022	1	The Economics of Aquatic Plants: The Case of Algae and Duckweed	Hochman, G; Palatnik, RR	Annual Review of Resource Economics	2022	10.1146/annurev-resource-111920-011624	0	4	This review examines global microalgae, seaweeds, and duckweed (MSD) production status and trends. It focuses on cultivation, recognizing the sector's existing and potential contributions and benefits, highlighting a variety of constraints and barriers over the sector's sustainable development. It also discusses lessons learned and ways forward to unlock the sector's full potential.
_06972022	1	Invasion Adaptation: A Socio-ecological Assessment of Cherry Growers' Adaptation Potential to Spotted Wing Drosophila	Capnerhurst, H; Fischer, AP; Perfecto, I	Human Ecology	2022	10.1007/s10745-022-00341-5	0	4	This study evaluated the potential of cultural management practices (CMPs) to service sustainable social and ecological adaptation to the invasive fruit fly spotted wing drosophila (SWD).
_06982022	1	Perceptional Differences on the Concept of Sustainability Between Japanese and Foreign Students	Mammadova, A	European Journal of Sustainable Development	2022	10.14207/ejsd.2022.v11n4p25	0	4	We have evaluated perceptional difference between 80 Japanese and 80 Non-Japanese students, by creating the special educational program which included topics on global and regional issues such as biodiversity loss, climate change, environmental pollution social issues like gender imbalance, health care, human rights and etc.
_06992022	9	Interactions between climate and COVID-19	Ford, J; Zavaleta-Cortijo, C; Ainembabazi, T; Anza-Ramirez, C; Arotoma-Rojas, I; Bezerra, J; Chicmana-Zapata, V; Galappaththi, EK; Hangula, M; Kazaana, C; Lwasa, S; Namanya, D; Nkwinti, N; Nuwagira, R; Okware, S; Osipova, M; Pickering, K; Singh, C; Berrang-Ford, L; Hyams, K; Miranda, JJ; Naylor, A; New, M; Berrang-Ford, PL; COVID Observatory	Lancet Planetary Health	2022	10.1016/S2542-5196(22)00174-7	0	4	In this Personal View, we explain the ways that climatic risks affect the transmission, perception, response, and lived experience of COVID-19.
_07002022	1	Hutsuls' perceptions of forests and uses of forest resource in Ukrainian and Romanian Bukovina	Mattalia, G; Stryamets, N; Balazsi, A; Molnar, G; Gliga, A; Pieroni, A; Soukand, R; Reyes-Garcia, V	International Forestry Review	2022		0	4	We examined perceptions of forest and forest resource use among two Hutsul communities in Bukovina sharing a similar cultural background but living in a region divided by the national border created between Romania and Ukraine in the 1940s.
_07012022	1	Facing marine debris in China	Kang, B; Lin, L; Li, Y; Peng, X; Sun, JC	Marine Pollution Bulletin	2022	10.1016/j.marpolbul.2022.114158	0	4	This study is about marine Debris in China
_07022022	1	Assessing Community Perceptions on Urban Flood Resilience in Sri Lanka	Hewawasam, V; Matsui, K	Geosciences	2022	10.3390/geosciences12110406	0	4	This paper examines community-specific flood resilience by looking at Sri Lanka's most flood-prone areas: the Kolonnawa and Kaduwela divisional secretariat divisions of Colombo.
_07032022	1	Future impacts of Urban and Peri-urban agriculture on carbon stock and land surface temperatures in India	Sagar, US; Singh, Y; Mahalingam, A; Malladi, T	Urban Climate	2022	10.1016/j.uclim.2022.101267	0	4	The present study aims to quantify the impact of UPA in the cities of Chennai and Bengaluru in India.
_07042022	1	When the environment is destroyed, you're destroyed: Achieving Indigenous led pipeline justice	Hurlbert, MA; Datta, R	Energy Research & Social Science	2022	10.1016/j.erss.2022.102711	0	4	Based on socio-legal applied research including a legal analysis, as well as twenty interviews with Indigenous knowledge keepers in Alberta and Saskatchewan, this article explores Indigenous perspectives surrounding oil and gas pipelines, Indigenous pipeline justice, and specifically what an Indigenous led pipeline relation would look like.
_07052022	1	Social Constructions of Health-Environment Risks: A Comparison of Fishing Community and Expert Perceptions of Cyanobacterial Blooms	Ziegler, CS; Roegner, AF; Aura, CM; Fiorella, KJ	Society & Natural Resources	2022	10.1080/08941920.2022.2135151	0	4	The study also examines resource user and expert perceptions of how these blooms have impacted the livelihoods of fishers and aquaculturalists, and how regional experts have responded.
_07062022	1	Perceptions, Problems and Prospects of Contract Farming: Insights from Rice Production in Vietnam	Tuyen, MC; Sirisupluxana, P; Bunyasiri, I; Hung, PX	Sustainability	2022	10.3390/su141912472	0	4	To address these evidence gaps, this study surveys stakeholders, ranks the perceived advantages and disadvantages of CF, and investigates the problems and prospects of CF.
_07072022	1	On the road to sustainable transport: Acceptance and preferences for renewable fuel production infrastructure	Linzenich, A; Engelmann, L; Arning, K; Becker, T; Wolff, M; Walther, G; Ziefle, M	Frontiers in Energy Research	2022	10.3389/fenrg.2022.989553	0	4	Using a conjoint analysis approach, the current study investigates preferences of laypeople (n = 303) for fuel production facilities in terms of siting location, plant size, raw material used in the production, and raw material transport.
_07092022	1	Evaluation of agricultural drought in South Korea using socio-economic drought information	Lee, JW; Hong, EM; Kim, JU; Jang, WJ; Jung, CG; Kim, SJ	International Journal of Disaster Risk Reduction	2022	10.1016/j.ijdrr.2022.102936	0	4	The objectives of this study were to analyze the correlation between a socioeconomic drought information (SEDI) based on Internet news articles and agricultural drought data and to determine whether the SEDI can provide reliable information regarding damage due to agricultural drought.
_07102022	1	Barriers and Opportunities: Specialty Cultivated Mushroom Production in the United States	Moxley, A; Ebel, R; Cripps, CL; Austin, CG; Stein, M; Winder, M	Sustainability	2022	10.3390/su141912591	0	4	This study looked at the barriers to and opportunities for cultivating, marketing, and consuming SCMs in the US by conducting a producer survey with SCM facilities in the US (n = 63).
_07112022	1	Expert perceptions of seaweed farming for sustainable development	Spillias, S; Cottrell, RS; Kelly, R; O'Brien, KR; Adams, J; Bellgrove, A; Kelly, B; Kilpatrick, C; Layton, C; Macleod, C; Roberts, S; Stringer, D; McDonald-Madden, E	Journal of Cleaner Production	2022	10.1016/j.jclepro.2022.133052	0	4	The aim of this paper is to outline the opportunities for, and threats from, seaweed farming in the context of sustainability.
_07122022	1	Estimating the value of ecosystem services in agricultural landscapes amid intensification pressures: The Brazilian case	Parron, LM; Villanueva, AJ; Glenk, K	Ecosystem Services	2022	10.1016/j.ecoser.2022.101476	0	4	In this context, the present paper provides estimates of the value of ES related to changes in land use and management in intensive agricultural landscapes in Brazil, using a discrete choice experiment.
_07132022	1	The market-society-policy nexus in sustainable agriculture	Diaz-Siefer, P; Fonturbel, FE; Berasaluce, M; Huenchuleo, C; Lal, R; Mondaca, P; Celis-Diez, JL	Environment Development and Sustainability	2022	10.1007/s10668-022-02691-y	0	4	In this scientific essay, we aimed to answer this question not only by analyzing agricultural systems but also by the associated actors. Specifically, this scientific essay analyzed and discussed how agricultural systems integrate with the surrounding market, society, and policies.
_07142022	1	Land Use and Land Cover Change Dynamics and Perceived Drivers in Rangeland Areas in Central Uganda	Kuule, DA; Ssentongo, B; Magaya, PJ; Mwesigwa, GY; Okurut, IT; Nyombi, K; Egeru, A; Tabuti, JRS	Land	2022	10.3390/land11091402	0	4	The aim of the study was to determine the perceived drivers of land use and land cover change in of Nakasongola district in the Central Uganda district to support decision making for present and future rangeland management.
_07152022	1	Trehalose: A Key Player in Plant Growth Regulation and Tolerance to Abiotic Stresses	Hassan, MU; Nawaz, M; Shah, AN; Raza, A; Barbanti, L; Skalicky, M; Hashem, M; Brestic, M; Pandey, S; Alamri, S; Mostafa, YS; Sabagh, AEL; Qari, SH	Journal of Plant Growth Regulation	2022	10.1007/s00344-022-10851-7	0	4	This work aims to systematically review Tre's role as stress tolerance molecule and its crosstalk with other osmolytes under stress conditions, explaining mechanism of stress tolerance and pointing out areas for future research.
_07162022	1	Fishermen's perceptions of constraints on adaptive capacity in the California market squid and California spiny lobster fisheries	Powell, F; Levine, A; Ordonez-Gauger, L	Frontiers in Marine Science	2022	10.3389/fmars.2022.1028280	0	4	Using fishermen interviews and feedback sessions, we explored fishermen's perceptions of constraints on their ability to adapt to change in two fisheries in the California Current System: California spiny lobster and California market squid.
_07172022	1	Assessment of the Financial Benefits from Wind Farms in US Rural Locations	Haces-Fernandez, F	Journal of Risk and Financial Management	2022	10.3390/jrfm15100423	0	4	This article is about financial benefits from wind farms
_07182022	1	Ecosystem Services and Linkages of Naturally Managed Monotheca buxifolia (Falc.) A. DC. Forests with Local Communities across Contiguous Mountainous Ranges in Pakistan	Ali, F; Khan, N; Rahmonov, O	Biology-Basel	2022	10.3390/biology11101469	0	4	The present study was designed to illuminate the link between mountain society and the consumption of the benefits from Monotheca phytocoenoses using the ecosystem services concept from the sphere of the socio-ecological system to cultural relations.
_07192022	1	Vulnerability, impact and adaptation strategies of female farmers to climate variability	Dibakoane, S; Siyongwana, P; Shabalala, AN	Jamba-Journal of Disaster Risk Studies	2022	10.4102/jamba.v14i1.1302	0	4	This paper investigates the participation of women in crop production, key challenges and their coping strategies for climatic disturbances.
_07202022	1	Weakening of Coastlines and Coastal Erosion in the Gulf of Guinea: The Case of the Kribi Coast in Cameroon	Fendoung, PM; Tchindjang, M; Hubert-Ferrari, A	Land	2022	10.3390/land11091557	0	4	The objective of this work is to analyze the kinematics of the Kribian coastline between 1973 and 2020; to quantify the levels of retreat, accretion, and stability; and finally, to discuss the factors influencing the evolution of the coastline.
_07212022	1	An inventory of crop wild relatives and wild-utilized plants in Canada	Ulrich, JC; Moreau, TL; Luna-Perez, E; Beckett, KIS; Simon, LK; Migicovsky, Z; Diederichsen, A; Khoury, CK	Crop Science	2022	10.1002/csc2.20807	0	4	To assess current ex situ conservation of these plant species, we gathered a virtual metacollection of accession data from botanical gardens and national genebanks.
_07222022	1	Through the Eyes of Forest Visitors-Perception and Scenic Preferences of Munich's Urban Proximate Woodlands	Lupp, G; Kantelberg, V; Fath, J; Hirschbeck, T; Kasbauer, C; Ritter, A; Schisslbauer, J; Pauleit, S	Forests	2022	10.3390/f13101584	0	3	Reflecting these management objectives, we examined the perception and scenic preferences of the resulting forest stands in Munich ' s urban proximate woodlands.
_07232022	1	A field experiment exploring disturbance-and-recovery, and restoration methodology of Zostera capensis to support its role as a coastal protector	Amone-Mabuto, M; Hollander, J; Lugendo, B; Adams, JB; Bandeira, S	Nordic Journal of Botany	2022	10.1111/njb.03632	0	4	The following paper present a field experiment from Mozambique concerning disturbance-and-recovery effects of Zostera capensis, a highly impacted seagrass species in the region.
_07242022	1	Implementation of Access and Benefit Sharing (ABS) from Biological Resources in the State of Gujarat	Kumar, D; Shanthakumar, S; Banerjee, M	Asian Biotechnology and Development Review	2022		0	4	For this paper, data related to Biodiversity Management Committees (BMCs), People's Biodiversity Registers (PBRs), and the status of applications for access and benefit sharing in states was gathered and analysed for the status of the implementation of access and benefit sharing (ABS) from biological resources in Gujarat.
_07252022	1	Factors Influencing Risk during Wildfires: Contrasting Divergent Regions in the US	Noonan-Wright, E; Seielstad, C	Fire- Switzerland	2022	10.3390/fire5050131	0	3	Risk characterized by U.S. land managers during wildfires was evaluated from 2010-2017 to identify factors driving risk perceptions. Annotation from 282 wildfires in two regions with distinctive risk profiles, the Northwest and Southwest Geographic Areas, were qualitatively coded using the risk assessment framework of hazards, values, and probability from the Relative Risk Assessment in the Wildl…
_07262022	1	Understanding How Marine Protected Areas Influence Local Prosperity-A Case Study of Gili Matra, Indonesia	Rosadi, A; Dargusch, P; Taryono, T	International Journal of Environmental Research and Public Health	2022	10.3390/ijerph192013508	0	4	Therefore, stakeholders' perceptions of MPAs are fundamental in the planning and implementation of MPAs, which could improve the prosperity of the coastal communities.
_07272022	1	Factors Affecting Farmers' Adoption of Flood Adaptation Strategies Using Structural Equation Modeling	Faruk, MO; Maharjan, KL	Water	2022	10.3390/w14193080	0	4	This study integrates psychological aspects based on PMT to assess farmers' flood adaptability.
_07282022	1	Wildfire imagery reduces risk information-seeking among homeowners as property wildfire risk increases	Flint, HB; Champ, PA; Meldrum, JR; Brenkert-Smith, H	Communications Earth & Environment	2022	10.1038/s43247-022-00505-7	0	4	We tested whether this expectation matched homeowner response in the United States.
_07292022	1	How do value-judgements enter model-based assessments of climate sensitivity?	Undorf, S; Pulkkinen, K; Wikman-Svahn, P; Bender, FAM	Climatic Change	2022	10.1007/s10584-022-03435-7	0	3	Based on the argument that awareness of values in the scientific process is a necessary first step to both avoid bias and attune science best to the needs of society, an analysis of the role of values in the physical climate science production process is provided. Model-based assessment of climate sensitivity is taken as an illustrative example; climate sensitivity is useful here because of its k…
_07302022	1	Mapping cultural ecosystem services in the hyper arid environment of south of Jordan	Albalawneh, A; Al-Assaf, A; Sweity, A; Abu Hammour, W; Kloub, K; Hjazin, A; Kabariti, R; Abu Nowar, L; Tadros, MJ; Aljaafreh, S; Diab, M; Alwidyan, J; Albashbsheh, G; Haddad, N	Frontiers in Environmental Science	2022	10.3389/fenvs.2022.866309	0	4	This study aimed to allocate and map the CESs in the hyper arid region at the southern part of Wadi Araba as a unique ecosystem in Jordan.
_07312022	1	Addressing the vexing educational challenges of biodiversity loss: A photo-based intervention	Gehlbach, H; Mu, N; Arcot, RR; Chuter, C; Cornwall, KJ; Nehring, L; Robinson, CD; Vriesema, CC	Contemporary Educational Psychology	2022	10.1016/j.cedpsych.2022.102096	0	4	Focusing on the valuing component of expectancy -value theory, we evaluated the potential of photographs to affect participants' emotional reactions, valuing of biodiversity, pro-environmental behaviors, and content-relevant learning.
_07322022	1	Testing the influence of visual framing on engagement and pro-environmental action	Salazar, G; Monroe, MC; Ennes, M; Jones, JA; Verissimo, D	Conservation Science and Practice	2022	10.1111/csp2.12812	0	4	We conducted a 6-week public experiment at the Florida Museum of Natural History in Gainesville, Florida, to test whether viewing a photography exhibit featuring images of the impacts of marine plastic pollution on ocean ecosystems (negative valence) or images of pristine ocean ecosystems (positive valence) would increase engagement, monetary donations to conservation, and pledges to help protect…
_07332022	4	Traditional agroecological knowledge and practices: The drivers and opportunities for adaptation actions in the northern region of Ghana,	Yeleliere, E.; Yeboah, T.; Antwi-Agyei, P.; Peprah, P.	Regional Sustainability	2022	10.1016/j.regsus.2022.11.002	0	4	Using a multi-scale mixed method approach, we conducted key informant interviews (n ​= ​12), focus group discussions (n ​= ​5), and questionnaire surveys (N ​= ​220) to explore the traditional agroecological knowledge and practices, the influencing factors, and the opportunities smallholder farmers presented for achieving resilient agricultural systems.
_07342022	4	Soil seed bank distribution and restoration potential in the vegetation of Buska Mountain range, Hamar district, southwestern Ethiopia	Bekele, M.; Demissew,S.; Bekele, T.; Woldeyes, F.	Heliyon	2022	10.1016/j.heliyon.2022.e11244	0	4	The study was conducted in the Buska Mountains of the Hamar area in south-western Ethiopia and determined the composition, density and vertical distribution of soil seed banks under various land-use systems and soil layers.
_07352022	4	Farming systems research: Concepts, design and methodology	Behera, U.K.; France, J.	Advances in Agronomy	2022	10.1016/bs.agron.2022.08.001	0	4	Farming systems research (FSR) therefore involves a multidisciplinary whole-farm approach and is effective in solving the problems of smallholders and marginal farmers, dominant in Asian and other countries in the world. In this chapter, we give a holistic picture of the research methodology followed in conducting FSR globally.
_07362022	4	Information constraint and farmers’ willingness to pay for an irrigation scheduling tool	Martey, E.; Etwire, P.M.; Adombilla, R.; Abebrese, S. O.	Agricultural Water Management	2022	10.1016/j.agwat.2022.108043	0	4	This paper assesses how information on the Wetting Front Detector influences farmers’ willingness to pay (WTP).
_07382022	5	Electrochemical detection of selected heavy metals in water: a case study of African experiences	Okpara EC, Fayemi OE, Wojuola OB, Onwudiwe DC, Ebenso EE.	RSC Adv	2022	10.1039/d2ra02733j	0	4	Hence, a global campaign has been launched to ensure constant assessment of the presence of these metals in the environment and to promote awareness of dangers associated with unsafe exposure to them.
_07402022	3	Community-based adaptation practices to cope with drought in the era of climate change in a rural community in Limpopo Province, South Africa	Rankoana, S.A.	Natural Resources and Sustainable Development	2022	10.31924/nrsd	0	4	This study examined community-based drought adaption measures in a rural community in South Africa's Limpopo Province.
_07422022	3	Sorghum as a household food and livelihood security crop under climate change in South Africa: A review	Dunjana, N.; Dube, E.; Chauke, P. ; Motsepe, M.; Madikiza, S.; Kgakatsi, I.; Nciizah, A.	South African Journal of Science	2022	10.17159/sajs.2022/13340	0	4	Article about sorghum and is a review.
_07432022	3	Disaster-Induced Resettlements: the Resilience Of Flood-Affected Households In Dar Es Salaam, Tanzania	John, R.	Geography, Environment, Sustainability	2022	10.24057/2071-9388-2021-027	0	4	This paper presents empirical findings on the livelihood situation of flood-resettled households in Dar es Salaam.
_07442022	3	Perception and adaptation strategies of smallholder farmers to drought risk: a scientometric analysis	Ogundeji, A. A. ; Okolie, C. C.	Agriculture	2022	10.3390/agriculture12081129	0	4	We used the bibliometric method to analyze 121 publications from the Scopus database to better understand the existing situation and trends in the field of drought risk.
_07462022	3	The Readiness Of Smallholders To Pursue The Malaysian Sustainable Palm Oil Certification For Conservation And Sustainability Initiative: A Qualitative Study In 2020	Rahmat, S.R.; Purwaningrum, F.; Salim, A.M.; Shamsurijan, M.S.; Ann, L.C.; Mohamad, M.F.B	Journal of Positive School Psychology	2022		0	4	The main objectives of this study are to ascertain the level of readiness for and implementation of Malaysian Sustainable Palm Oil (MSPO) by organised smallholders and participating agencies, as well as to gain an understanding of the issues confronting the palm oil industry, including the challenges posed by Climate Change and the COVID-19 pandemic.
_07482022	3	Smallholders' coping strategies in response to climate variability in semi-arid agro-ecozones of Upper Eastern Kenya	Ngetich, F.K.; Mairura, F.S.; Musafiri, C.M.; Kiboi, M.N.; Shisanya, C.A.	Social Sciences & Humanities Open	2022	10.1016/j.ssaho.2022.100319	0	4	This study was implemented to identify the socioeconomic drivers and determinants of adaptation to rainfall variability at the farm level in contrasting agro-ecological zones of Kenya.
_07492022	3	The "Sorondrano" rain ritual: perception and driving forces of actors in the face of climatic variability in southern Madagascar	Rasolondraizafy, J.F.; Ramananarivo, R.; Razafindraibe, R.; Ranaivoson, R.E.	Technium Social Sciences Journal	2022	10.47577/tssj.v36i1.7402	0	4	This paper aims to analyze the manifestation of the “Sorondrano” rain ritual and to assess community perceptions of its expected impacts in the face of extremely dry years over the past 38 years.
_07502022	3	Floristic analysis of Medicinal Plants from the Sholas of Nilgiris, Tamil Nadu, India	Kumar, S. V.; Kingsley, J. D.; Dharani, S.; Narayanan, N.; Thejan, S.M.	Journal of Drug Delivery and Therapeutics	2022	10.22270/jddt.v12i6.5767	0	4	Medicinal plant documentation is a wide field of research to identify the chronicle of indigenous knowledge about plant its usage and scientifically validating the valuable species. Several field trips were carried out in Nilgiri hills between September 2021 – January 2022, covering different seasons, in order to know the phenology of the plants, Intensive and extensive field surveys was done in …
_07512022	3	Analysis of the challenges of climate smart agricultural practices among crop farmers in North-West, Nigeria	Ekpa, D.; Tiri, G.D.; Ekpa, M.O.	Journal of Agriculture and Environment	2022		0	4	This study analyses the challenges of crop farmers in using climate smart agricultural practices (CSAPs) in Katsina and Sokoto states, Northwest Nigeria to target policy effort.
_07532022	6	Climate values as predictor of climate change perception in the Kingdom of Saudi Arabia	Arnout B.A.	Frontiers in Psychology	2022	10.3389/fpsyg.2022.1044697	0	3	This study aimed to identify and understand the nature and dynamics of public perceptions of climate change among Arab citizens and detect the level of climate change perception (CCP) and climate values (CV).
_07542022	16	Good governance for sustainable blue economy in small islands: Lessons learned from the Seychelles experience	Benzaken D.; Voyer M.; Pouponneau A.; Hanich Q.	Frontiers in Political Science	2022	10.3389/fpos.2022.1040318	0	4	Based on a typology of “good governance” adapted from existing global typologies, we investigated the role of blue economy governance in enabling integration.
_07582022	6	The Impact of Farmers’ Adaptation to Climate Change on Rice Yields: Implications for Sustainable Food Systems	Khan N.A.; Khanal U.; Wilson C.; Shah A.A.; Tariq M.A.U.R.	Sustainability (Switzerland)	2022	10.3390/su142316035	0	3	The household survey was conducted in the Punjab province of Pakistan, and farmers were interviewed face-to-face. We employed a simultaneous equations model to assess the differential impacts of climate change adaptation on adapting and non-adapting farmers’ rice yields.
_07592022	2	Socio-economic factors influencing the adoption of low carbon technologies under rice production systems in China	Chen Z.-D.; Chen F.	Carbon Balance and Management	2022	10.1186/s13021-022-00218-6	0	3	Thus, the objectives of the study were to (1) investigate the public perception and preferences of LCTs in rice production of China, and (2) analyze the influences of the factors on farmer’s decision in adopting LCTs in rice production.
_07602022	2	Environmental Life Cycle Assessment in Organic and Conventional Rice Farming Systems: Using a Cradle to Farm Gate Approach	Amirahmadi E.; Moudrý J.; Konvalina P.; Hörtenhuber S.J.; Ghorbani M.; Neugschwandtner R.W.; Jiang Z.; Krexner T.; Kopecký M.	Sustainability (Switzerland)	2022	10.3390/su142315870	0	3	The main goal of this study was to compare the environmental impacts of conventional and organic rice farming.
_07612022	2	Climate change impacts and the rice farmers' responses at irrigated upstream and downstream in Indonesia	Arifah; Salman D.; Yassi A.; Bahsar-Demmallino E.	Heliyon	2022	10.1016/j.heliyon.2022.e11923	0	3	The focus area was in Gantarang (Figure 1), the largest rice-producing sub-district with the biggest irrigated rice fields in Bulukumba Regency
_07622022	6	Reviving traditional rain-water harvesting system and artificial groundwater recharge	Laskar N.	Sadhana - Academy Proceedings in Engineering Sciences	2022	10.1007/s12046-022-02035-6	0	4	Article about rain-water harvesting. Rain-water harvesting system plays a major role in climate change, though it will have less impact in arid regions. It reduces the uncertainty of domestic water in arid areas, and improves internal water safety. For the proper application of a rain-water harvesting system, effective socio-political policies and community mass awareness should be put in place. …
_07632022	2	The floods of 2022: Economic and health crisis hits Pakistan	Iqbal M.; Rabbani A.; Haq F.; Bhimani S.	Annals of Medicine and Surgery	2022	10.1016/j.amsu.2022.104800	0	4	Article about floods in Pakistan.
_07642022	2	Knowledge of Mongolian veterinarians towards canine vector-borne diseases	Davitt C.; Traub R.; Batsukh B.; Battur B.; Pfeffer M.; Wiethoelter A.K.	One Health	2022	10.1016/j.onehlt.2022.100458	0	3	A hardcopy questionnaire was delivered through the Mongolian Veterinary Medical Association to a cohort of veterinarians representing 39% of Mongolia's total veterinary workforce with a 53% response rate. A total of 297 participants were included in the final study.
_07652022	6	A bibliometric analysis of climate change risk perception: Hot spots, trends and improvements	Fan J.; Liu G.; Xia Z.; Cai S.	Frontiers in Environmental Science	2022	10.3389/fenvs.2022.917469	0	8	To provide valuable insights for understanding and summarizing the research trends and prospects on climate change risk perception, this study takes a qualitative and quantitative analysis by using bibliometric tools. This analysis presents information related to authors, countries, institutions, journals, top cited publications, research hot spots, trends, and prospects. The analysis involved 44…
_07662022	2	Reconceptualizing the Environmental History of Sixth-Century Italy and the Human-Driven Transformations of Its Landscapes	Schoolman E.M.	Studies in Late Antiquity	2022	10.1525/sla.2022.6.4.707	0	4	Taking two sites as case studies, a local perspective from Rieti in central Italy and a larger regional synthesis from Sicily, we see records that demonstrate the impact of different human drivers. The arrival of the Lombards and changing economic and administrative systems were the main factors in the transformation of landscapes during this period as local communities continued the management o…
_07672022	2	System Structure–Based Drought Disaster Risk Assessment Using Remote Sensing and Field Experiment Data	Cui Y.; Tang H.; Jin J.; Zhou Y.; Jiang S.; Chen M.	Remote Sensing	2022	10.3390/rs14225700	0	4	This study presented a chain transmission system structure of drought disaster risk, which meant that drought disaster loss risk R was derived from drought hazard H by the transformation of drought disaster vulnerability V.
_07682022	6	Public Perceptions of Faecal Sludge Biochar and Biosolids Use in Agriculture	Nicholas H.L.; Halfacree K.H.; Mabbett I.	Sustainability (Switzerland)	2022	10.3390/su142215385	0	4	In this study of the public in Swansea, Wales, an online survey examines their awareness of, and comfort levels of eating food grown using biosolids, wood biochar and faecal sludge biochar. Our findings show that males were almost twice as likely than females to have a positive perception of biosolids (OR 1.91, p value 0.004) and faecal sludge biochar (OR 2.02, p value 0.03).
_07692022	6	Environmental Impact Assessment of an Organic Wine Production in Central Italy: Case Study from Lazio	Vinci G.; Prencipe S.A.; Abbafati A.; Filippi M.	Sustainability (Switzerland)	2022	10.3390/su142215483	0	4	This study examined the environmental impact assessment of organic wine production in the Lazio region, by performing a “cradle-to-gate” approach according to the life cycle assessment (LCA) methodology.
_07702022	2	Agricultural Land-Use Systems and Climate Change among Small Farmers in Sub-Saharan Africa: Relationship and Evidence of Adaptive Processes in Nigeria	Apata T.G.; Ogunleye K.; Badmus A.; Adewoyin O.; Ojo O.; Bamisaye O.; Omoju O.; Alabi O.	Sustainability and climate change	2022	10.1089/scc.2022.0081	0	4	This article examines land-use management and its relationship to climate change and the adaptive processes utilized by the farmers in rural Nigeria.
_07712022	2	Study on the Evolution Mechanism of Ecosystem Services in Karst Mountainous Areas from the Perspective of Humanities	Miao P.; Zhao X.; Pu J.; Huang P.; Shi X.; Gu Z.	International Journal of Environmental Research and Public Health	2022	10.3390/ijerph192013628	0	4	Taking Guangnan County, a typical karst mountainous area in Yunnan Province, as an example, this study analyzes the evolutionary characteristics of six types of ESS and the driving mechanism of the change in ESS from the anthropogenic macro and micro perspective using questionnaire surveys and the multivariate logistic model.
_07722022	2	The Status of Gillnet, Stow-Net and Trawl Fishing in the Soc Trang-Bac Lieu Coastal Region, Vietnam	Hung H.P.; Quynh V.L.K.; Van Hieu M.	Journal of Fisheries and Environment	2022		0	4	We investigated the species composition of fish stocks along this coastline of Vietnam, and examined the current status of fishers and the gears they use, their fish catches, and the economic returns from each of the three net types.
_07732022	2	Acceptance of a sterile male releases pilot project to reduce Aedes aegypti (Linnaeus, 1762) (Diptera: Culicidae) populations and its associated factors: A community-based cross-sectional survey in South Chiapas, Mexico	Jiménez-Alejo A.; Pacheco-Soriano A.L.; Liedo P.; Marina C.F.; Bond J.G.; Rodríguez-Ramos J.C.; Valle-Mora J.; Dor A.	Acta Tropica	2022	10.1016/j.actatropica.2022.106573	0	4	The sterile insect technique, on the other hand, is a non-polluting and environment-friendly technique. The use of sterile insects is generally well established in agriculture, but human health interventions often require a consensus that combines social perceptions with scientific evidence. Factors associated with acceptance of the releases of sterile male Aedes aegypti mosquitoes were assessed …
_07742022	2	Climate-Smart Livelihood - A Case Study of Dodaballapura Taluk of Bangalore Rural District	Sagarika M.P.; Rajeshwari U.R.	Indian Journal of Environmental Protection	2022		0	4	This study tries to explore the adaptation of climate smart livelihood techniques by the farmers in the Doddaballapur taluk of Bangalore rural district. T
_07752022	6	Determinants of climate risk management in paddy and milled rice marketing in Nigeria	Onyeneke R.U.; Amadi M.U.; Njoku C.L.	International Journal of Global Warming	2022	10.1504/ijgw.2022.127063	0	3	The paper examined climate risk management in rice marketing in Ebonyi State, Nigeria using primary data from 112 paddy rice and 172 milled rice traders.
_07762022	2	Green innovation in agriculture development: the impact of environment awareness, technology spillover, and social networks	Hien B.T.; Chi N.T.K.	International Journal of Sustainable Agricultural Management and Informatics	2022	10.1504/ijsami.2023.127539	0	4	This study proposed the relationships among environment awareness, technology spillover (TS), social networks, and green innovation. Additionally, this study also investigates moderating role of social networks on green innovation and sustainable development.
_07772022	6	‘I was born here, I will die here’: climate change and migration decisions from coastal and insular Guinea-Bissau	Santos C.; Mourato J.M.	Geografiska Annaler, Series B: Human Geography	2022	10.1080/04353684.2022.2154689	0	4	This paper shows how coastal and island peoples of Guinea-Bissau continue to prefer staying put over migrating when faced with manifestations of climate change and environmental disrepair.
_07792022	2	Energy–poverty–climate vulnerability nexus: an approach to sustainable development for the poorest of poor	Yadava R.N.; Sinha B.	Environment, Development and Sustainability	2022	10.1007/s10668-022-02812-7	0	4	The study attempted to understand and analyse the nexus between poverty, energy access and climate vulnerability of the most impoverished villages of India.
_07802022	2	Smallholder farmers' perceptions of the natural and anthropogenic drivers of deforestation and forest degradation: a case study of Murehwa, Zimbabwe	Mataruse P.T.; Nyikahadzoi K.; Fallot A.	Transactions of the Royal Society of South Africa	2022	10.1080/0035919X.2022.2152507	0	4	The study sought to establish smallholder farmers’ perceptions on the multiplicity and complexity of factors to which they attribute deforestation and forest degradation.
_07812022	6	Climate change, extreme events and mental health in the Pacific region	Leal Filho W.; Krishnapillai M.; Minhas A.; Ali S.; Nagle Alverio G.; Hendy Ahmed M.S.; Naidu R.; Prasad R.R.; Bhullar N.; Sharifi A.; Nagy G.J.; Kovaleva M.	International Journal of Climate Change Strategies and Management	2022	10.1108/IJCCSM-03-2022-0032	0	4	This paper aims to address a gap in investigating specific impacts of climate change on mental health in the Pacific region, a region prone to extreme events.
_07822022	6	Factors influencing the adoption of sustainable agricultural practices: the case of seven horticultural farms in the United Kingdom	Feliciano D.	Scottish Geographical Journal	2022	10.1080/14702541.2022.2151041	0	3	Seven horticultural farmers and farm managers across the UK were interviewed to investigate the implementation of sustainable practices, and the motivations and enablers for adoption, as well as perceptions on sustainability and climate change. Factors influencing adoption mainly were efficiency and cost reduction, regulations, and market demand, even though, environmental, and social consciousne…
_07832022	2	Perception of and adaptation to climate change: the case of wheat farmers in northwest Bangladesh	Tasnim Z.; Saha S.M.; Hossain M.E.; Khan M.A.	Environmental Science and Pollution Research	2022	10.1007/s11356-022-24478-4	0	3	Therefore, two northwestern districts, Dina_x0002_jpur and Thakurgaon, were selected purposively since they hold a signifcant share (18.89%) in the national wheat pro_x0002_duction (BBS 2020). Then, Birganj Upazila (sub-district) from Dinajpur and Thakurgaon Sadar and Pirganj Upazila from Thakurgaon were selected based on the production of wheat (Fig. 1).
_07842022	2	Quantifying households' vulnerability, regional environmental indicators, and climate change mitigation by using a combination of vulnerability frameworks	Fahad S.; Su F.; Wei K.	Land Degradation and Development	2022	10.1002/ldr.4501	0	4	Article about vulnerability.
_07852022	16	Integrated Participatory Approach Reveals Perceived Local Availability of Wild Edible Plants in Northwestern Kenya	Oluoch W.A.; Whitney C.W.; Termote C.; Borgemeister C.; Schmitt C.B.	Human Ecology	2022	10.1007/s10745-022-00370-0	0	4	We used an integrated participatory approach to investigate important parameters and themes that influenced the perception of availability of woody WEPs.
_07862022	16	Climate change manifestations and adaptations in cocoa farms: Perspectives of smallholder farmers in the Adansi South District, Ghana	Anning A.K.; Ofori-Yeboah A.; Baffour-Ata F.; Owusu G.	Current Research in Environmental Sustainability	2022	10.1016/j.crsust.2022.100196	0	3	Cocoa is the principal agricultural export and the chief cash crop in Ghana (Aneani et al., 2011), and global production and export levels are second only to Cote d'Ivoire (Wessel and Quist-Wessel, 2015). The cocoa industry contributes significantly to the Ghanaian economy, as it employs approximately 800,000 farm families and generates over $2 billion annually through the foreign exchange of exp…
_07882022	2	Reanimating the strangled rivers of Aotearoa New Zealand	Brierley G.J.; Hikuroa D.; Fuller I.C.; Tunnicliffe J.; Allen K.; Brasington J.; Friedrich H.; Hoyle J.; Measures R.	Wiley Interdisciplinary Reviews: Water	2022	10.1002/wat2.1624	0	4	This article outlines a biophysical prioritization framework to support the development and roll out of space-to-move interventions in ways that work with the character, behavior, condition, and evolutionary trajectory (recovery potential) of each river system in Aotearoa. This article is categorized under: Water and Life > Conservation, Management, and Awareness Science of Water > Water and Envi…
_07902022	1	The influence of peer effects on farmers' response to climate change: evidence from Sichuan Province, China	Ma, JQ; Zhou, WF; Guo, SL; Deng, X; Song, JH; Xu, DD	Climatic Change	2022	10.1007/s10584-022-03463-3	0	4	Using survey data of 540 farmers from Sichuan Province, the binary probit model and propensity score matching (PSM) method were used to analyze the peer effects on farmers' response to climate change.
_07922022	1	On the wrong track: Sustainable and low-emission blue food diets to mitigate climate change	Atalah, J; Sanchez-Jerez, P	Frontiers in Sustainable Food Systems	2022	10.3389/fsufs.2022.994840	0	4	Using published studies, we estimated greenhouse gases, nitrogen, and phosphorus emissions to assess trends in environmental footprint. Low performance was associated with the consumption of high trophic-level species intensively farmed in distant regions, such as carnivorous fish, due to high stressor emissions related to their production and transport.
_07932022	1	Smallholder farmers' perceptions of and adaptations to water scarcity in an irrigated system in Chiapas, Mexico	Leroy, D; Bocco, G; Garcia, SB	International Journal of Water Resources Development	2022	10.1080/07900627.2022.2142203	0	4	This paper explores smallholder farmers’ perceptions of and adap_x0002_tations to water scarcity in an irrigated system in south-eastern Mexico.
_07942022	1	How Will the Global Food Landscape Accommodate Developing Countries' Dietary Change under Urbanization?	Zhang, YL; Li, SY; Jin, L; Wu, F	Foods	2022	10.3390/foods11223598	0	4	Our study aims to use the GTAP (Global Trade Analysis Project) model to predict the future food landscape based on the dietary shift in developing countries, represented by China, India, Bangladesh, and Myanmar, under a 2030 urbanization scenario.
_07952022	1	'Natural born carers'? Reconstituting gender identity in the labour of calf care	Enticott, G; O'Mahony, K; Shortall, O; Sutherland, LA	Journal of Rural Studies	2022	10.1016/j.jrurstud.2022.09.034	0	4	Focusing on the careers and labour of calf rearers, the paper shows how calf rearing identities are structured and contested, and linked to cultures of care that are shaped by patriarchal farming relations.
_07962022	1	Assessing psychological factors on farmers' intention to apply organic manure: an application of extended theory of planned behavior	Li, J; Jiang, R; Tang, XY	Environment Development and Sustainability	2022	10.1007/s10668-022-02829-y	0	4	Different from the previous studies on social and economic impacts, this study focused on the assessment of psychological factors on farmers' application of organic manure. We explored the psychological evaluation based on the extended theory of planned behavior (TPB), which consists of attitude (AT), perceived behavior control (PBC), subjective norm, moral norm (MN), environmental risk perceptio…
_07972022	1	Do Rainfall Shocks Prompt Commercial Input Purchases Amongst Smallholder Farmers in Diverse Regions and Environments in Malawi?	Makate, C; Makate, M	Sustainability	2022	10.3390/su142214904	0	3	This paper investigates whether climate shocks, particularly rainfall shocks, influence commercial input purchase decisions by smallholder farmers in contrasting geographic regions in Malawi, with a particular emphasis on fertilizer, agrochemicals, seed, and labor.
_07992022	3	North American Indigenous Perceptions of the Apocalypse and a Renewal of Kinship Relationships through the Imagination	Mussi, F.	Between	2022	10.13125/2039-6597/5158	0	4	Focusing on the Canadian Indigenous context, first, I discuss the settler-colonial implications of environmental apocalypse, arguing that Indigenous peoples are already living in a post-apocalyptic condition. Secondly, I explore the Indian Residential School policy as an example of how settler-colonialism contributed to creating the post-apocalyptic situation with which Indigenous peoples live to…
_08002022	3	A framework for systemic sustainable construction industry development (SSCID). Discover Sustainability, 2(1), pp.1-21.	Gyadu-Asiedu, W.; Ampadu-Asiamah, A.; Fokuo-Kusi, A.	Discover Sustainability	2022	10.1007/s43621-021-00033-y	0	4	The study aimed to provide a framework by which the construction industry development agenda in developing countries could be prosecuted through a more structured and systemic approach.
_08012022	3	Climate change vulnerability and smallholder farmers’ adaptive responses in the semi-arid Far North Region of Cameroon.	Njoya, H.M.; Matavel, C.E.; Msangi, H.A.; Wouapi, H.A.N., Löhr, K.; Sieber, S.	Discover Sustainability	2022	10.1007/s43621-022-00106-6	0	4	This research examines how farmers perceive their vulnerability and how they respond to climate change in the semi-arid Far North Region of Cameroon.
_08022022	3	The Suffering of Indigenous Communities: Environmental Racism in Cherie Dimaline’s The Marrow Thieves	Amanolahi, A.	Satura	2022	10.17879/satura-2022-4527	0	4	Climate change and racism, both inextricably intertwined, are two of the biggest challenges of this century. Evidence of heightened exposure to environmental hazards in communities of color and their unreasonable exposure to air pollution is mounting, according to an essay by American emergency medicine physician Renée Salas, published in The New England Journal of Medicine. These facts undergird…
_08032022	3	Sámi Early Childhood Education and Sustainability in the Arctic	Laiti, M.; Määttä, K.; Köngäs, M.	International Journal of Research in Education and Science	2022	10.46328/ijres.2974	0	4	The purpose of this article is to describe Arctic sustainable Sámi early childhood education based on the perceptions and experiences of Sámi early childhood educators in Finland.
_08042022	3	Implementing Nature's Rights in Colombia: The Atrato and Amazon Experiences. Revista Derecho del Estado, (54).	Richardson, W.; Bustos, C.	Revista Derecho del Estado	2022	10.18601/01229893.n54.08.	0	4	Este estudio examina los dos enfoques fundamentales de los derechos de la naturaleza ordenados por los tribunales de Colombia que reconocen los ecosistemas, la cuenca del río Atrato (2016) y la Amazonía colombiana (2018), como un sujeto legal con derechos de protección, mantenimiento, conservación y restauración.
_08052022	3	Factors Affecting Adoption of Climate Change Adaptation Strategies by Small Holder Farmers in Mountain and Lowland Agro-ecological Zones of Eastern Uganda	Mulabbi, A.; Turyahabwe, R.;Turybanawe, L.G.;Asaba, J.; Mukisa, G.	In Forum Geografi	2022	10.23917/forgeo.v36i2.16231	0	4	This study assessed the factors affecting adoption of climate change resilience strategies in Muyembe sub-county, Bulambuli district, Uganda.
_00012021	10	Uptake of Climate Smart Agriculture in Peri-Urban Areas of South Africa's Economic Hub Requires Up-Scaling	Chitakira, M.; Ngcobo, N.Z.P.	Frontiers in Sustainable Food Systems	2021	10.3389/fsufs.2021.706738	0	6	The present study aimed to assess the extent to which agricultural activities by smallholder crop farmers in the City of Tshwane Metropolitan Municipality in Gauteng province of South Africa are climate smart, and to establish the sustainable measures to be put in place to enhance the adoption of climate smart agriculture.
_00022021	16	Building Climate Resilience in Rainfed Landscapes Needs More Than Good Will	Barron, J.; Skyllerstedt, S.; Giordano, M.; Adimassu, Z.	Frontiers in Climate	2021	10.3389/fclim.2021.735880	0	4	This paper aims to bridge theory and practice by coupling research on resilience with its application in the international development field. We present a resilience framework with indicators to assess the extent of community resilience to climate change through improved local agricultural production and natural resources management. Primary and secondary landscape and community data, together wi…
_00032021	6	Analysis of agriculturally relevant rainfall characteristics in a tropical highland region: An agroecosystem perspective	Ademe D.; Zaitchik B.F; Tesfaye K.; Simane B.; Alemayehu G.; Adgo E.	Agricultural and Forest Meteorology	2021	10.1016/j.agrformet.2021.108697	0	4	This study examined recent (1981-2016) OD, CD, and LGP variability and trends for the main rainy season in different agroecosystems (AESs) in the northwestern Ethiopian Highlands. Onset criteria were derived from surveys, rainfall data, and previous literature whereas cessation criteria were set from the soil water holding capacity (WHC), daily reference evapotranspiration (ETo), and daily rainfa…
_00042021	6	Lessons learned about the importance of raising risk awareness in the Mediterranean region (north Morocco and west Sardinia, Italy)	Ivčević, A.; Mazurek, H.; Siame, L.; Bertoldo R.; Statzu V.; Agharroud K.; Estrela Rego, I.; Mukherjee, N.; Bellier, O.	Natural Hazards and Earth System Sciences	2021	10.5194/nhess-21-3749-2021	0	6	Location: south coast (north Morocco) and the north coast (the Italian island of Sardinia)
_00052021	2	Dynamic modelling shows substantial contribution of ecosystem restoration to climate change mitigation	Littleton, E.W.; Dooley, K.; Webb, G.; Harper A.B.; Powell T.; Nicholls Z.; Meinshausen, M.; Lenton, T.M.	Environmental Research Letters	2021	10.1088/1748-9326/ac3c6c	0	4	This study provides spatially explicit estimates of ecosystem restoration potential quantified with a Dynamic Global Vegetation Model. Simulations covering forest restoration, reforestation, reduced harvest, agroforestry and silvopasture were combined.
_00062021	2	Corn Leaf Disease Detection with Pertinent Feature Selection Model Using Machine Learning Technique with Efficient Spot Tagging Model	Noola, D.A.; Basavaraju, D.R.	Revue d'Intelligence Artificielle	2021	10.18280/ria.350605	0	4	Applying image processing and machine learning methodologies, this research offers an efficient Spot Tagging Leaf Disease Detection with Pertinent Feature Selection Model using Machine Learning Technique (SPLDPFS-MLT).
_00072021	19	Gendered perceptions and adaptation practices of smallholder cocoa farmers to climate variability in the Central Region of Ghana	Jamal, A.M.; Antwi-Agyei, P.; Baffour-Ata, F.; Nkiaka E.; Antwi, K.; Gbordzor, A.	Environmental Challenges	2021	10.1016/j.envc.2021.100293	0	3	Three communities namely Breman Ayipey, Breman Kun- tanase and Breman Baako were purposively selected for field data collection after consulting some of the Agricultural Extension Offi- cers in the district. These communities were selected due to their inten- sive cocoa farming activities.
_00102021	6	An agro-based society after post-industrial society: From a perspective of economic growth paradigm	Han, H.; Xia, S.	Social Sciences	2021	10.3390/socsci10120455	0	4	Article is about the industrial “Anthropocene”, agro-based society and post-industrial.
_00112021	10	Factors influencing the adoption of climate-smart irrigation technologies for sustainable crop productivity by smallholder farmers in arid areas of South Africa	Serote, B.; Mokgehle, S.; Plooy, C.D.; Mpandeli, S.; Nhamo, L.; Senyolo, G.	Agriculture (Switzerland)	2021	10.3390/agriculture11121222	0	4	This study identified the factors influencing smallholder farmers’ decision to adopt Climate Smart Irrigation Technologies (CSIT) in the Limpopo Province of South Africa.
_00122021	6	Threat ranking to improve conservation planning: An example from the gediz delta, Turkey	Arslan, D.; Çiçek, K.; Döndüren, Ö.; Ernoul, L.	Land	2021	10.3390/land10121381	0	4	Mediterranean wetlands are among the most threatened natural areas. In this case study, we evaluated current threats in the Gediz Delta (Turkey) using a multi-method approach. First, we did a comprehensive literature review and stakeholder interviews to identify existing threats. We then did a complete survey of the Delta through intensive fieldwork. The threats were coded and ranked using the co…
_00132021	6	Vulnerability and adaptation to flood hazards in rural settlements of limpopo province, South Africa	Munyai, R.B.; Chikoore, H.; Musyoki, A.; Chakwizira J.;Muofhe T.P.; Xulu, N.G.; Manyanya, T.C.	Water (Switzerland)	2021	10.3390/w13243490	0	4	This study examined flood vulnerability in three rural villages in South Africa’s northern Limpopo Province and how communities are building resilience and coping with the hazard.
_00142021	11	Climate change impacts on household food security and farmers adaptation strategies	Mekonnen, A.; Tessema, A.; Ganewo, Z.; Haile, A.	Journal of Agriculture and Food Research	2021	10.1016/j.jafr.2021.100197	0	4	We therefore analyzed local climatic changes, the status of household food security, climate-related causes of food insecurity, food security determinants and the adaptation strategies of local farmers. Three decades meteorological data were analyzed. A total of 185 farmers were selected using simple random sampling and interviewed, together with focus groups.
_00152021	6	Changing ground: Handling tensions between production ethics and environmental ethics of agricultural soils	van Mansvelt, J.D.; Struik, P.C.; Bos, A.; Daub W.; Sprangers D.; van den Berg, M.; Vingerhoets, M.; Zoeteman, K.	Sustainability (Switzerland)	2021	10.3390/su132313291	0	4	This study argues for soil protection based on the concept of soil telos defined as the combined purposefulness in agricultural production and terrestrial ecosystem optimization.
_00162021	6	An assessment of flood event along Lower Niger using Sentinel-1 imagery	Adedeji, O.; Olusola, A.; Babamaaji, R.; Adelabu, S.	Environmental Monitoring and Assessment	2021	10.1007/s10661-021-09647-1	0	4	This study is aimed at assessing the 2018 flood event in Lokoja, Kogi State, Nigeria, using the Sentinel-1 imagery. The study confirmed that a total of 69 buildings out of 611 buildings were affected by the flood disaster with about 24,902 people displaced by this singular flood event.
_00172021	6	Climate Change Adaptation (CCA) Interventions and Indicators in Nepal: Implications for Sustainable Adaptation	Karki, G.; Bhatta, B.; Devkota, N.R.; Acharya, R.P.; Kunwar, R.M.	Sustainability (Switzerland)	2021	10.3390/su132313195	0	4	We reviewed 76 climate change adaptation projects that were operational between 2010 and 2020. The review was followed by office and field visits for verification. The office visit helped crosscheck the findings, and the field observations carried out between December 2020 and April 2021 asked 24 key informants and collected supplementary information appraisal and indicator development.
_00182021	6	Food and consumer attitude(S): An overview of the most relevant documents	Martinho, V.J.P.D.	Agriculture (Switzerland)	2021	10.3390/agriculture11121183	0	4	The main objective of this research is to suggest an alternative approach for carrying out systematic reviews based on bibliometric analysis and to implement it in topics about food and consumer attitudes.
_00202021	6	Rainfall anomalies and their impacts on Bhutan’s agro-ecological landscape	Chhogyel, N.; Kumar, L., Bajgai, Y.	Regional Environmental Change	2021	10.1007/s10113-021-01851-6	0	3	It presents data on perceptions of agriculture in Bhutan on variations in rainfall. It doesn't say if it's smallholders, moreover, Paro is a city in Bhutan.
_00212021	6	Exploring barriers to agroforestry adoption by cocoa farmers in south-western Côte d’Ivoire	Kouassi, J.-L.; Kouassi, A.; Bene, Y.; Konan D.; Tondoh, E.J.; Kouame, C.	Sustainability (Switzerland)	2021	10.3390/su132313075	0	3	This study was carried out in southwest Côte d'Ivoire through a household survey to assess the willingness of cocoa farmers to adopt cocoa agroforestry.
_00222021	6	Planning for pandemic resilience: COVID-19 experience from urban slums in Khulna, Bangladesh	Akter, S.; Hakim, S.S.; Rahman, M.S.	Journal of Urban Management	2021	10.1016/j.jum.2021.08.003	0	3	Results are based on existing NGO BRAC dataset and fieldwork between April and August 2020 in 29 slums in Khulna, Bangladesh.
_00232021	2	Sustainable developmentality: Interrogating the sustainability gaze and the cultivation of mountain subjectivities in the central Indian Himalayas	Orchard, S.	Geoforum	2021	10.1016/j.geoforum.2021.11.004	0	4	This paper interrogates the ‘sustainability gaze’ of external experts – which reflects attempts to reconcile neoliberal economic growth with environmental conservation within the logics of technical and biophysical rationalities - by exploring local experiences of rapid and uncertain social and environmental change.
_00242021	10	Oceanian Sovereignty: Rethinking conservation in a sea of islands	Bambridge, T.; D'Arcy, P.; Mawyer, A.	Pacific Conservation Biology	2021	10.1071/PC20026	0	4	This article draws on the transformative work of Tongan anthropologist and political philosopher Epeli Hau'ofa to articulate characteristics of an Oceanian Sovereignty that illuminate ongoing conceptual shifts around conservation in this region.
_00282021	6	Conservation agriculture in new alluvial agro-ecology: Differential perception and adoption	Chatterjee R.; Acharya S.K.; Biswas A.; Mandal A.; Biswas T.; Das S.; Mandal B.	Journal of Rural Studies	2021	10.1016/j.jrurstud.2021.10.001	0	4	Accordingly, this article seeks to provide an understanding of such nuances in new alluvial context, along with empirical insights on factors influencing CA adoption, as well as the interaction among the agroecological, socio-economic, and communication variables and inclination toward adoption.
_00312021	6	Advancements of nanotechnologies in crop promotion and soil fertility: Benefits, life cycle assessment, and legislation policies	Younis, S.A.; Kim, K.-H.; Shaheen, S.M.; Antoniadis V.; Tsang Y.F.; Rinklebe J.; Deep, A.; Brown, R.J.C.	Renewable and Sustainable Energy Reviews	2021	10.1016/j.rser.2021.111686	0	4	Nanotechnology article.
_00322021	6	Modelling stakeholder perceptions to assess Green Infrastructures potential in agriculture through fuzzy logic: A tool for participatory governance	Schiavon, E.; Taramelli, A.; Tornato, A.	Environmental Development	2021	10.1016/j.envdev.2021.100671	0	4	The article aims to assess stakeholder perceptions on the implementation of Green Infrastructures in agriculture, capturing critical barriers and enablers.
_00332021	6	A mixed method study on global warming, climate change and the role of public health nurses from the perspective of nursing students	Ergin, E.; Altinel, B.; Aktas, E.	Nurse Education Today	2021	10.1016/j.nedt.2021.105144	0	3	Study with 154 nursing students to assess the knowledge and awareness of nursing students in the Central Anatolia region about global warming, climate change, the impact on health and the role of the public health nurse.
_00342021	2	Soil carbon stock and stability under Eucalyptus-based silvopasture and other land-use systems in the Cerrado biodiversity hotspot	Pinheiro, F.M.; Nair, P.K.R.; Nair, V.D.; Tonucci, R.G.; Venturin, R.P.	Journal of Environmental Management	2021	10.1016/j.jenvman.2021.113676	0	4	Study on carbon in three aggregate size classes in six land use systems in Latosols in Minas Gerais, Brazil. The systems were planted forest, native secondary forest, managed pasture and three 8-year-old commercial silvopastoral systems, differing in their tree planting configurations.
_00352021	27	Uses, abundance perception, and potential geographical distribution of Smilax aristolochiifolia Mill (SMILACACEAE) on the Totonacapan Region of Puebla, Mexico	Espinoza-Pérez, J.; Reyes, C.; Hernández-Ruíz, J.; Díaz-Bautista M.; Ramos-López F.; Espinoza-Gómez, A.; Pérez-García, O.	Journal of Ethnobiology and Ethnomedicine	2021	10.1186/s13002-021-00477-6	0	4	Interviews with 260 people in 13 localities in the north of the Serra do Estado de Puebla, about a plant species, frequency of consumption of the species, perception of its abundance and distribution, reasons or arguments presented by the Totonac indigenous population about the decrease in the presence of specimens of S. aristolochiifolia, its collection dates and cut prices of kgentsililh at the…
_00372021	2	Who will benefit from big data? Farmers’ perspective on willingness to share farm data	Zhang, A.; Heath, R.; McRobert, K.; Llewellyn R.; Sanderson J.; Wiseman, L.; Rainbow, R.	Journal of Rural Studies	2021	10.1016/j.jrurstud.2021.08.006	0	3	The present study aimed to investigate farmers' perspective on who would benefit most from aggregated farm data and their willingness to share their input and output farm data with a range of agricultural sector stakeholders (i.e. other farmers, industry and government statistics, technology companies and research institutions). To do this, we conducted a computer-assisted telephone interview wit…
_00382021	26	Determinants of choice of climate change adaptation practices by smallholder pineapple farmers in the semi-deciduous forest zone of Ghana	Antwi-Agyei, P.; Wiafe, E.A.; Amanor, K.; Baffour-Ata, F.; Codjoe, S.N.A.	Environmental and Sustainability Indicators	2021	10.1016/j.indic.2021.100140	0	3	This paper explored the extent to which the awareness of climate change affects the choice of climate change adaptation practice by smallholder pineapple farmers. Farming is the key occupation for many in this municipality, especially those in rural areas. The municipality is best known for its production of pineapples in larger quantities for export.
_00392021	2	Effects of diurnal temperature range on cardiovascular disease hospital admissions in farmers in China’s Western suburbs	Zha, Q.; Chai, G.; Zhang, Z.-G.; Sha, Y.; Su, Y.	Environmental Science and Pollution Research	2021	10.1007/s11356-021-15459-0	0	6	This is the first study to evaluate the short-term effect of DTR on CVD hospital admission in suburban farmers, as well as to identify vulnerable subpopulations.
_00402021	6	Quantifying climate-induced drought risk to livelihood and mitigation actions in Balochistan	Ashraf, M.; Arshad, A.; Patel, P.M.; Khan A.; Qamar H.; Siti-Sundari R.; Ghani M.U.; Amin, A.; Babar, J.R.	Natural Hazards	2021	10.1007/s11069-021-04913-4	0	4	This article aims to quantify two key components of the risk of climate change induced disasters through (1) analysis of agrometeorological data (1981-2017) with exploratory data analysis and Mann-Kendall trend analysis; (2) extensive field survey (200 households)
_00412021	6	Comparative analysis of the social vulnerability assessment to climate change applied to fisheries from Spain and Turkey	Gómez Murciano, M.; Liu, Y.; Ünal, V.; Sánchez LIzaso, J.L.	Scientific Reports	2021	10.1038/s41598-021-93165-0	0	6	Location: Castelló (Spain) and the Aegean Sea (Turkey).
_00422021	6	Spatial cost–benefit analysis of blue restoration and factors driving net benefits globally	Stewart-Sinclair, P.J.; Klein, C.J.; Bateman, I.J.; Lovelock, C.E.	Conservation Biology	2021	10.1111/cobi.13742	0	3	We conducted a global cost–benefit analysis to determine the net benefits of restoring coral reef, mangrove, saltmarsh, and seagrass ecosystems, where the benefit is defined as the monetary value of ecosystem services.
_00432021	16	Agricultural insurance access and acceptability: examining the case of smallholder farmers in Ghana	Ankrah, D.A.; Kwapong, N.A.; Eghan, D.; Adarkwah, F.; Boateng-Gyambiby, D.	Agriculture and Food Security	2021	10.1186/s40066-021-00292-y	0	4	This study investigated the access and acceptability of agricultural insurance among smallholder food crop farmers in Ghana.
_00452021	10	Extension Agents’ Perception on Suitability of Climate Change Information Disseminated to Smallholder Farmers	Zikhali, Z.M.; Mafongoya, P.L.; Mudhara, M.; Jiri, O.; Mudaniso, B.	Journal of Asian and African Studies	2021	10.1177/00219096211004642	0	3	This study examined gaps in climate information within public agricultural extension in Limpopo Province, South Africa. It assessed extension officers’ climate change perceptions, knowledge and climate education.
_00472021	6	Conservation status revision and communities’ perceptions of 22 Aloe species in Tanzania	Abihudi, S.A.; de Boer, H.J.; Treydte, A.C.	Plant Ecology and Evolution	2021	10.5091/PLECEVO.2021.1838	0	4	Study about Aloe species.
_00482021	2	Private groundwater management and risk awareness: A cross-sectional analysis of two age-related subsets in the Republic of Ireland	Mooney, S.; O'Dwyer, J.; Hynds, P.D.	Science of the Total Environment	2021	10.1016/j.scitotenv.2021.148844	0	3	Study about awareness and well maintenance in high groundwater-reliant regions such as the Republic of Ireland.
_00502021	2	Temporal and spatial distribution of health, labor, and crop benefits of climate change mitigation in the United States	Shindell, D.; Ru, M.; Zhang, Y.; Seltzer K.; Faluvegi G.; Nazarenko L.; Schmidt G.A.; Parsons L.; Challapalli A.; Yang, L.; Glick, A.	Proceedings of the National Academy of Sciences of the United States of America	2021	10.1073/pnas.2104061118	0	4	We examine the US impacts of emission changes on several factors that are affected by both climate and air quality responses.
_00512021	6	Climate Change in Fisheries and Aquaculture: Analysis of the Impact Caused by Idai and Kenneth Cyclones in Mozambique	Muhala, V.; Chicombo, T.F.; Macate, I.E.; Guimarães-Costa A.; Gundana H.; Malichocho C.; Hasimuna O.J.; Remédio A.; Maulu S.; Cuamba L.; Bessa-Silva, A.R.; Sampaio, I.	Frontiers in Sustainable Food Systems	2021	10.3389/fsufs.2021.714187	0	6	The aim of the present study was to investigate the impacts these cyclones had on fisheries and aquaculture in the provinces of Sofala and Zambézia in Mozambique. The study further seeks to propose strategies that could be adopted by the communities to minimize the risks in the future.
_00522021	6	Dryland Watershed Restoration With Rock Detention Structures: A Nature-based Solution to Mitigate Drought, Erosion, Flooding, and Atmospheric Carbon	Gooden, J.; Pritzlaff, R.	Frontiers in Environmental Science	2021	10.3389/fenvs.2021.679189	0	4	In this study, we analyze watershed-scale installation of rock detention structures (RDS) as a nature-based solution for climate change mitigation and adaptation. Case studies include four properties that offer examples of structures that have been in place over a period ranging from 1 to 40 years.
_00532021	2	Neglected crops of Africa	Okigbo, R.N.; Ugwu, C.S.	International Journal of Agricultural Technology	2021		0	4	Study (report) about plant species used for food, fiber, fodder, oil or medicinal purposes. They include Bambara groundnut (Vigna subterranean (L.) Verdc.), Fonio (Digitaria exilis (Kippist), Soursop (Annona muricata (L), Finger millet (Eleusine coracana (L.) and Ziziphus mauritiana (Lam.). In Africa, many plant species are underutilized.
_00542021	6	Farmers' perceptions on climate change and adaptation strategies in Yendi Municipality, Ghana	Adanu, S.K.; Abole, T.; Gbedemah, S.F.	Future of Food: Journal on Food, Agriculture and Society	2021	10.17170/kobra-202110144892	0	6	The objectives of this study were to find out what farmers perceive as climate change, what they consider as the causes of the change, and how they adapt to climate change. Methods used for collecting data were administering questionnaires to farmers in six towns in the Yendi Municipality.
_00552021	6	A Holistic Framework towards Developing a Climate-Smart Agri-Food System in the Middle East and North Africa: A Regional Dialogue and Synthesis	Govind, A.; Wery, J.; Dessalegn, B.; Elmahdi A.; Bishaw Z.; Nangia V.; Biradar C.; Nisa Z.U.; Abay K.; Amarnath G; Breisinger C.; Ibrahim N.A.; Niane, A.A.; Thijssen, M.	Agronomy	2021	10.3390/AGRONOMY11112351	0	3	In the study, we hypothesized that “Climate-Smart Lifts” implemented in the enabling environments can rapidly facilitate agri-food transformation in the region. In order to gather the stakeholders’ perception about this, we organized a collective conversation among ~400 stakeholders that represent various scales and sectors within the agriculture sector in Middle East and North Africa (MENA).
_00582021	6	Climate change perception and uptake of climate-smart agriculture in rice production in ebonyi state, nigeria	Onyeneke, R.U.; Amadi, M.U.; Njoku, C.L.; Osuji, E.E.	Atmosphere	2021	10.3390/atmos12111503	0	2	The paper therefore examined climate change perception and uptake of climate-smart agriculture in rice production in Ebonyi State, Nigeria using cross-sectional data from 347 rice farmers in an important rice-producing area in Nigeria.
_00592021	2	Dynamic assessment of the flood risk at basin scale under simulation of land-use scenarios and spatialization technology of factor	Liu, J.; Wang, J.; Xiong, J.; Cheng W.; Cui X.; He W.; He Y.; Duan Y.; Yang, G.; Wang, N.	Water (Switzerland)	2021	10.3390/w13223239	0	4	This study elaborated a new framework for a basin scale that employs a future land-use simulation model, a factor spatialization technique, and a novel hybrid model for scenario-based flood risk assessment in 2030 and 2050.
_00602021	6	Influence analysis of sustainability perceptions on sense of community and support for sustainable community development in relocated communities	Lin, Y.-H.; Lee, T.-H.; Wang, C.-K.	International Journal of Environmental Research and Public Health	2021	10.3390/ijerph182212223	0	4	Assesses the perception of indigenous peoples on support for sustainable community development and other issues.
_00612021	2	Climate change concerns of saudi arabian farmers: The drivers and their role in perceived capacity building needs for adaptation	Alotaibi, B.A.; Abbas, A.; Ullah, R.; Nayak R.K.; Azeem, M.I.; Kassem, H.S.	Sustainability (Switzerland)	2021	10.3390/su132212677	0	3	This work was undertaken to evaluate farmers’ level of concern about climate change in the Jazan province of Saudi Arabia. Jazan Province is located in the southwest of Saudi Arabia and it is second smallest province of the country.
_00622021	26	The effect of smallholder maize farmers’ perceptions of climate change on their adaptation strategies: the case of two agro-ecological zones in Ghana	Aidoo, D.C.; Boateng, S.D.; Freeman, C.K.; Anaglo, J.N.	Heliyon	2021	10.1016/j.heliyon.2021.e08307	0	3	This study examined how the perceptions of maize farmers regarding climate change affect their choice of adaptation strategies. Maize is one of the most common cereals and a major staple that is cultivated across all agro-ecological zones in Ghana.
_00632021	6	Climate change mitigation on tropical peatlands: A triple burden for smallholder farmers in Indonesia	Merten, J.; Nielsen, J.Ø.; Rosyani; Faust, H.	Global Environmental Change	2021	10.1016/j.gloenvcha.2021.102388	0	4	The study presents insights about the impacts and climate mitigation efforts evoke in local communities living in and around peatlands. We present insights on this from Sumatra, Indonesia and use a climate justice lens to evaluate local outcomes.
_00642021	6	Farmers’ awareness in the context of climate change: An underutilized way for ensuring sustainable farmland adaptation and surface water quality	Awad, A.; Luo, W.; Al-Ansari, N.; Elbeltagi A.; El-Rawy M.; Farres, H.N.; Gabr, M.E.-S.	Sustainability (Switzerland)	2021	10.3390/su132111802	0	4	Study about simulations using the Crop Water and Irrigation Requirements model (CROPWAT), over the period from 2026 to 2050 in the Yanyun irrigation district, Yangzhou, China.
_00672021	6	Contribution of the adjusted empirical analysis of the RSULE and FAO models in the estimation of soil losses in the watershed of Wadi El Hayat (Saudi Arabia)	Azaiez, N.; Baazaoui, N.; Blel, I.F.; Hammami, B.S.	Arabian Journal of Geosciences	2021	10.1007/s12517-021-08561-7	0	4	The study is about the problem of water erosion. Land degradation and the environmental effects that could result from it remain among the main challenges for “Assirian” peasant society.
_00682021	6	Climate-adapted, traditional or cottage-garden planting? Public perceptions, values and socio-cultural drivers in a designed garden setting	Hoyle, H.E.	Urban Forestry and Urban Greening	2021	10.1016/j.ufug.2021.127362	0	6	Recent UK research has revealed public support for climate-adapted urban green infrastructure (UGI), yet there is a lack of research focusing on the values underlying public perceptions, particularly in relation to climate change, and the socio-cultural factors driving these. This was addressed by asking 249 people to walk through one of three contrasting areas of planting: exotic (climate-adapte…
_00692021	6	Climate change in rural Pakistan: evidence and experiences from a people-centered perspective	Ajani, A.; van der Geest, K.	Sustainability Science	2021	10.1007/s11625-021-01036-4	0	3	Isn't specific about small-scale populations.
_00702021	6	Climatic change and climatic variability: An objective decomposition	Grove, M.	Quaternary Science Reviews	2021	10.1016/j.quascirev.2021.107196	0	4	It is suggested that white noise, due to its inherent unpredictability, provides a theoretically robust model of variability that accords with perceptions of variability conveyed by the existing literature. The use of white noise as a model for variability enables the development of an algorithm that objectively decomposes an empirical climatic signal into change and variability components.
_00712022	12	Perspectives of climate change: A comparison of scientific understanding and local interpretations by different Western Siberian communities	Rakhmanova, L.; Kolesnichenko, L.; Kuzhevskaya, I.; Kolesnichenko I.; Vorobev R.; Tyulyupo S.; Drozdov, V.; Shaduyko, O.	Ambio	2021	10.1007/s13280-021-01621-y	0	6	We present a study of social effects of climate change as experienced by local communities, based on field research and analysis in Western Siberia, from southern taiga to tundra. The city of Tomsk was selected as a an example of an urban area with well-developed infrastructure to compare the perceptions of climate change between urban and rural populations.
_00722021	2	Connecting biodiversity and human dimensions through ecosystem services: The Numto Nature Park in West Siberia	Minayeva, T.Y.; Filippov, I.V.; Tysiachniouk, M.S.; Markina A.V.; Kiselev S.B.; Lapshina, E.D.; Sirin, A.A.	Ambio	2021	10.1007/s13280-021-01625-8	0	4	An assessment of the socio-ecological system of the Nature Park “Numto” in West Siberia was carried out based on ecosystem services (ES) mapping.
_00732021	6	A social resilience measurement tool for Tanzania's water supply systems	Sweya, L.N.; Wilkinson, S.; Kassenga, G.	International Journal of Disaster Risk Reduction	2021	10.1016/j.ijdrr.2021.102558	0	4	The current study assisted with a review of existing frameworks, proposes a social resilience measurement tool that was made relevant to Tanzania through pre-assessment, pre-testing, and a three-round Delphi process.
_00742021	6	An assessment of factors influencing awareness, access and use of agro-climate services among farmers in Clarendon, Jamaica	Fay Buckland, S.; Campbell, D.	Geoforum	2021	10.1016/j.geoforum.2021.07.032	0	6	Location: Claredon, jamaica.
_00752021	6	Vulnerability drivers for small pelagics and milkfish aquaculture value chain determined through online participatory approach	Macusi, E.D.; Geronimo, R.C.; Santos, M.D.	Marine Policy	2021	10.1016/j.marpol.2021.104710	0	4	The main aim of this study was to help develop a vulnerability assessment tool that can be applied in the various nodes of the fisheries and aquaculture value chains with a long-term view of enhancing the resilience of the fisheries and helping increase the adaptive capacity of the fishing communities.
_00762021	6	Coastal wetland management in the Great Barrier Reef: Farmer perceptions	Oza, T.M.; Lane, R.; Adame, M.F.; Reef, R.	Geographical Research	2021	10.1111/1745-5871.12497	0	4	In this study, we have employed a social-ecological approach to understand farmers' attitudes to existing nutrient and sediment management approaches, assess farmers' perceptions of managing coastal wetlands to ameliorate agricultural run-off, and propose how these findings could inform integrative policy development for the Great Barrier Reef.
_00792021	2	Supply-demand risk assessment and multi-scenario simulation of regional water-energy-food nexus: A case study of the Beijing-Tianjin-Hebei region	Wang, Y.; Zhao, Y.; Wang, Y.; Ma, X.; Bo, H.; Luo, J.	Resources, Conservation and Recycling	2021	10.1016/j.resconrec.2021.105799	0	4	In this study, a Bayesian network (BN) model was used to construct the supply-demand risk assessment framework, identify the risk factors during different periods in the Beijing-Tianjin-Hebei (BTH) region, and simulate the probability of supply-demand risk under different scenarios.
_00802021	2	Human ecological analysis of farmers’ pro-environmental behaviour in the face of drought: Application of Norm Activation Theory	Hallaj, Z.; Sadighi, H.; Farhadian, H.; Bijani, M.	Water and Environment Journal	2021	10.1111/wej.12733	0	4	This study aims to investigate farmers’ pro-environmental behaviour (FPB) under drought conditions.
_00822021	6	Envisioning the Future of Mosaic Landscapes: Actor Perceptions in a Mixed Cocoa/Oil-Palm Area in Ghana	Asubonteng, K.O.; Ros-Tonen, M.A.F.; Baud, I.; Pfeffer, K.	Environmental Management	2021	10.1007/s00267-020-01368-4	0	4	This study therefore presents a participatory spatial scenario-building methodology that uncovers local perceptions of landscape dynamics and needed actions in a mixed cocoa-oil-palm landscape in Ghana’s Eastern Region.
_00832021	2	Fishermen behavior in the use of information and communication technologies (Icts) in central java province, indonesia: Comparative study in pati and pemalang regencies	Nugroho, S.B.M.; Susilowati, I.; Thohir, M.; Prastyadewi, M.I.; Suciati, I.	AACL Bioflux	2021		0	4	This research purpose was to compare fisheries awareness level in the use of information and communication technologies in two potential fishing locations in the northern coastal area of Central Java, namely Pati and Pemalang regencies.
_00842021	16	The Mittimatalik Siku Asijjipallianinga (Sea Ice Climate Atlas): How Inuit Knowledge, Earth Observations, and Sea Ice Charts Can Fill IPCC Climate Knowledge Gaps	Wilson, K.; Arreak, A.; Bell, T.; Ljubicic, G.	Frontiers in Climate	2021	10.3389/fclim.2021.715105	0	4	This paper presents the novel approach used to develop the atlas based on Inuit knowledge, earth observations and Canadian Ice Service (CIS) sea ice charts, and demonstrates its application. The atlas provides an adaptation tool that Mittimatalik can use to share locations of known and changing sea ice conditions to plan for safe sea ice travel.
_00852021	2	An integrative approach to planning for community-based adaptation to sea-level rise in Thailand	Markphol, A.; Kittitornkool, J.; Armitage, D.; Chotikarn, P.	Ocean and Coastal Management	2021	10.1016/j.ocecoaman.2021.105846	0	4	This paper outlines an integrative process for community-based adaptation plans to sea-level rise (SLR) effects in Kohklang Sub-district, Thailand. Three objectives guide this research: (1) to identify flood prone areas and develop a coastal vulnerability index (CVI) (e.g., to estimate ecosystem service impacts and economic loss in flood prone areas); (2) to co-develop risk profiles and social vu…
_00862021	11	Life without ice: Perceptions of environmental impacts on marine resources and subsistence users of St. Lawrence Island	Larsen Tempel, J.T.; Wise, S.; Osborne, T.Q.; Sparks, K.; Atkinson, S.	Ocean and Coastal Management	2021	10.1016/j.ocecoaman.2021.105819	0	4	Four main themes were assessed: 1) key marine resources for SLI communities, 2) perceptions about changes in key resources, 3) community responses to change, and 4) the future of the subsistence way of life in these communities.
_00872021	27	Project earthrise: Proceedings of the ninth annual conference of in vivo planetary health	Prescott, S.L.; Wegienka, G.; Kort, R.; Nelson D.H.; Gabrysch S.; Hancock T.; Kozyrskyj A.; Lowry C.A.; Lowry C.A.; Redvers N.; Poland B.; Robinson J.; Moubarac J.-C.; Logan, A.C., Berman, B.	International Journal of Environmental Research and Public Health	2021	10.3390/ijerph182010654	0	4	We initiated Project Earthrise at our 2020 annual conference of inVIVO Planetary Health. This builds on the emergent concept of planetary health, which provides a shared narrative to integrate rich and diverse approaches from all aspects of society towards shared solutions to global challenges.
_00882021	6	Resilience and the mobitility of identity: Belonging and change among Turkana Herders in Northern Keyna	Semplici, G.	Nomadic Peoples	2021	10.3197/NP.2021.250204	0	4	Article about resilience.
_00892021	2	Building an agroecological process towards agricultural sustainability: A case study from Southern Spain	González-Rosado, M.; Parras-Alcántara, L.; Aguilera-Huertas, J.; Lozano-García, B.	Agriculture (Switzerland)	2021	10.3390/agriculture11101024	0	6	In this study, we present the building process and consolidation of an agro-ecological project (Extiercol) in a rural area of southern Spain, with a prolonged depopulation process and close connections to nearby urban areas. Through participatory action research, the specific objectives of this study are (1) to describe the agroecological collective process from its creation by a youth associatio…
_00902021	2	Mapping global research on agricultural insurance	Vyas, S.; Dalhaus, T.; Kropff, M.; Aggarwal, P.; Meuwissen, M.P.M.	Environmental Research Letters	2021	10.1088/1748-9326/ac263d	0	4	We conducted a systematic review of 796 peer-reviewed papers on agricultural insurance published between 2000 and 2019. The goal of this review was twofold: (a) categorizing agricultural insurance literature by agricultural product insured, research theme, geographical study area, insurance type and hazards covered, and (b) mapping country-wise research intensity of these indicators vis-vis histo…
_00922021	6	Farmers’ adaptations of soil and water conservation in mitigating climate change	Everest, B.	Arabian Journal of Geosciences	2021	10.1007/s12517-021-08534-w	0	3	Not small farmers, location: Balıkesir and Çanakkale provinces of Turkey. Farmers generally living in the city or town center.
_00932021	6	Climate change challenges and community-led development strategies: Do they fit together in fisheries regions?	Furmankiewicz, M.; Hewitt, R.J.; Kapusta, A.; Solecka, I.	Energies	2021	10.3390/en14206614	0	3	In this paper we analyse the Fisheries and Sea Operational Programme 2014–2020 and 36 Local Development Strategies prepared within the framework of this programme for the case of Poland. The aim was to assess the degree to which local stakeholders sought to address the climate challenge.
_00952021	6	Elucidating traditional rice varieties for consilient biotic and abiotic stress management under changing climate with landscape‐level rice biodiversity	Muralikrishnan, L.; Padaria, R.N.; Dass, A.; Choudhary A.K.; Kakade B.; Shokralla S.; Zin El‐Abedin T.K.; Almutairi, K.F.; Elansary, H.O.	Land	2021	10.3390/land10101058	0	4	A random sample survey of farmers (n=320), alongwith secondary data collection from non‐governmental organizations/farmers’ organizations/farmers, led to documentation of the information on traditional rice varieties - TRVs’ biodiversity in South Asia. The current study (2015‐2019) explored and documented ~164 TRVs which may enhance the resilience to climatic‐risks with improved yields besides th…
_00962021	2	Has the risk of a 1976 north-west European summer drought and heatwave event increased since the 1970s because of climate change?	Baker, L.; Shaffrey, L.; Hawkins, E.	Quarterly Journal of the Royal Meteorological Society	2021	10.1002/qj.4172	0	6	This study aims to assess how the likelihood of the event in the present-day climate has changed since 1976 because of climate change. The analysis focuses on the England and Wales region, which was particularly badly impacted.
_00982021	2	Rise and fall of vegetation annual primary production resilience to climate variability projected by a large ensemble of Earth System Models' simulations	Zampieri, M.; Grizzetti, B.; Toreti, A.; De Palma, P.; Collalti, A.	Environmental Research Letters	2021	10.1088/1748-9326/ac2407	0	4	We compute the Annual Production Resilience Indicator from gross primary production (GPP) data simulated by a large ensemble of state-of-the-art Earth System Models involved in the last Coupled Model Intercomparison Project (CMIP6) of the Intergovernmental Panel on Climate Change.
_00992021	6	The effect of climate variability on maize production in the ejura-sekyedumase municipality, ghana	Cudjoe, G.P.; Antwi-Agyei, P.; Gyampoh, B.A.	Climate	2021	10.3390/cli9100145	0	2	Ejura-Sekyedumase Municipality is a regional hub of commercial corn production.
_01022021	2	Climate change and lithuania’s livestock farms: Awareness and reactions, an explorative study	Calciolari, F.; Novikova, A.; Rocchi, L.	Sustainability (Switzerland)	2021	10.3390/su131910567	0	3	The present paper is the first qualitative study on the farmers’ perceptions of vulnerability of the agricultural systems and application of mitigation and adaptation strategies in the Baltic area, specifically in Lithuania.
_01032021	11	Is the political divide on climate change narrower for people of color? Evidence from a decade of U.S. polling	Ballew, M.T.; Pearson, A.R.; Schuldt, J.P.; Kotcher J.E.; Maibach E.W.; Rosenthal, S.A.; Leiserowitz, A.	Journal of Environmental Psychology	2021	10.1016/j.jenvp.2021.101680	0	6	Location: USA. We conducted a conceptual replication and extension of previous research on the “racial/ethnic gap” in U.S. climate change opinion.
_01042021	6	Canadian horticultural growers’ perceptions of beneficial management practices for improved on-farm water management	Bogdan, A.-M.; Kulshreshtha, S.N.	Journal of Rural Studies	2021	10.1016/j.jrurstud.2021.08.020	0	3	This study uses data from a survey of 70 fruit and vegetable growers in Eastern Canadian.
_01052021	6	Determinants of climate change adaptation strategies in the coastal zone of Bangladesh: implications for adaptation to climate change in developing countries	Kabir, A.; Amin, M.N.; Roy, K.; Hossain, M.S.	Mitigation and Adaptation Strategies for Global Change	2021	10.1007/s11027-021-09968-z	0	3	This study makes a first attempt to explore the determinants of adaptation to climate change and choices of adaptation strategies at a larger spatial scale of the south-west coastal areas in Bangladesh. No specifies smallholder.
_01072021	6	Multi-step cognitive mapping of perceived nexus relationships in the Seewinkel region in Austria	Kropf, B.; Schmid, E.; Mitter, H.	Environmental Science and Policy	2021	10.1016/j.envsci.2021.08.004	0	4	We adopt a nexus perspective to elicit sectoral stakeholders’ perceptions on the relationships of the regional nexus entities, relevant measures and their perceived synergies and trade-offs in the semi-arid agricultural production region Seewinkel in East Austria.
_01082021	6	Coping and Adaptation in Response to Environmental and Climatic Stressors in Caribbean Coastal Communities	Touza, J.; Lacambra, C.; Kiss, A.; Amboage R.M.; Sierra P.; Solan M.; Godbold J.A.; Spencer, T.; White, P.C.L.	Environmental Management	2021	10.1007/s00267-021-01500-y	0	4	We seek to understand the relationship between responses to the impacts of El Niño and La Niña events and the vulnerability of mangrove-dependent communities in the Caribbean region of Colombia.
_01092021	6	Factors affecting farmers’ use of organic and inorganic fertilizers in South Asia	Aryal, J.P.; Sapkota, T.B.; Krupnik, T.J.; Rahut D.B.; Jat, M.L.; Stirling, C.M.	Environmental Science and Pollution Research	2021	10.1007/s11356-021-13975-7	0	4	Using data from 2528 households across the Indo-Gangetic Plains in India, Nepal, and Bangladesh, this study examines the factors affecting farmers’ use of organic and inorganic fertilizers for the two most important cereal crops – rice and wheat.
_01122021	6	Time to Transition: Barriers and Opportunities to Farmer Adoption of Soil GHG Mitigation Practices in Dutch Agriculture	Gomes, A.; Reidsma, P.	Frontiers in Sustainable Food Systems	2021	10.3389/fsufs.2021.706113	0	4	This research identifies the barriers and opportunities for arable farmers to adopt practices which mitigate emissions from agricultural soils, and consists of a literature review, informant interviews, and semi-structured interviews with farmers, policy-makers, and boundary organizations.
_01132021	2	Estimating and modelling the risk of redox-sensitive phosphorus loss from saturated soils using different soil tests	Smith, G.J.; McDowell, R.W.; Daly, K.; Ó hUallacháin D.; Condron, L.M.; Fenton, O.	Geoderma	2021	10.1016/j.geoderma.2021.115094	0	4	In the present study, anoxic water extractable P test (anoxic WEP) and sodium bicarbonate-dithionite extractable P (Dithionite-P) tests were first developed using samples from New Zealand and Ireland, and were used to predict P that is available under anoxic conditions in the short- and long-term.
_01142021	6	Perceptions of Public Officers Towards the Effects of Climate Change on Ecosystem Services: A Case-Study From Northern Portugal	Vaz, A.S.; Graça, M.; Carvalho-Santos, C.; Pinto E.; Vicente J.R.; Honrado, J.P.; Santos, J.A.	Frontiers in Ecology and Evolution	2021	10.3389/fevo.2021.710293	0	6	This study analyses the views of public officers on the potential impacts of climate-change related drivers on multiple ES in a major administrative region from Portugal (EU NUTS 3).
_01152021	2	Integrated Life Cycle Assessment for Sustainable Remediation of Contaminated Agricultural Soil in China	Jin, Y.; Wang, L.; Song, Y.; Zhu J.; Qin M.; Wu L.; Hu P.; Li F.; Fang L.; Chen C.; Hou, D.	Environmental Science and Technology	2021	10.1021/acs.est.1c02535	0	4	In the present study, an integrated life cycle assessment analysis was conducted to evaluate life cycle primary, secondary, and tertiary impacts associated with the restoration of the contaminated agricultural land.
_01162021	6	Is drought caused by fate? Analysis of farmers’ perception and its influencing factors in the irrigation areas of gap-Şanlıurfa, turkey	Aydoğdu, M.H.; Cançelik, M.; Sevinç, M.R.; Çullu M.A.; Yenigün K.; Küçük N.; Karlı B.; Ökten Ş.; Beyazgül U.; Doğan H.P.; Şahin Z.; Mutlu N.; Yenikale, A.	Water (Switzerland)	2021	10.3390/w13182519	0	6	Location: Şanlıurfa, Turkey.
_01172021	19	Impact of climate adaptation strategies on the net farm revenue of underutilised indigenous vegetables’ (UIVs) production in Southwest Nigeria	Tanimonure, V.A.; Naziri, D.	Resources, Environment and Sustainability	2021	10.1016/j.resenv.2021.100029	0	4	This paper examined the impact of climate adaptation strategies employed by Underutilised Indigenous Vegetables (UIVs) farmers on UIVs’ net revenue of adopters and non-adopters of adaptation strategy in Southwest Nigeria.
_01182021	2	Spatial trend analysis of temperature and rainfall and their perceived impacts on ecosystem services in Mau Forest, Kenya	Jebiwott, A.; Ogendi, G.M.; Agbeja, B.O.; Alo, A.A.; Maina, G.M.	International Journal of Sustainable Development and Planning	2021	10.18280/ijsdp.160504	0	3	This study's objective was to assess the local climate trend in terms of rainfall and temperature and their perceived impacts on ecosystem services in Mau Forest, from 1984 to 2020. We obtained gridded meteorological data for the study area from the Kenya Meteorological Department and analyzed it using Mann Kendell’s test to identify significant trends in temperature and rainfall.
_01192021	2	Climate Uncertainty and Optimal Groundwater Augmentation	Tran, D.Q.; Kovacs, K.F.	Water Resources Research	2021	10.1029/2021WR030114	0	4	Two approaches to augment irrigation water supply are managed aquifer recharge (MAR) and on-farm reservoirs with tail-water recovery (OFS-TWR). We explore the joint use of MAR and OFS-TWR to sustain groundwater and agricultural income with climate variability by farmer risk preference.
_01202021	2	The fate of the caspian sea under projected climate change and water extraction during the 21st century	Koriche, S.A.; Singarayer, J.S.; Cloke, H.L.	Environmental Research Letters	2021	10.1088/1748-9326/ac1af5	0	4	In this study we investigated the water budget variation in the Caspian Sea drainage basin and its potential impact on Caspian Sea (CS) level during the 21st century using projected climate from selected climate change scenarios of shared socioeconomic pathways (SSPs) and representative concentration pathways (RCPs), and explored the impact of human extractions.
_01222021	2	Climate vulnerability scenario of the agricultural sector in the Bicol River Basin, Philippines	Laureta, R.P.; Regalado, R.R.H.; De La Cruz, E.B.	Climatic Change	2021	10.1007/s10584-021-03208-8	0	4	This paper investigated the vulnerability of the agriculture sector and rural agriculture livelihoods in the Bicol River Basin (BRB) of the Philippines to projected changes in climate.
_01232021	2	Spatiotemporal variation of water supply and demand balance under drought risk and its relationship with maize yield: A case study in midwestern Jilin Province, China	Ma, Y.; Zhang, J.; Zhao, C.; Li, K.; Dong, S.; Liu, X.; Tong, Z.	Water (Switzerland)	2021	10.3390/w13182490	0	4	We analyzed the balance of water supply and demand in each growth period and the degree of maize yield affected by drought.
_01242021	2	Assessing desertification sensitivity map under climate change and agricultural practices scenarios: The island of Crete case study	Morianou, G.; Kourgialas, N.N.; Psarras, G.; Pisinaras, V.; Arambatzis, G.	Water Science and Technology: Water Supply	2021	10.2166/ws.2021.132	0	4	The aim of this study is the assessment of desertification risk for a typical Mediterranean island, in the frame of climate change and the application of good agricultural practices.
_01252021	2	Risk assessment of possible impacts of climate change and irrigation on wheat yield and quality with a modified ceres-wheat model	Liu, J.; Yao, W.; Jiang, M.	Journal of Water and Climate Change	2021	10.2166/wcc.2021.248	0	4	A modified quality model was used to simulate integrated impacts of climate change, environment, and management on wheat yield and quality. Then, the Canadian Earth System Model version 5 (CanESM5) was used to forecast the daily meteorological data, and the Statistical Downscaling Model (SDSM V5.2) was used for downscaling.
_01262021	6	Development versus adaptation? Facing climate change in Ca Mau, Vietnam	Di Giusto, B.; Le, T.M.N.; Nguyen, T.T.M.; Nguyen, T.T.H.; Vu, N.U.M.; Lavallee, J.P.	Atmosphere	2021	10.3390/atmos12091160	0	6	Location: Ca Mau, Vietnam.
_01272021	6	Constructed wetlands to face water scarcity and water pollution risks: Learning from farmers’ perception in alicante, spain	Ricart, S.; Rico-Amorós, A.M.	Water (Switzerland)	2021	10.3390/w13172431	0	6	Location: Alicante, Spain.
_01282021	6	Farmers’ perceived vulnerability and proactive versus reactive climate change adaptation in chile’s maule region	Engler, A.; Rotman, M.L.; Poortvliet, P.M.	Sustainability (Switzerland)	2021	10.3390/su13179907	0	3	Vineyards are the main production activities.
_01302021	6	Values underlying preferences for adaptive governance in a chilean small-scale fishing community	Ebel,S.A.; Beitl, C.M.; Torre, M.P.	Environmental Values	2021	10.3197/096327120X15973379803717	0	4	This paper uses a value-based approach to examine individual and institutional preferences for adaptive governance in Carelmapu, Chile. We show that two groups had different value frames rooted in divergent ontologies which influenced their actions related to adaptive governance, cre-ating conflict.
_01332021	6	Role of agricultural diversification in improving resilience to climate change: An empirical analysis with gaussian paradigm	Kiani, A.K.; Sardar, A.; Khan, W.U.; He, YG; Bilgic, A; Kuslu, Y; Raja, MAZ	Sustainability (Switzerland)	2021	10.3390/su13179539	0	4	Article about Agricultural diversification.
_01342021	6	Emic views of community resilience and coastal tourism development	Naylor, R.S.; Hunt, C.A.; Zimmerer, K.S.; Taff, B.D.	Societies	2021	10.3390/soc11030094	0	4	The purpose of this study is to assess the impact of small-scale cruise tourism on coastal community resiliency in Petersburg, Alaska.
_01362021	2	Crops and farmers’ response to application of fecal sludge derived - Fortifer™ in different agro-ecological zones in Ghana	Nartey, E.G.; Cofie, O.; Gebrezgabher, S.; Nikiema, J.	Journal of Environmental Management	2021	10.1016/j.jenvman.2021.112970	0	4	The aim was to (1) create awareness among smallholder farmers for widespread use of Fortifer™ (2) observe the response of crops to Fortifer™ application by farmers in different agro-ecological zones (3) obtain farmers feedback on the FS-derived product to enhance further dissemination across the country.
_01372021	2	Cadmium (Cd), Copper (Cu), and Zinc (Zn) levels in commercial and non-commercial fishes in the Blanakan River Estuary, Indonesia: A preliminary study	Takarina, N.D.; Purwiyanto, A.I.S.; Suteja, Y.	Marine Pollution Bulletin	2021	10.1016/j.marpolbul.2021.112607	0	4	This study investigates Cu, Cd, and Zn metals in water and their accumulation in fish (commercial and non-commercial).
_01382021	19	National parks best practices: Lessons from a century's worth of national parks management	Ferretti-Gallon, K.; Griggs, E.; Shrestha, A.; Wang, G.	International Journal of Geoheritage and Parks	2021	10.1016/j.ijgeop.2021.05.004	0	4	With over a century of national park management experience, the institutional knowledge of national park systems in Australia, Canada, New Zealand, and the United States can offer a valuable insight into management best practices. Twelve open-ended semistructured interviews with national park experts representing the four systems revealed valuable lessons learned in major facets of national park …
[truncated: 2,276 more rows]
