# Supplementary material for: Existing evidence of conceptual differences in research on climate change perceptions among smallholders? A systematic map
Source: Environ Evid. 2023 Dec 7;12:28. doi: 10.1186/s13750-023-00321-2 (PMC11378835; doi:10.1186/s13750-023-00321-2)
Supplement: Supplementary file 7 — Additional file 7. Data extracted from 361 articles after reading in full. [file 13750_2023_321_MOESM7_ESM.xlsx]

## Sheet: codebook_stage2
Additional file 7: Data extracted from 361 articles after reading in full.
Observation: see Additional file 2 (codebook)
variable	description
id	XXXX+YYYY, where XXXX is the current number as 0001, 0002,…,000n and YYYY is year, as 2020.
source	1 = WoS Core Collection 2 = Scopus 3 = BASE 4 = Science Direct 5 = PubMed 6 = WoS and Scopus 7 = WoS and BASE 8 = WoS and Science Direct 9 = WoS and PubMed 10 = WoS, Scopus, BASE 11 = WoS, Scopus, Science Direct 12 = WoS, Scopus, PubMed 13= WoS, BASE, Science Direct 14 = WoS, BASE, PubMed 15 = WoS, Science Direct, PubMed 16= Scopus and BASE 17= Scopus and Science Direct 18= Scopus and PubMed 19= …
title	Title of article
author	Author(s) of article
journal	Journal of article
year	Year of article (YYYY)
doi	alphanumeric string of characters, e.g. 10.1016/j.jenvman.2021.113801
countrynumber	How many countries are described in the article? 1 = One country: the study was carried out only in one country. 2 = Two countries: the study was carried out in two countries. 3 = Three countries: the study was carried out in three countries. 4 = Four countries: the study was carried out in four countries. 5 = More than five countries: the study was carried out in more than five countries. 6 = Ot…
countryone	number (a combination of number X+YY, where X is the continent and YY refers to a country). From the list below, select only the first country.
countrytwo	number (a combination of number X+YY, where X is the continent and YY is a country). From the list below, select only the second country. If not, write 0 (0=not applicable).
countrythree	number (a combination of number X+YY, where X is the continent and YY is a country). From the list below, select only the third country. If not, write 0 (0=not applicable).
countryfour	number (a combination of number X+YY, where X is the continent and YY is a country). From the list below, select only the fourth country. If not, write 0 (0=not applicable).
countryfive	number (a combination of number X+YY, where X is the continent and YY is a country). From the list below, select only the fifth country. If not, write 0 (0=not applicable).
origin	Choose the option that best describes the population investigated in the article. 1 = All indigenous. We will consider as indigenous those inhabitants of rural (non-urban) areas, entitled in the article as indigenous, native, native people, autochthonous, aboriginal, even if described in the article as an emerging society (i.e., when they reassume their indigenous identity after some time). Indig…
subsistence	1 = Small-scale Agriculturalist are individuals who: (i) practice agriculture mainly to their subsistence; (ii) practice land use involving crop rotation or permanent cultivation in the same year or for more years; (iii) may involve labour beyond the nuclear family; (iv) may use tools (mainly manual), but do not rely on mechanisation; (v) they can sell part of their production on the market as a …
definitionform	How the perception definition appears in the text. 1 = Explicit: when definitions are explicitly written, i.e., with a direct explanation in the text in alternative forms such as perception (or any other construct) is, perception equals, local perception means, among others. 0 = Implicit: when definitions are not explicitly written, i.e., the article does not contain a description of the percepti…
definitionwhere	Part of the text where the definition appears. 0 = Not applicable.1 = Introduction 2 = Methods 3 = Results 4 = Discussion 5 = Conclusion 6 = Another part not specified.
definitionterm	Text or n⁄a (not applicable). Copy exactly the sentence that contains the explicit definition of perception. The definition may be taken from other authors.
percepconstruct	Is the perception construct part of the definition of perception? 0=No; 1=Yes.
awarenessconstruct	Is the awareness construct part of the definition of perception? 0=No; 1=Yes.
counsiousnessconstruct	Is the consciousness construct part of the definition of perception? 0=No; 1=Yes.
attitudeconstruct	Is the attitude construct part of the definition of perception? 0=No; 1=Yes.
beliefconstruct	Is the belief construct part of the definition of perception? 0=No; 1=Yes.
concernconstruct	Is the concern construct part of the definition of perception? 0=No; 1=Yes.
directexpconstruct	Is the direct experience construct part of the definition of perception? 0=No; 1=Yes.
indirexpconstruct	Is an indirect experience part of the perception definition? 0=No; 1=Yes.
sciknowlconstruct	Is the scientific knowledge construct part of the definition of perception? 0=No; 1=Yes
tekconstruct	Is the traditional knowledge construct part of the definition of perception? 0=No; 1=Yes.
riskpercepconstruct	Is the risk perception construct part of the definition of perception? 0=No; 1=Yes.
wordviewconstruct	Is the worldview construct part of the definition of perception? 0=No; 1=Yes.
otherconstruct	Is another construct part of the definition of perception? 0=No; 1=Yes.
perceptiondescrip	How the perception concept appears in the results, discussion or conclusion, regardless of whether perception is defined. 1 = Observation: Perception is described as the OBSERVATION by an individual of changes in specific environmental aspects considered as EXTREME EVENTS OR ANOMALIE of climatic variability (e.g. individual reports changes—increases or decreases—in factors such as temperature, pr…
definedescription	Text or n⁄a (not applicable, i.e. when there is no description in the results). Copy exactly the sentence that contains the description of perception.
obsphysical	Was the perception of a physical phenomenon reported in the article? 0=No; 1=Yes.
obsbiological	Was the perception of a biological phenomenon reported in the article? 0=No; 1=Yes.
obshuman	Was the perception of a human phenomenon reported in the article? 0=No; 1=Yes.
obsother	Was the perception of another phenomenon reported in the article? 0=No; 1=Yes.
adapttheme	Does the article have adaptation as a theme? 0=No; 1=Yes.
awaretheme	Does the article have awareness as a theme? 0=No; 1=Yes.
tekinditheme	Does the article have traditional knowledge with indicators as a theme? 0=No; 1=Yes.
tektheme	Does the article have traditional knowledge without indicators as a theme? 0=No; 1=Yes.
scientifictheme	Does the article have scientific knowledge as a theme? 0=No; 1=Yes.
scientobstheme	Does the article compare individual observations with scientific data as a theme? 0=No; 1=Yes.
livelihoodtheme	Does the article have observed changes in the livelihood activities as a theme? 0=No; 1=Yes.
environmenttheme	Does the article describe the observed changes in the environment as a theme? 0=No; 1=Yes.
driverstheme	Does the article investigate the determinants or drivers that may affect individual perceptions as a theme? 0=No; 1=Yes.
mitigationtheme	Does the article have mitigation as a theme? 0=No; 1=Yes.
resiliencetheme	Does the article have resilience as a theme? 0=No; 1=Yes.
riskperceptheme	Does the article have risk perception as a theme? 0=No; 1=Yes.
othertheme	Does the article have another thematic area as a theme? 0=No; 1=Yes.
whatothertheme	Describe another thematic area.
sampleunit	Sampling unit of collected data: 0 = Not applicable. 1 = Individual level: The sampling unit is the individual, i.e., subject. 2 = Household level: when the sampling unit is the household. Households refer to a group of individuals who live together, share the same food resources and aspects of consumption, and allocate a common set of resources (including work) to guarantee their material reprod…
data	Source of data used in the article for the analysis. 0 = Not applicable. 1 = Primary data: the researcher(s) collected in the field. 2 = Secondary data: not collected in the field by the researcher, coming from research institutions, government, other articles, among places other than the field. 3 = Primary and secondary data: we will consider primary and secondary data when the article deals wit…
method	Methods used in the article. 0 = Not applicable. 1 = Qualitative methods: e.g., informal interview, participatory approaches, semi-structured interview when you say it was qualitative, focus group, participant observation. 2 = Quantitative methods: e.g., structured interview, semi-structured interview, systematic observation. 3 = Mixed methods: include at least one qualitative and one quantitativ…
pbtheory	Does the article adopt the Theory of Planned Behaviour as a framework of analysis or discussion? 0=No; 1=Yes.
ratheory	Does the article adopt the Theory of Reasoned Action as a framework of analysis or discussion? 0=No; 1=Yes.
vbntheory	Does the article adopt the Value-Belief-Norm framework for analysis or discussion? 0=No; 1=Yes.
cognitivebias	Does the article adopt any type of cognitive bias as a framework of analysis or discussion? 0=No; 1=Yes.
sntheory	Does the article adopt the Theory of Social Norms or the concept of social norms as a framework of analysis or discussion? 0=No; 1=Yes.
cdtheory	Does the article adopt the Cognitive Dissonance Theory as a framework of analysis or discussion? 0=No; 1=Yes.
othertheory	Does the article adopt another theory? 0=No; 1=Yes.
whattheory	Describe which theory.

## Sheet: articles_stage2
id	source	title	author	journal	year	doi	countrynumber	countryone	countrytwo	countrythree	countryfour	countryfive	origin	subsistence	definitionform	definitionwhere	definitionterm	percepconstruct	awarenessconstruct	counsiousnessconstruct	attitudeconstruct	beliefconstruct	concernconstruct	directexpconstruct	indirexpconstruct	sciknowlconstruct	tekconstruct	riskpercepconstruct	wordviewconstruct	otherconstruct	perceptiondescrip	definedescription	obsphysical	obsbiological	obshuman	obsother	adapttheme	awaretheme	tekinditheme	tektheme	scientifictheme	scientobstheme	livelihoodtheme	environmenttheme	driverstheme	mitigationtheme	resiliencetheme	riskperceptheme	othertheme
_00022022	6	Effects of climate variability on livestock productivity and pastoralists perception: The case of drought resilience in Southeastern Ethiopia	Habte, M.; Eshetu, M.; Maryo, M.; Andualem, D.; Legesse, A.	Veterinary and Animal Science	2022	10.1016/j.vas.2022.100240	1	119	0	0	0	0	1	2	0	0	0	1	1	0	0	0	0	1	0	0	0	0	0	0	1	"East Guji pastoralists perceived the changing climatic condition in terms of temperature, rainfall and intensity of drought. There is no statistically differ between the perception of pastoral and agropastoral communities at both study location regarding onset of rainy season, temperature pattern, drought intensity, duration and duration of rainfall. Significant (p< 0.05) proportion of the pasto…	1	1	0	0	1	1	0	0	1	1	1	1	0	0	1	0	0
_00032022	6	How do farm size and perceptions matter for farmers’ adaptation responses to climate change in a developing country? Evidence from Nepal	Koirala, P.; Kotani, K.; Managi, S.	Economic Analysis and Policy	2022	10.1016/j.eap.2022.01.014	1	229	0	0	0	0	0	1	1	1	"Climatic perception is defined as a state of opinions and/or awareness toward the changes in climate variables (Ruiz et al., 2020, p.189)".	1	1	0	0	0	0	1	0	0	0	0	0	0	1	"A majority of farmers has perceived changes in summer temperature, winter temperature, rainfall intensity, rainfall frequency and drought, whereas approximately 50.00 %, 38.00 % and 22.00 % of them perceive cold waves, hot waves and floods, respectively."	1	0	0	0	1	1	0	0	0	0	0	1	0	0	1	0	0
_00052022	19	Smallholders’ adaptation to climate change in Western Kenya: Considering socioeconomic, institutional and biophysical determinants	Musafiri, C.M.; Kiboi, M.; Macharia, J.; Ng'etich, O.K.; Kosgei, D.K.; Mulianga, B.; Okoti, M.; Ngetich, F.K.	Environmental Challenges	2022	10.1016/j.envc.2022.100489	1	126	0	0	0	0	0	2	0	0	0	1	1	0	0	0	0	1	0	0	0	0	0	0	1	"Majority of the smallholder farming households perceived changes across different indicators of climate change . The change ranged between 74% (flooding frequency) to 99% (temperature). Regarding the sign of change, majority of the smallholders farming households perceived that the climate was changing towards the negative including decrease in rainfall frequency (82%), length of cropping calend…	1	0	1	0	1	1	0	0	0	0	1	1	0	0	1	0	0
_00072022	11	Climate change vulnerability, adaptation measures, and risk perceptions at households level in Acholi sub-region, Northern Uganda	Twecan, D.; Wang, W.; Xu, J.; Mohmmed, A.	Land Use Policy	2022	10.1016/j.landusepol.2022.106011	1	152	0	0	0	0	0	1	0	0	0	1	0	0	0	0	1	1	1	0	0	1	0	0	1	"The majority of respondents in the study area believed to have experienced climate change. Study participants reported changes in temperature and rainfall, higher temperatures, short rainy seasons and below normal rainfalls, increased pests and diseases, increased frequency and intensity of extreme weather events. (...) Across the six districts surveyed, extreme temperature, droughts, change in …	1	1	1	0	1	0	0	0	0	0	1	1	0	0	1	1	1
_00112022	6	Extreme hydroclimatic events in rural communities of the Brazilian Amazon: local perceptions of change, impacts, and adaptation	Almudi, T.; Sinclair, A.J.	Regional Environmental Change	2022	10.1007/s10113-021-01857-0	1	603	0	0	0	0	0	4	1	1	"Based on the IPCC’s (2018:557) definition of “risk perception,” we consider “perceptions of change” as “the subjective judgment that people make about the characteristics and severity of changes.”"(p.3).	0	0	0	0	0	0	1	0	0	0	1	0	0	1	"Extreme floods were by far the extreme hydroclimatic event mentioned most often by interviewees. The extreme floods occurring from 2009 on were often cited by participants, and their identification of these events agreed with the physical data reported above. Changes noted included that high floods are reaching even higher levels, occurring at a greater speed from the onset, taking longer to rec…	1	1	1	0	1	0	0	0	0	0	1	1	0	0	0	1	1
_00222022	6	Climate change perceptions, impacts and adaptation practices of fishers in southeast Bangladesh coast	Alam, E.; Mallick, B.	International Journal of Climate Change Strategies and Management	2022	10.1108/IJCCSM-02-2021-0019	1	205	0	0	0	0	0	4	0	0	0	1	1	0	0	1	0	1	0	0	0	0	0	0	1	"All the fishers who participated in the survey have personal beliefs and knowledge that climate change is occurring. Data obtained through individual interviews and FGDs confirmed that the fishers’ community perceived the change in temperature, rainfall, seasonality, tropical cyclone, inundation pattern and the type and sea-level changes. The fishers observed temperature changes as increased war…	1	1	1	0	1	0	0	0	1	1	1	1	0	0	1	0	0
_00552022	6	Indigenous local observations and experiences can give useful indicators of climate change in data-deficient regions	Chanza, N.; Musakwa, W.	Journal of Environmental Studies and Sciences	2022	10.1007/s13412-022-00757-x	1	154	0	0	0	0	1	4	0	0	0	1	0	0	0	0	0	1	0	0	1	0	0	0	1	"There is a wide collection of elements of the climate system that are used as indicators of climate change in Mbire. These include temperature, rainfall, mist, storms, and wind. Atmospheric system: "With reference to temperature, participants revealed that the winter season (May/June/July) is becoming cooler than before. The participants recalled that long back they could not distinguish the win…	1	1	1	0	0	0	1	0	1	1	1	1	0	0	0	0	0
_00632022	6	Risk, perception and adaptation to climate change: evidence from arid region, India	Singh, N.P.; Anand, B.; Srivastava, S. K.; Kumar, N.R.; Sharma, S.; Bal, S.K.; Rao, K.V.; Prabhakar, M.	Natural Hazards	2022	10.1007/s11069-022-05216-y	1	212	0	0	0	0	0	1	0	0	0	1	1	0	0	0	0	1	0	0	0	1	0	0	1	"From the conducted survey, it was found that majority of the farmers agreed variation in the distribution of rainfall with greater uncertainty over the onset and withdrawal of monsoon. They opined that the duration of rainy days has reduced over the past years, with more intense rainfall over shorter period within the growing season. About 86 per cent of the farmers perceived increase in the atm…	1	1	1	0	1	0	0	0	1	0	1	1	0	0	0	1	0
_00692022	6	Role of Homestead Forests in Adaptation to Climate Change: A Study on Households’ Perceptions and Relevant Factors in Bandarban Hill District, Bangladesh	Baul, T.K.; Peuly, T.A.; Nandi, R.; Kar, S.; Karmakar, S.	Environmental Management	2022	10.1007/s00267-022-01598-8	1	205	0	0	0	0	1	1	1	1	"Perception is the process of receiving information from the ambient environment and transforming it into physiological awareness for taking adaptation and mitigation strategies towards adverse impacts of climate change in the agroecological system (Bryan et al. 2009). However, this process could vary with the individual’s past experiences, observations, and present attitudes, needs, and social c…	1	1	0	1	0	0	1	0	0	0	0	0	0	1	"The homestead survey results showed that homestead forest owners in the mid-hill were more aware of climate change compared to the other two hills. In general, 76–94% of forest owners across three ranges perceived that temperature and erratic rainfall pattern has increased compared to the past 30 years. A total of 46% of owners perceived that the annual amount of rainfall has increased, with the…	1	1	1	0	1	1	1	0	1	1	1	1	1	0	0	0	1
_00702022	12	Living and Responding to Climatic Stresses: Perspectives from Smallholder Farmers in Hanang’ District, Tanzania	Maliki, M.A.; Pauline, N.M.	Environmental Management	2022	10.1007/s00267-021-01588-2	1	149	0	0	0	0	0	2	0	0	0	1	1	0	0	0	0	1	0	0	1	0	0	0	1	"95% of respondents from Dawar reported recurring drought incidences, flood incidences (97.5%) and landslide incidences (92.5%). Drought incidences were also highly reported in Gocho (92.5%) and flood cases were reported by half (50%) in the village. Generally, it was agreed by the majority of the focus group discussants that climate extremes pose significant impacts on crop production and livest…	1	1	1	0	1	0	1	0	1	1	1	1	0	0	0	0	1
_00722022	6	Awareness and perception of climate change by smallholder farmers in two agroecological zones of Oyo state Southwest Nigeria	Akano, O.; Modirwa, S.; Oluwasemire, K.; Oladele, O.	GeoJournal	2022	10.1007/s10708-022-10590-y	1	139	0	0	0	0	0	1	0	0	0	1	1	0	0	0	0	1	0	0	0	0	0	0	1	"In the savannah, all the respondents (100%) were aware of changes in rainfall pattern and intensity. Nearly all of them (95.5%) were aware of changes in temperature and 78.5% of changes in heat levels. Similarly, in the rainforest, a large proportion of the respondents (92.5%) were aware of changes in rainfall patterns and 78.5% of changes in rainfall intensity. The majority were aware of change…	1	0	1	0	1	1	0	0	1	1	1	1	1	0	0	0	0
_00752022	6	Community perceptions of climate change and ecosystem-based adaptation in the mangrove ecosystem of the Rufiji Delta, Tanzania	Nyangoko, B.P.; Berg, H.; Mangora, M.M.; Shalli, M.S.; Gullström, M.	Climate and Development	2022	10.1080/17565529.2021.2022449	1	149	0	0	0	0	0	1	1	2	"perceptions of climate change were defined as people’s perspectives on local-scale changes in the state of weather-related factors, such as increased temperature, prolonged droughts, sea level rise, changes in precipitation patterns and large floods in a given area over the last decade (Makame & Shackleton, 2020), which if they persist over long periods of time become indications of climate chan…	1	0	0	0	0	0	1	0	0	0	0	0	0	1	"There were significant differences in the responses from respondents with different occupations in relation to the perceived extent of change in temperature, amount of rainfall and sea level rise. Farmers and fishermen indicated that they had observed stronger change in many climate variables compared to other occupational groups". (...) Respondents were asked to indicate if they had noticed any…	1	1	1	0	1	0	0	0	1	0	1	1	0	0	0	0	1
_00772022	6	The Relationship between Climate Change, Variability, and Food Security: Understanding the Impacts and Building Resilient Food Systems in West Pokot County, Kenya	Obwocha, E.B.; Ramisch, J.J.; Duguma, L.; Orero, L.	Sustainability (Switzerland)	2022	10.3390/su14020765	1	126	0	0	0	0	1	1	0	0	0	1	0	0	0	0	0	1	0	0	0	0	0	0	1	"Delayed onset and early cessation of rainfall and increased temperatures were variables more recognized by respondents than the total rainfall amount in a season. [...] Respondents agreed most about an apparent decrease in the amount of rainfall. (...) The respondents reported changed rainfall and temperature variables when discussing food security. More respondents in the lower potential lowlan…	1	0	1	0	1	1	0	0	1	1	1	1	0	0	0	0	1
_00822022	6	Climate change perceptions and adaptations by indigenous Chepang community of Dhading, Nepal	Rai, S.; Dahal, B.; Anup, K.C.	GeoJournal	2022	10.1007/s10708-022-10577-9	1	229	0	0	0	0	1	1	0	0	0	1	0	0	0	0	0	1	0	0	0	0	0	0	1	"Climate change parameters: temperature, rainfall, and wind pattern were chosen to analyze people’s perceptions. Most of the respondents (84.12%) felt the increase in temperature and the number of hot days. About 74% of the respondents claimed that premonsoon season days were extremely hot, and no measures were applied to cope with the rising temperature. Most people expressed that winter was bec…	1	0	1	0	1	0	0	0	1	1	1	1	0	0	0	0	0
_00992022	2	Factors Influencing Choice of Climate Change Adaptation Methods among Underutilized Indigenous Vegetable farmers	Ekemini-Richard, M.; Ayanwale, A.B.; Adelegan, O.J.	International Journal of Vegetable Science	2022	10.1080/19315260.2020.1848960	1	139	0	0	0	0	0	1	1	1	"To farmers, climate change is not perceived in terms of major disasters, but rather as increased uncertainty, such as shifts in onset of rain at planting or end of rain at harvest (Sthapit and Padulosi, 2011)".	1	1	0	0	0	0	1	1	0	0	0	0	0	1	"Almost all respondents were aware that the climate is changing. (...) A smaller group perceived that Underutilized Indigenous Vegetable (UIVs) can be used as an adaptation method against the effects of climate change. Personal observation and newspapers served as main sources of information about climate change. (...) Being more educated increase farmer awareness about the incidence and conseque…	1	1	1	0	1	1	0	0	0	0	1	1	1	0	0	0	1
_01332022	6	Farmers' behaviors and attitudes toward climate change adaptation: evidence from Vietnamese smallholder farmers	Tiet, T.; To-The, N.; Nguyen-Anh, T.	Enviroment Development and Sustainability	2022	10.1007/s10668-021-02030-7	1	249	0	0	0	0	0	1	1	1	"risk perception (i.e., person’s subjective judgment or assessment of risk)".	0	1	0	1	1	1	1	0	0	0	1	0	0	1	"Our first five explanatory variables bear the concerns, beliefs, perceived risks, ingenuity of the respondents regarding actual climate change impacts, and trust in the institution for retrieving the respondents’ support for adaptation and climatic mitigation change. Our results are all consistent with all our initial hypotheses from concern (1), belief (2), ingenuity (3), and perceived risk (4)…	1	0	1	0	1	1	0	0	0	0	1	1	0	1	1	1	1
_01422022	6	Development of a regional climate change perception index based on traditional knowledge base of small-marginal farmers	Bhattacharjee, S; Das, JK; Roy, S; Chakrabarti, S	Indian Journal of Traditional Knowledge	2022		1	212	0	0	0	0	0	1	0	0	0	1	1	0	1	1	0	1	0	0	1	0	0	0	1	"The impacts of climate change are well observable in the environment with significant variations in the pattern of climate events like floods, droughts etc. (...) In real-life situations, the practicing small-marginal farmers are aware of many environmental phenomena already, however, they might not be rightly channelizing that knowledge for crop improvement. Through key informants, it was clear…	1	1	1	0	1	1	0	1	0	0	1	1	0	1	1	0	0
_01502022	1	Determinants of Farmers' Risk Perceptions of Hailstorms in Northern Bangladesh: Is Adaptive Capacity the Major Concern?	Raihan, M.L.; Basu, M.; Onitsuka, K.; Hoshino, S.	Polish Journal of Environmental Studies	2022	10.15244/pjoes/135699	1	205	0	0	0	0	0	1	1	1	"According to Sjoberg (1998), the perception of risk is a subjective judgement of the likelihood of a respective event such as flood, drought, cyclone, etc. and stakeholders’ subsequent awareness of its level of damage [30]. (...) The study defines hailstorm risk perceptions as concerns shown by farmers regarding previous, present, and future incidents of negative impacts on crop production and a…	0	1	0	0	0	1	1	0	0	0	1	0	0	1	"In all, 94% of the farmers perceived a high probability of occurrence (exposure) of hailstorms and almost 95% perceived a high impact (sensitivity) of hailstorms on agricultural and crop production. (...) The findings on farmers’ hailstorm risk perceptions indicated that, of the 64% of total respondents who perceived hailstorm risk, about 98% had perceived the risk, whereas 2% were unsure of the…	1	0	1	0	1	1	0	0	0	0	1	1	1	0	0	1	0
_01562022	19	Climate change perception and local adaptation of natural resource management in a farming community of Cameroon: A case study	Chimi, P.M.; Mala, W.A.; Fobane, J.L.; Essouma, F.M.; II, J.A.M.; Funwi, F.P.; Bell, J.M.	Environmental Challenges	2022	10.1016/j.envc.2022.100539	1	108	0	0	0	0	1	4	0	0	0	1	0	0	0	1	0	1	0	0	1	0	0	0	1	"The most recurrent opinions are: "The climate is not like the climate of the past. Nowadays, we cannot explain the different seasons with precision, or even locate them in time and space. (...) The local populations are almost unanimous about the existence of climate variability, i.e. about 95% of the sample. These variabilities are perceived by poor temporal distribution of dry and rainy season…	1	1	1	0	1	0	0	1	0	0	1	1	1	0	0	0	0
_01662022	6	Climate change-induced livelihood adaptive strategies and perceptions of forest-dependent communities: The case of Inanda, KwaZulu-Natal, South Africa	Wale, E.; Nkoana, M.A.; Mkuna, E.	Trees, Forests and People	2022	10.1016/j.tfp.2022.100250	1	146	0	0	0	0	0	4	0	0	0	1	1	0	0	1	0	1	0	0	0	0	0	0	1	"Fig. 2 below suggests that most of the sampled households are aware that both temperature and rainfall are increasing and/or changing. The results revealed that 50% perceived an increase in precipitation while 32% perceived a decrease. Despite more respondents perceiving changes in rainfall pattern, 18% of the sampled household heads did not perceive any change".	1	1	1	0	1	1	0	0	0	0	1	1	0	0	0	0	0
_01722022	6	Do farmers perceive climate change clearly? An analysis of meteorological data and farmers’ perceptions in the sub-Himalayan West Bengal, India	Datta, P.; Behera, B.	Journal of Water and Climate Change	2022	10.2166/wcc.2022.058	1	212	0	0	0	0	0	1	0	0	0	1	0	0	0	0	0	1	1	0	0	0	0	0	1	"Most of the surveyed farmers (90.7%) declared a change in the local climate. There was a general agreement between the summer temperature rise and farmers’ perception (Table 3). The majority of the farmers (91.7%) felt that the summer months were getting more hot in the study region. However, the winter temperature was not accurately perceived by a large number of sample farmers across the study…	1	0	0	0	0	1	0	0	1	1	0	1	1	0	0	0	0
_01762022	10	Climate Change Perceptions and Adaptations among Smallholder Farmers in the Mountains of Eastern Democratic Republic of Congo	Amani, R.K.; Riera, B.; Imani, G.; Batumike, R.; Zafra-Calvo, N.; Cuni-Sanchez, A.	Land	2022	10.3390/land11050628	1	112	0	0	0	0	1	4	0	0	0	1	0	0	0	0	0	1	0	0	0	0	0	0	1	"In general, the answers from the two ethnic group studied were in agreement with regard to both climatic changes and impacts (see Figures 2 and 3). Overall, respondents from both ethnic groups reported 12 changes in climate and seven impacts (Figures 2 and 3), with most of the changes and impacts being noticed by a larger number of Bafuliru respondents. The changes which were most often reported…	1	1	1	0	1	0	0	1	0	0	1	1	0	0	0	0	0
_01772022	10	Farmers’ Perception and Efficacy of Adaptation Decisions to Climate Change	Reddy, K.V.; Paramesh, V.; Arunachalam, V.; Das, B.; Ramasundaram, P.; Pramanik, M.; Sridhara, S.; Reddy, D.D.; Alataway, A.; Dewidar, A.Z.; Mattar, M.A.	Agronomy	2022	10.3390/agronomy12051023	1	212	0	0	0	0	0	2	0	0	0	1	1	0	0	1	1	1	0	0	0	0	0	0	1	"About 62% of the sampled farmers perceived climate change in various meteorological indicators (Figure 3). e 3). Approximately 40% had perceived that there was a decrease in the quantity of rainfall. However, 42% had perceived a delay in monsoon onset by one day than earlier. Even 72% of farmers perceived an increase in annual temperature, and few of them (30%) stated that there is an increase i…	1	1	1	0	1	1	0	0	1	1	1	1	0	0	1	0	0
_01782022	10	Livelihood Capitals, Income Inequality, and the Perception of Climate Change: A Case Study of Small-Scale Cattle Farmers in the Ecuadorian Andes	Torres, B.; Cayambe, J.; Paz, S.; Ayerve, K.; Heredia-R, M.; Torres, E.; Luna, M.; Toulkeridis, T.; García, A.	Sustainability (Switzerland)	2022	10.3390/su14095028	1	606	0	0	0	0	1	5	1	3	"It is fundamental to consider that the perception of climate change is a complex process that encompasses a variety of psychological constructs, such as the knowledge, beliefs, attitudes, and concerns about whether and how the climate is changing [145]. Perception is influenced and shaped by, among other things, the characteristics of individuals, their experiences, the information they receive,…	1	0	0	1	1	1	1	1	0	0	0	0	0	6	0	0	0	0	0	1	0	0	0	0	0	1	1	0	1	1	0	1
_02012022	6	An Assessment of Farmers' Perception and Adaptive Capacity for Climate Change	Chaudhary, H.; Mishra, K.	Indian Journal of Economics and Development	2022	10.35716/IJED/21264	1	212	0	0	0	0	0	1	0	0	0	1	1	0	0	0	1	1	0	0	0	0	0	0	1	"An overview of Table 1 showed a classification of farmers based on the perception of changes in the rainfall and temperature depicted that change in rainfall pattern, problem in seed quality and emergence of new pests and diseases ranked the pinnacle effects that farmers' perceived due to climate change. Change in rainfall pattern with a Garret score of 78 was perceived as the most visible effec…	1	1	1	0	1	0	0	0	0	0	1	1	0	1	0	0	0
_02042022	6	Climate Change Perceptions, Impacts and Adaptation Strategies: Insights of Fishers in Zambezi River Basin, Zimbabwe	Muringai, R.T.; Mafongoya, P.; Lottering, R.T.	Sustainability (Switzerland)	2022	10.3390/su14063456	1	154	0	0	0	0	0	8	0	0	0	1	1	0	0	1	1	1	0	0	0	0	0	0	1	"The findings indicate that 83.8% of the fishers believe that temperature has increased during the past 10 years (Table 3). During the FGDs, some of the fishers in Binga District mentioned that: When it comes to the issue of temperature and rainfall, everything has changed in the past 10 years. The weather was not as bad as it is now. The temperatures are very high throughout the day, and they ar…	1	1	1	0	1	1	0	0	1	1	1	1	0	0	1	0	0
_02152022	10	Agrobiodiversity and perceived climatic change effect on family farming systems in semiarid tropics of Kenya	Njeru, E.M.; Awino, R.O.; Kirui, K.C.; Koech, K.; Jalloh, A.A.; Muthini, M.	Open Agriculture	2022	10.1515/opag-2022-0099	1	126	0	0	0	0	0	2	0	0	0	1	0	0	0	0	0	1	0	0	0	0	0	0	1	"Generally, the respondents acknowledged significant climate change. There were varied opinions on the perceived causes and effects of climate change. Most notably, respondents cited excessive usage of agrochemicals and deforestation as the leading causes of climate change, with fewer respondents quoting industrialization. Significant reduction in crop yields, erratic rainfall, and drought were p…	1	1	1	0	1	0	0	0	0	0	1	1	0	1	1	0	1
_02162022	6	Assessment and adaptation strategies of climate change through the prism of farmers' perception: A case study	Kamruzzaman, M.; Rahman, A.T.M.S.; Basak, A.; Alam, J.; Das, J.	International Journal of Environmental Science and Technology	2022	10.1007/s13762-022-04254-0	1	212	0	0	0	0	0	1	0	0	0	1	0	0	0	1	1	1	0	0	0	0	0	0	1	"Table 7 shows the farmers' perceptions about the changes in climatic variables. Farmers were asked if they had noticed any changes in the amount of annual rainfall. Their perception portrayed that most farmers (82.28%) perceived a decreasing annual rainfall trend over 30 years. On the other hand, nearly 17.72% of respondents perceived an increase in annual rainfall. (...) Another crucial fact is…	1	0	1	0	1	0	0	0	1	1	1	1	0	0	0	0	0
_02182022	6	Farmers’ Perception and Adaptation Strategies to Climate Change in Central Mali	Amadou, T.; Falconnier, G.N.; Mamoutou, K.; Georges, S.; Alassane, B.A.; François, A.; Michel, G.; Benjamin, S.	Weather, Climate, and Society	2022	10.1175/WCAS-D-21-0003.1	1	132	0	0	0	0	0	2	0	0	0	1	1	0	0	0	0	1	0	0	0	0	0	0	1	"For changes related to rainfall, farmersmentioned a decrease in rainfall, shorter growing season, delayed and early cessation of rainfall, increase in the frequency of dry spells, and an increase in the intensity of rainfall events (Table 1). With regard to temperature, increasingly hot temperature in general, during the night, and during the growing season were reported. Increasingly violent wi…	1	0	0	0	1	0	0	0	1	1	1	1	1	0	0	0	0
_02222022	6	Awareness and adaptations to climate change among the rural farmers in different agro-ecological zones of Tanzania	Mkonda, M.Y.	Management of Environmental Quality: An International Journal	2022	10.1108/MEQ-10-2021-0241	1	149	0	0	0	0	0	2	0	0	0	1	1	0	0	0	0	1	0	0	0	0	0	0	1	"Explicitly, Table 4 indicates that older people (>68 years) were sure at 90.6% that climate variables have been varying/changing compared to 89.2% of those aged between 48 and 57 years, 88.4% of those aged between 38 and 47 years, 86.7% of those aged between 28 and 37 and 85.5% of those aged between 18 and 27 years. Further, the result in Table 4 indicates that over 85% of the farmers have notic…	1	0	0	0	1	1	0	0	1	1	1	1	1	0	0	0	0
_02322022	10	Perception matters: an Indigenous perspective on climate change and its effects on forest-based livelihoods in the Amazon	Bauer, T.N.; de Jong, W.; Ingram, V.	Ecology and Society	2022	10.5751/ES-12837-270117	1	602	0	0	0	0	1	2	1	1	"The local perspective comprises perceptions of changing weather patterns, related traditional ecological knowledge (TEK), and experiences of an extreme precipitation event, which all influence local decision making in natural resource management matters (Pyhälä et al. 2016)".	1	1	0	0	1	1	1	0	0	1	0	0	0	2	"Table 2 summarizes household perceptions on weather anomalies. Twenty-nine of the respondents in the household survey reported having heard the term climate change; among them, six had heard the term but could not make sense of it. Forty-eight households (98%) perceived changes in the weather phenomena over the last 10–20 years. The most frequently cited changes referred to changes in temperatur…	1	1	1	0	1	1	1	0	1	1	1	1	0	0	1	0	1
_02342022	2	Farmers’ perception of climate change and gender sensitive perspective for optimised irrigation in a compound surface-ground water system	Dawit, M.; Dinka, M.O.; Halefom, A.	Journal of Water and Land Development	2022	10.24425/jwld.2022.140773	1	119	0	0	0	0	0	1	0	0	0	1	0	0	0	0	0	1	0	0	1	0	0	0	2	"According to the results from the respondents and the report from the agricultural sector, about 47% of households are affected by climate change and the unreliability of rainfall which extends the dry season. (...) The results indicate that women are more sensitive to climate change than men. The trend of farmers’ perceptions of climate change is mainly dependent on traditional knowledge. The s…	0	0	1	0	0	0	0	1	0	0	1	0	0	0	0	0	1
_02372022	6	Individual and community perceptions of climate change in Lower Mustang, Nepal	Bom, U.; Tiefenbacher, J.; Belbase, S.	Environment, Development and Sustainability	2022	10.1007/s10668-022-02291-w	1	229	0	0	0	0	1	2	1	1	"In this sense, public perception of climate change can be interpreted in a temporal context. (...) In this sense, people’s experiences of weather events over time form their perceptions (Capstick et al., 2015). Therefore, public perception of climate change may relate to past experiences, current phenomena, and predictions of what will happen and how it will affect their lives (Shum, 2011)".	1	1	0	0	1	1	1	1	0	1	0	0	0	1	"All respondents confirmed that they felt that climate change was already occurring in Lower Mustang and that it had begun to appear 30–40 years ago. Nearly all respondents reported that they discussed the impacts of climate change on their agricultural practices with others, either doing so often (59%) or occasionally (40%). The frequency of farmers’ discussions about climate change varied among…	1	1	1	0	0	1	0	0	0	0	1	1	0	0	0	0	0
_02382022	6	Analyzing farm households’ perception and choice of adaptation strategies towards climate change impacts: a case study of vulnerable households in an emerging Asian region	Baloch, Z.A.; Tan, Q.; Fahad, S.	Environmental Science and Pollution Research	2022	10.1007/s11356-022-19895-4	1	232	0	0	0	0	0	1	0	0	0	1	0	0	0	0	0	1	0	0	0	1	0	0	1	"Regarding climatic variables, 229 (60 %) of farm households perceived increase in flooding during the recent years, while 300 (79%) study participants perceived reduction in the precipitation in the study area. (...) During the household survey, 70 percent farm households perceived high occurrence of floods in the study area, while 20 percent and 10 percent of farmers reported moderate and low o…	1	1	1	0	1	0	0	0	0	0	1	1	0	0	0	1	0
_02432022	2	Understanding Maharashtra Coastal Community’s Perceptions and Livelihood Resilience to Climate Change Using the Community Participatory Approach	Sharma, R.; Jagtap, S.; Rao, P.	International Journal of Climate Change: Impacts and Responses	2022	10.18848/1835-7156/CGP/v14i02/1-19	1	212	0	0	0	0	0	4	0	0	0	1	1	0	0	0	0	1	0	0	0	1	0	0	1	"It was revealed that the local communities have started perceiving the irregularities and anomalies in the weather patterns and climate variations with respect to their livelihoods (Table 1). (...) The perceptions of resource-dependent communities regarding drastic environmental anomalies, pollution, resource depletion, overexploitation of resources, declining profitability, long-term impacts on…	1	1	1	0	1	1	0	0	0	0	1	1	0	1	1	1	1
_02442022	2	Perceptions and adaptation strategies for climate change from small ruminant in North-West Cameroon	Tendonkeng, F.; Arnaud, H.T.B.; Noumbissi, M.N.B.; Miégoué, E.; Sawa, C.; Essie, F.M.N.; Mboko, A.V.; Tovignon, G.Z.; Nde, A.N.; Tedonkeng, E.P.; Vargas-Bello-Pérez, E.	Tropical and Subtropical Agroecosystems	2022		1	108	0	0	0	0	0	2	1	3	Smallholder farmers perceptions of changes in both temperature and rainfall revealed that perceptions are made based on local environment and are not linked to an understanding of climate change and variability in the national or global contexts (Munthali et al., 2016)	1	0	0	0	0	0	1	0	0	0	0	0	0	1	"According to their perception on climate change, the majority of farmers (72%) had observed a change in climate in the past decades (Figure 1). The distribution of farmers according to the possible causes of climate change (Table 2) shows that on average 27.67% of farmers never perceived any change in climate. (...) From all respondents, 11.08% think that deforestation does not influence climate…	1	1	1	0	1	0	0	0	0	0	1	1	0	0	0	0	0
_02672022	10	Indigenous Kinabatangan Perspectives on Climate Change Impacts and Adaptations: Factors Influencing Their Support and Participation	Pimid, M.; Nasir, M.R.M.; Scian, J.; Ahmad, A.G.; Mutalib, A.H.A.; Perijin, J.	Sustainability	2022	10.3390/su14116459	1	225	0	0	0	0	1	4	1	1	The perceptions are usually understood by examining how climate variability (e.g., temperature and precipitation) and climate hazards (e.g., drought, storms, and floods) impact Indigenous livelihoods and wellbeing [9,14]. Some Indigenous peoples rely on Indigenous weather forecasting to reduce their vulnerability to weather-related disasters [23,24].	1	1	0	1	0	1	1	1	0	1	0	0	0	1	"Most respondents stated they experienced reduced crop yield and fish catchment because of extreme weather changes in this region, including climate-related health problems. Some of the health problems reported by the respondents were flu and skin itchiness, which they perceived were difficult to heal (compared to the time when they were young), and they attributed this problem to the changing we…	1	1	1	0	1	1	0	1	1	0	1	1	0	0	0	0	0
_02692022	10	Perceived Climate Change and Determinants of Adaptation Responses by Smallholder Farmers in Central Ethiopia	Megersa, G.G.; Jaleta, M.; Tesfaye, K.; Getnet, M.; Tana, T.; Lakew, B.	Sustainability	2022	10.3390/su14116590	1	119	0	0	0	0	0	2	0	0	0	1	0	0	0	0	0	1	0	0	0	0	0	0	1	"Farmers in the study area perceived the presence of both climate variability and change and their impacts. Accordingly, households experienced the risk associated with water source availability, depletion in soil fertility, the risk of crop failure, crop yield reduction, and risk associated with livestock feed, respectively (Figure 2). The results of the focus group discussion and key informants…	1	1	1	0	1	0	0	0	1	1	1	1	0	0	0	0	0
_02722022	6	Perceptions and attitudes towards climate change in fishing communities of the Sudd Wetlands, South Sudan	Benansio, J.S.; Funk, S.M.; Lino, J.L.; Balli, J.J.; Dante, J.O.; Dendi, D.; Fa, J.E.; Luiselli, L.	Regional Environmental Change	2022	10.1007/s10113-022-01928-w	1	148	0	0	0	0	0	4	0	0	0	1	1	0	0	1	0	1	1	0	0	0	0	0	1	"All interviewees reported they gained information on the weather from their own observations (Fig. 2). The most popular external source of weather knowledge was from radio (44 to 67% in the three study sites), followed by NGOs (24 to 33%). All other information sources were less used: television (16% across the three study sites), newspapers, meteorological services, and schools and teachers (ea…	1	1	1	0	1	0	0	0	0	0	1	1	0	1	0	0	0
_02992022	6	Assessment of Status of Climate Change and Determinants of People's Awareness to Climate-Smart Agriculture: A Case of Sarlahi District, Nepal	Adhikari, S.; Rawal, S.; Thapa, S.	Advances In Agriculture	2022	10.1155/2022/1556407	1	229	0	0	0	0	1	1	0	0	0	1	1	0	0	0	0	1	1	0	0	0	0	0	1	"Among 102 respondents, nearly everyone was unaware of the term “climate change” initially, but with further discussion, some of them were found to be familiar with it. Approximately 58.8% of the total population was found to have a better understanding of climate change (Figure 3). e term “climate change” was completely novice for the remaining 41.2% of the total population. Radio was found to b…	1	1	1	0	1	1	0	0	0	0	1	1	1	0	0	0	1
_03152022	1	When Ice Turns to Water: Forest Fires and Indigenous Settlements in the Republic of Sakha (Yakutia)	Vinokurova, L.; Solovyeva, V.; Filippova, V.	Sustainability	2022	10.3390/su14084759	1	336	0	0	0	0	1	7	0	0	0	1	1	0	0	1	1	1	0	0	0	0	0	0	1	"Rural residents in four uluses of the Sakha Republic—Ust-Aldan, Nam, Khangalass, and Oymyakon—argued that climate change is happening and expressed their concerns. The proportion of respondents who, without doubt, perceive climate change as a threat to well-being is high (Figure 6). (...) As seen from Figure 5, 70.1% of respondents in the Nam ulus, 78.6% in Khangalass, 78% in Ust-Aldan, and 74% …	1	0	0	0	0	0	0	1	1	1	1	1	0	0	0	0	1
_03782022	19	Traditional village roles and gender shape Samoan perceptions of climate change	Cassinat, J.; Cassinat, K. C; Segi, T.; Tavana, N.G.; Gill, R. A.	Current Research in Environmental Sustainability	2022	10.1016/j.crsust.2022.100173	1	510	0	0	0	0	1	4	0	0	0	1	1	0	0	1	1	1	0	0	0	0	0	0	1	"On our three-point scale, we found that the greatest concern was high temperature with an average value of 1.67 with 65% of the responses receiving a rating of 2 or 3. Storms and related danger were also a high priority with an average value of 1.55 and 58% of the responses received a rating of 2 or 3. Medicinal plant decline was the lowest with an average value of 0.3 and only 11% of respondent…	1	1	1	0	1	1	0	0	0	0	1	1	0	0	0	0	0
_03852022	3	Perception of transhumant herders on climate change and their adaptation strategies	Neupane, M.; Joshi, R.; Bhandari, D.; Awasthi, N.	Nature Conservation and Health Care Council	2022	10.3126/on.v20i1.43578	1	229	0	0	0	0	1	5	0	0	0	1	0	0	0	0	0	1	0	0	0	0	0	0	1	"Out of the total respondents, only 37% are clear about the term climate change. The majority were unclear and unaware of the term climate change (Figure 7). Most of the respondents had the opinion that summer temperature is increasing than before (75%). Similarly, they had the opinion that winter temperature (60%), melting rate of snow (85%) and the number of hotter days (72%) all are in an incr…	1	0	0	0	1	0	0	0	1	1	1	1	0	0	0	0	0
_03962022	11	Livelihood and production strategies of livestock keepers and their perceptions on climate change in the Central Peruvian Andes	Radolf, M.;.Wurzinger, M.; Gutiérrez, G.	Small Ruminant Research	2022	10.1016/j.smallrumres.2022.106763	1	609	0	0	0	0	0	2	0	0	0	1	0	0	0	0	0	1	0	0	0	0	0	0	1	"All interviewed farmers noticed changes in the climate. 63% of them mentioned noticeable changes in the seasons (rain during the dry season, less or no rain during the wet season). 33% of the farmers said that there is less rainfall over the whole year, whereas 33% stated that they observed an increase in the last ten years. There were also different perceptions of temperature changes as 30% of …	1	1	0	0	1	0	0	0	0	0	1	1	0	0	0	0	0
_04052022	6	Agro-pastoralists’ perception of climate change and adaptation in the Qilian Mountains of northwest China	Xie, S.; Ding, W.; Ye, W.; Deng, Z.	Scientific Reports	2022	10.1038/s41598-022-17040-2	1	210	0	0	0	0	1	2	0	0	0	1	1	0	0	1	0	1	1	0	0	0	0	0	1	"Among the 565 agro-pastoralists, 554 had heard about climate change and about 500 believed that climate is changing. Agro-pastoralists understood climate change by diferent indicators. In the case of temperature, a vast majority of the respondents (83.03%, summer/68.95%, winter) perceived that there have been changes in temperature in the district. Similarly, there have been changes in rainfall …	1	1	1	0	1	1	0	0	1	1	1	1	1	0	0	0	0
_04082022	6	Livelihood vulnerability assessment and climate change perception analysis in Arunachal Pradesh, India	Rehman, S.; Azhoni, A.; Chabbi, P.H.	GeoJournal	2022	10.1007/s10708-022-10703-7	1	212	0	0	0	0	1	4	0	0	0	1	0	0	0	0	0	1	0	0	0	0	0	0	1	"The local communities, mainly engaged in agricultural activities, reported that the climate change induced extreme events such as cloud burst and su_x0002_sequent torrential rainfall not only damaged the agricultural crops but also reduced the crop productivity over the years. Since over 80% of agricultural land are under rainfed cultivation, the erratic weather has caused either too much rain i…	1	1	1	0	1	0	0	0	0	0	1	1	0	0	0	0	1
_04162022	6	Farmers’ perceptions of climate change in Lower Mustang, Nepal	Hamal, R.; Thakuri, B.M.; Poudel, K.R.; Gurung, A.; Yun, S.J.	Environmental Monitoring and Assessment	2022	10.1007/s10661-022-10286-3	1	229	0	0	0	0	0	1	0	0	0	1	1	0	0	0	0	1	0	0	0	0	0	0	1	"The majority of local farmers, especially senior people, thought that temperature has been rising in recent decades. Approximately 82% of respondents reported that temperature significantly increased, while 15% of farmers also agreed that the overall temperature increased (Fig. 7). In contrast, only less than one percent of people could not decide whether it was changed, while only 2% disagreed …	1	1	1	0	1	1	0	0	1	1	1	1	0	0	0	0	0
_04242022	10	Ecological and Hydrological Indicators of Climate Change Observed by Dryland Communities of Malipati in Chiredzi, Zimbabwe	Chanza, N.; Musakwa, W.	Diversity	2022	10.3390/d14070541	1	154	0	0	0	0	1	2	0	0	0	1	0	0	0	0	0	1	0	0	0	0	0	0	1	"As Table 3 indicates, almost all the respondents (98%) agreed that they had experienced some changes in terms of either early drying up of rivers and streams (72%), or the rapid loss of water in them (27%). The effects of the perceived high temperatures and little rainfall were also largely felt as swamps were reportedly drying up earlier (79%), or some places becoming less swampy (8%) or desicc…	1	1	1	0	0	0	0	0	0	1	1	1	0	0	0	0	0
_04362022	2	Impact of climate change on agricultural production: A case of Rasuwa District, Nepal	Dawadi, B.; Shrestha, A.; Acharya, R.H.; Dhital, Y.P.; Devkota, R.	Regional Sustainability	2022	10.1016/j.regsus.2022.07.002	1	229	0	0	0	0	0	1	0	0	0	1	1	0	0	1	0	1	0	0	0	0	0	0	1	"Most respondents (62.86%) had lower than average perceptions of the impact of climate change on agriculture production were found to be lower than the average level (Table 2). However, local people have certainly experienced climate change. A significant proportion of the respondents (7.14%) were in the study area, including those who believe and understand that climate change has been occurring…	1	0	1	0	0	0	0	0	1	1	1	1	0	0	0	0	0
_04372022	2	Changing Climatic Conditions and Shrinking Agricultural Land: A Community Based Study in Betalghat Development Block, Kumaun Lesser Himalaya	Kevla, N.; Tiwari, P.C.; Dheeraj, P.; Rahul, K.	Disaster Advances	2022	10.25303/1506da01010	1	212	0	0	0	0	0	1	0	0	0	1	1	0	0	1	0	1	0	0	0	0	0	0	1	"The analysis of community perception reveals that maximum people (more than 90%) are well aware of the changes in the climate and adopting various methods to cope with the risk of variations in agricultural operations due to the climate change such as the selection of less irrigated crops and production of cash crops (Table 3). All households (n=300) have experienced climate shocks for the last …	1	1	1	0	1	1	0	1	1	1	1	1	0	1	0	0	0
_04422022	6	Spatiotemporal Changes in Mean and Extreme Climate: Farmers’ Perception and Its Agricultural Implications in Awash River Basin, Ethiopia	Damtew, A.; Teferi, E.; Ongoma, V.; Mumo, R.; Esayas, B.	Climate	2022	10.3390/cli10060089	1	119	0	0	0	0	0	2	1	1	"Essentially, climate change and extreme events perception are complex processes that encompass a range of psychological constructs, such as knowledge, beliefs, attitudes, and concerns about whether and how the climate is changing [32,33]."	1	0	0	1	1	1	1	1	0	0	1	0	0	1	"Farmers from different agroecology zones perceived climate change, variability, and extreme events over the last two decades. Most interviewed key informants, focus group discussants, and surveyed sample farmers in different agroecology (89.3%) perceived changes in climate (Table S3). Focus group discussants indicated that the main source of information for climate change came from personal expe…	1	1	1	0	0	0	0	0	1	1	1	1	0	0	0	0	0
_04452022	6	What affects farmers in choosing better agroforestry practice as a strategy of climate change adaptation? An experience from the mid-hills of Nepal	Paudel, D.; Tiwari, K.R.; Raut, N.; Bajracharya, R.M.; Bhattarai, S.; Sitaula, B.K.; Thapa, S.	Heliyon	2022	10.1016/j.heliyon.2022.e09695	1	229	0	0	0	0	0	1	0	0	0	1	1	0	0	1	0	1	1	0	0	0	0	0	1	"Farmers reported experiencing severe climatic events; unpredicted rainfall, oscillation in temperature, drought, flood, landslide, and violent winds in recent years (Figure 4). Though most of the respondents experienced multiple climatic events, 91% of the total respondents had experienced at least one form of such events. However, only 59.29% of respondents were aware of climate change and also…	1	0	0	0	1	1	0	0	0	0	1	1	0	1	1	0	1
_04472022	6	Farmers’ Perception of Climate Change and Climate-Smart Agriculture in Northern Benin, West Africa	Moutouama, F.T.; Tepa-Yotto, G.T.; Agboton, C.; Gbaguidi, B.; Sekabira, H.; Tamò, M.	Agronomy	2022	10.3390/agronomy12061348	1	103	0	0	0	0	0	1	1	2	"According to the encyclopedia of qualitative research methods [18], perception is like a set of lenses through which an individual views reality. In this study, the perception of climate change was assessed through the frequency of “awareness” or “knowledge” of climate change and how the interviewees observe the changes in temperature, rainfall, and spatial–temporal distribution of rain."	1	1	0	0	0	0	1	1	0	0	0	0	0	1	"The perception of climate change was assessed through the main climate parameters that farmers can easily understand. More than ninety-eight percent (98.4%) of the surveyed farmers recognized that the temperature in the study area is changing, and 92.9% observed that the weather is becoming warmer. Almost all the surveyed farmers (99.7%) acknowledged that rainwater quantity has changed compared …	1	0	0	0	1	1	0	0	0	0	1	1	0	1	1	0	1
_04562022	6	Climate change adaptation and adaptive efficacy in the inland fisheries of the Lake Victoria basin	Nyboer, E.A.; Musinguzi L.; Ogutu-Ohwayo, R.; Natugonza, V.; Cooke ,S.J.; Young, N.; Chapman, L.J.	People and Nature	2022	10.1002/pan3.10388	1	152	0	0	0	0	0	41	0	0	0	1	1	0	0	0	0	1	0	0	0	0	0	0	1	"People in Ugandan fishing households on Lake Victoria and Lake Nabugabo are highly exposed to and aware of the biophysical effects of climate change. Commonly perceived effects included changes in seasonal rhythms, including increased frequency of extreme events (i.e. droughts, 86%; floods, 51%) and changes in wind and storm patterns (31%) (Table 4). Most fishers stated that rainy and dry season…	1	1	1	0	1	0	0	0	0	0	1	1	0	0	1	0	1
_04722022	6	Indigenous knowledge indicators employed by farmers for adaptation to climate change in rural South Africa	Kom, Z.; Nethengwe, N.S.; Mpandeli, S.; Chikoore, H.	Journal of Environmental Planning and Management	2022	10.1080/09640568.2022.2086854	1	146	0	0	0	0	1	4	1	3	"This paper used perception as a way of everyday and long-term interaction with the farmers to process raw data into actual trends."	1	1	0	0	1	0	1	0	0	1	0	0	0	2	"One-third, which represented 33.2% of farmers, have a very high level of climate change knowledge, 50.8% have a high level of knowledge, 8.5% have a very low level, 4.5% have a low level, and only 3% have no knowledge (Figure 2).(...) During focus group discussions, it was evident that farmers in Nwanedi and Levubu have historically utilized a number of indigenous indicators for weather forecast…	1	1	1	0	1	0	1	0	0	0	1	1	0	0	0	0	0
_04942022	1	Climate Variability in the Sudanian Zone of Cote d'Ivoire: Weather Observations, Perceptions, and Adaptation Strategies of Farmers	Timite, N.; Kouakou, A.T.M.; Bamba, I.; Barima, Y.S.S.; Bogaert, J.	Sustainability	2022	10.3390/su141610410	1	125	0	0	0	0	1	2	1	2	"Perception refers to the process in which people receive information and stimuli from their environment and transform them into conscious psychological actions [55]."	1	1	0	0	0	0	1	0	0	0	0	0	0	1	"Almost all these people (99.60%) have observed climate variability in their locality and were even able to clearly mention the different manifestations as well as the impacts on crops. (...) All farmers clearly mentioned the manifestations of climate variability in their locality, with significant differences. The most recurrent manifestations are illustrated in Table 3. Thus, the main manifesta…	1	0	1	0	1	0	0	0	1	1	1	1	0	0	0	0	0
_05022022	1	Farmers' Risk Perception on Climate Change: Transhumance vs. Semi-Intensive Sheep Production Systems in Turkiye	Yetisgin, S.O.; Onder, H.; Sen, U.; Piwczynski, D.; Kolenda, M.; Sitkowska, B.; Yucel, C.	Animals	2022	10.3390/ani12151992	1	245	0	0	0	0	0	5	0	0	0	1	1	0	0	0	0	1	1	0	0	1	0	0	1	"A significant number of respondents have heard about “climate change” (91.2%), and 53.1% were using television as a primary information source for the weather forecast. Computers and the internet were pointed to as the primary information source in terms of creating a perception about climate change, and they are evaluated in this context.(...) Unsurprisingly, 91.2% of farmers were aware of clim…	1	1	1	0	1	1	0	0	1	1	1	1	0	1	0	1	0
_05102022	1	Effects of climate change on pastoral households in the Harshin District of the Somali Region, Ethiopia	Abrham, T..; Mekuyie, M.	Jamba-Journal of Disaster Risk Studies	2022	10.4102/jamba.v14i1.1202	1	119	0	0	0	0	0	2	0	0	0	1	1	0	0	0	0	1	1	0	0	0	0	0	1	"The majority of key informant interviewers and FGD participants recognised that rainfall amount, timing and distribution in the study area had changed and varied over the 35-year period investigated. Farmers also stated that the length of the rainy season had changed. According to the findings, 95.8% of respondents noticed a drop in the number of rainy seasons, with late onset and early cessatio…	1	1	1	0	0	0	0	0	1	1	1	1	0	0	0	0	0
_05302022	1	Exploring climate change trends in major river basins and its impact on the riverine ecology, fish catch and fisheries of the Peninsular region of India: issues and a brief overview	Panikkar, P.; Sarkar, U.K.; Das, B.K.	Journal of Water and Climate Change	2022	10.2166/wcc.2022.054	1	212	0	0	0	0	0	8	0	0	0	1	0	0	0	0	0	1	0	0	0	0	0	0	1	"As depicted in Figure 5, a very high perception exists in the fishing community of the Cauvery river basin about climate change observed in the last 10 years; 95% understand temperature and sea level are changing, 91% reported rainfall is changing and salinity also is increasing, 86% think extreme rainfall is affecting productivity and the groundwater level is changing as well. Surface water sal…	1	1	1	0	1	0	0	0	1	0	1	1	0	1	1	0	0
_05672022	6	Social and ecological climate change vulnerability assessment in the Indus delta, Pakistan	Solangi, G.S.; Siyal, A.A.; Siyal, Z.-U.-A.; Siyal, P.; Panhwar, S.; Keerio, H.A.; Bhatti, N.B.	Water Practice and Technology	2022	10.2166/wpt.2022.087	1	232	0	0	0	0	0	4	0	0	0	1	0	0	0	0	0	1	0	0	0	0	0	0	1	"When asked about climate change indicators, 76.53% of respondents said temperature has risen in the past 20 years (Figure 4). However, 97.23% of respondents said there was a downward trend in rainfall. During the summer, however, 92.46% reported increased wind velocity. (...) According to the data, 92.4% of respondents agreed that the temperature has changed. However, 83.2% of respondents said t…	1	1	1	0	0	0	0	0	0	0	1	1	0	0	0	0	1
_05732022	6	Changes in coastal farming systems in a changing climate in Bangladesh	Hasan, M.K.; Kumar, L.	Regional Environmental Change	2022	10.1007/s10113-022-01962-8	1	205	0	0	0	0	0	4	0	0	0	1	1	0	0	1	0	1	0	0	0	0	0	0	1	"The interviewed farmers mentioned why they had changed their farming systems, and their responses were classified into three categories, namely climate change (e.g., changes in temperature, rainfall, flood, drought, cyclone, or salinity), non-climatic factors (e.g., changes in market demand, price, or input unavailability), and unsure (when they could not decide on any of the climatic and non-cl…	1	0	1	0	0	1	0	0	0	0	1	1	1	0	0	0	0
_06042022	2	Evolving farm-level adaptation to climate variability and change risks in the forest-savanna transitional zone of Ghana	Guodaar L.; Appiah D.O.	Environmental Challenges	2022	10.1016/j.envc.2022.100654	1	122	0	0	0	0	0	1	0	0	0	1	0	0	0	0	0	1	0	0	0	0	0	0	1	"The results show that majority (89%) of respondents have observed a decreasing rainfall intensity over the last couple of decades. The farmers further observed that not only has the intensity of rainfall reduced but also its frequency has been decreasing (94%) as well.(...) The respondents also observed that there has been a reduction in the frequency of floods (62.7%) in the study area. The red…	1	0	1	0	1	0	0	1	1	1	1	1	0	1	1	0	0
_06352022	16	Indigenous perceptions and adaptive responses to the impacts of climate variability in the Sierra Nevada de Santa Marta, Colombia	Guáqueta-Solórzano V.-E.; Postigo J.C.	Frontiers in Climate	2022	10.3389/fclim.2022.910294	1	605	0	0	0	0	1	2	0	0	0	1	0	0	0	1	0	1	0	0	0	0	0	0	1	"The widest perceptions among Arhuaco communities were modifications in the weather regarding irregulardistribution of rainfall in the rainy season and unexpected high temperatures. The results of the surveys indicate that 98% of the adults perceived an increasing intensity of rainfall during May, and higher temperature throughout the year, although the latter was particularly severe during July.…	1	1	1	0	1	0	0	0	1	1	1	1	0	0	0	0	0
_06382022	10	Smallholder farmers’ behavioral preferences under the impact of climate change: A comparative analysis of two agricultural areas in China	Peng Y.; Xu Z.; Wei P.; Cheng L.	Frontiers in Earth Science	2022	10.3389/feart.2022.1010733	1	210	0	0	0	0	0	2	1	1	"Risk perceptions are beliefs about potential harm or the possibility of a loss. This is a subjective judgment that people make about the characteristics and severity of a risk. In the study, risk perception was considered to be a subjective judgment made by farmers regarding the characteristics and severity of the risks brought about by climate change."	0	1	0	0	1	1	1	0	0	0	1	0	0	6	"In Henan Province: The mean score for climate change belief was 4.1, while the risk perception score was 4, which indicated that farmers were well aware of the reality of climate change, and were highly sensitive to its impacts. (….) In Inner Mongolia: The mean score for climate change belief was 4.01, while the risk perception score was 3.8. The results showed that they were highly sensitive to…	1	1	1	0	1	1	0	0	0	0	0	0	0	1	0	1	0
_06422022	10	Observed climate trends, perceived impacts and community adaptation practices in Côte d’Ivoire	Kouassi J.-L.; Wandan N.; Mbow C.	Environmental and Socio-Economic Studies	2022	10.2478/environ-2022-0016	1	125	0	0	0	0	2	1	0	0	0	1	0	0	0	1	0	1	0	0	0	0	0	0	1	"The perception of farmers of the evolution of climate patterns in the study area over the last four decades is presented in Table 3. Most farmers (98.07%) perceived that the start of the rainy season in these ecoregions was very late. Besides, more than 98% of the farmers argued that the duration of the rainy season is reduced compared to previous years and the number of rainy days had decreased…	1	1	1	0	1	0	0	0	1	1	1	1	0	0	0	0	0
_06432022	6	Integrated Farming Systems as an Adaptation Strategy to Climate Change: Case Studies from Diverse Agro-Climatic Zones of India	Paramesh V.; Kumar P.; Shamim M.; Ravisankar N.; Arunachalam V.; Nath A.J.; Mayekar T.; Singh R.; Prusty A.K.; Rajkumar R.S.; Panwar A.S.; Reddy V.K.; Pramanik M.; Das A.; Manohara K.K.; Babu S.; Kashyap P.	Sustainability (Switzerland)	2022	10.3390/su141811629	1	212	0	0	0	0	0	4	0	0	0	1	0	0	0	1	0	1	0	0	0	1	0	0	1	"Most respondents perceived an increase in temperatures and the late onset of rainfall in all the surveyed locations. In the semi-arid zone, all the farmers perceived a temperature rise. Likewise, most of the IFS farmers in arid, sub-humid, and humid also perceived an increase in temperature over recent years. In addition, the farmers in arid, semi-arid, and sub-humid regions perceived the late o…	1	1	1	0	1	0	0	0	1	1	1	1	0	1	1	0	0
_06492022	2	Perception of Cassava-Based Farmers to Climate Variability in the Rain Forest and Derived Savannah Biomes of Nigeria	Ayinde A.F.O.; Johnston P.A.; Olujimi O.O.; Dasgupta P.; Akerele D.	Sarhad Journal of Agriculture	2022	10.17582/journal.sja/2022/38.5.43.52	1	139	0	0	0	0	0	1	0	0	0	1	0	0	0	1	0	1	0	0	0	0	0	0	1	"Nonetheless, farmers’ perception of climate variability shows an interesting fact that farmers, although not versed in the formal knowledge of climate change/ variability, can notice changes in weather parameters (especially rainfall and temperature) over the years with seeming agreement of views across the respondents interviewed in the study. Table 1 shows respondents’ views of climate variabi…	1	1	1	0	1	0	0	0	1	1	1	1	0	0	0	0	0
_06582022	12	Artisanal fishers in small island developing states and their perception of environmental change: the case study of Mauritius	Appadoo C.; Sultan R.; Simier M.; Tandrayen-Ragoobur V.; Capello M.	Reviews in Fish Biology and Fisheries	2022	10.1007/s11160-022-09735-6	1	134	0	0	0	0	0	8	0	0	0	1	0	0	0	0	0	1	0	0	1	0	0	0	1	"Fishers showed a pronounced agreement (89.2%) (Table 1) that there is a change in rainfall pattern and distribution over the last 10–15 years. They reported that the frequency of torrential rain over the past 15 year is higher nowadays relative to 10–15 years ago (68.1%). There was also a general agreement that fish abundance is lower in winter (83.5%). However, in case of summer, there does not…	1	1	0	0	0	0	0	1	0	0	1	1	0	0	0	0	0
_06602022	10	Smallholder farmers’ perceptions and adaptation strategies to climate change risks in northwest Ethiopia	Likinaw A.; Bewket W.; Alemayehu A.	International Journal of Climate Change Strategies and Management	2022	10.1108/IJCCSM-01-2022-0001	1	119	0	0	0	0	0	2	0	0	0	0	0	0	0	1	0	1	0	0	0	1	0	0	1	"The result indicates that the majority of households in the study area believed that the temperature and rainfall had increased and decreased, respectively, in the previous years. In Lay Gayint, Tach Gayint and Simada, respectively, 91%, 93% and 95% of households reported an increase in temperature. On the other hand, 73%, 81% and 86% in Lay Gayint, Tach Gayint and Simada, respectively, believed…	1	0	0	0	1	0	0	0	1	1	1	1	0	0	0	1	0
_06612022	2	Rural households' perception of climate change in the Central and North Gondar Zones, Northwest Ethiopia	Awoke W.; Agitew G.	African Journal of Food, Agriculture, Nutrition and Development	2022	10.18697/ajfand.113.19400	1	119	0	0	0	0	0	2	0	0	0	1	0	0	0	0	0	1	1	0	0	0	0	0	1	"As shown in Table 4, 57%, 19%, 7% and 17% of the respondents said that temperature was increasing, decreasing, no change and fluctuating, respectively. More than half of the respondents said that the temperature was increasing.(…) Results from key informants and FGDs revealed that there was extreme cold temperature starting mid-October up to the end of January and hotness, especially during Apri…	1	1	1	0	0	0	0	1	0	0	1	1	1	1	0	0	0
_06642022	10	Smallholder farmers' perception of climate change and choice of adaptation strategies in East Hararghe Zone, Eastern Ethiopia	Zeleke T.; Beyene F.; Deressa T.; Yousuf J.; Kebede T.	International Journal of Climate Change Strategies and Management	2022	10.1108/IJCCSM-01-2022-0014	1	119	0	0	0	0	0	2	0	0	0	1	0	0	0	0	0	1	1	0	0	0	0	0	1	"Respondents were asked if they had perceived any significant changes in temperature and rainfall for the last 20 and above years to assess farmers’ perception of climate change. The result presented in Table 3 indicated that 97% of sample respondents perceived that temperature was increasing and 99% of them perceived a decreasing trend in rainfall.	1	0	0	0	1	0	0	0	1	1	0	1	0	0	0	0	0
_06652022	10	Effect of indigenous and scientific forecasts on pastoralists’ climate change perceptions in the Rwenzori region, Western Uganda	Nkuba M.R.; Chanda R.; Mmopelwa G.; Kato E.; Najjingo Mangheni M.; Lesolle D.; Mujuni G.	Climate and Development	2022	10.1080/17565529.2022.2119831	1	152	0	0	0	0	0	2	0	0	0	1	0	0	0	0	1	1	1	1	1	1	0	0	1	"The results show that the use of both IFs and SFs or IFs only has a positive effect on climate change perceptions for pastoralists (Tables 6 and 7). Pastoralists using IFs only for seasonal forecasts were more likely to perceive flood increase by 27%. Pastoralists take note of historical flood trends using their indigenous knowledge. Pastoralists using both forecasts for cessation were more like…	1	1	1	0	0	0	0	1	1	0	1	1	1	0	0	1	0
_07082022	1	Does climate knowledge act as a shield for farm livelihoods? Empirical analysis from the coastal and non-coastal ecosystems of India	Das, U; Ansari, MA; Ghosh, S	Theoretical and Applied Climatology	2022	10.1007/s00704-022-04245-8	1	212	0	0	0	0	0	2	0	0	0	1	1	0	1	0	0	1	1	1	0	0	0	0	3	"The climate knowledge of farmers of the coastal district of Kendrapara is presented in Table 1. (...) More than 50% of the farmers were fully aware of the contribution of electronic appliances to climate change and the seasonality shift in many crops due to climate change in the past 10–15 years. Three knowledge items, viz. climate change both natural and man-made, negative impact of stubble bur…	1	0	1	0	0	0	0	0	1	0	1	1	1	1	1	0	1
_07372022	27	Climate Change Impacts Can Be Differentially Perceived Across Time Scales: A Study Among the Tuareg of the Algerian Sahara	Miara MD, Negadi M, Tabak S, Bendif H, Dahmani W, Ait Hammou M, Sahnoun T, Snorek J, Porcher V, Reyes-García V, Teixidor-Toneu I.	Geohealth	2022	10.1029/2022GH000620	1	101	0	0	0	0	1	2	0	0	0	1	0	0	0	1	0	1	0	0	1	0	0	0	1	"Changes in elements of the atmospheric system, including a higher cloud cover, colder temperature, a delay in the start of the cold and the hot seasons, less wind, sandstorm intensity, and rain were mentioned by informants. In particular, respondents mentioned that the fight against drought is increasingly difficult as digging deeper and new wells or rationing the use of water become less effect…	1	1	1	0	0	0	0	1	0	0	1	1	0	0	0	0	0
_07392022	3	Climate Change Impact on Indigenous Food Resources	Rankoana, S.A.	International Journal of Social Science Research and Review	2022	10.47814/ijssrr.v5i10.713	1	146	0	0	0	0	1	2	0	0	0	1	1	0	0	0	0	1	0	0	0	0	0	0	1	"Participants identified extreme heat and less and unpredictable rainfall as remarkable manifestations of climate change responsible for depletion of indigenous food resources. Participants reported increased temperature as a deadliest weather-related hazard. It was cited as compromising the community livelihood. Fifty participant described how extreme heat had caused decrease in crop production.…	1	1	1	0	0	0	0	0	0	0	1	1	0	0	0	0	0
_07412022	3	Small-holder farmers knowledge and information on the impact of climate variability & extremes on livestock production in Limpopo & Mpumalanga Provinces.	Nesamvuni, A. E.; Ndwambi, K.; Tshikolomo, K. A; Lekalakala, G. R.; Raphulu, T.; Petja, B. M.; Van Niekerk, J.	Technium Social Sciences Journal	2022	10.47577/tssj.v27i1.5299	1	146	0	0	0	0	0	2	0	0	0	1	1	0	0	1	0	1	1	0	0	0	0	0	1	"Almost all the farmers (96.17%) have heard about CC but only a few (3.83%). (…) The farmers who were familiar with the concept of CC, provided where they learned about this subject. Based on the information presented in Table 1, multiple stakeholders capacitated farmers with CC information. Unexpectedly, almost all livestock farmers (98.58%) have not heard about this topic from the government. (…	1	1	0	0	0	1	0	0	0	0	1	1	0	0	0	0	0
_07452022	16	Associating farmers' perception of climate change and variability with historical climate data	Ezeh, J. O.; Madukwe, E. U.; Ezeh, C. U.	Journal of Agricultural Sciences	2022	10.2298/JAS2203299E	1	139	0	0	0	0	0	1	1	1	"Perception in this content entails the approaches through which the people understand their environment and so can utilise the environmental resources and acquire the capability to adapt to the stimuli that may arise from their interactions."	1	1	0	0	1	0	1	0	0	0	0	0	0	1	"More than half of the respondents claim to be aware of climate change while 24% say that they do not know about climate change. They assert that they have heard of climate change, however, over 58% of the respondents lack a scientific understanding of what climate change is. Most of the farmers have no idea of the causes of climate change, as claimed by 81% of the respondents, while 16% attribut…	1	0	1	0	0	0	0	0	1	1	1	1	0	0	0	0	0
_07472022	3	Farmers’ perceptions of climate change, long-term variability and trends in rainfall in Apac district, northern Uganda	Atube, F.; Malinga, G.M.; Nyeko, M.; Okello, D.M.; Mugonola, B.; Omony, G.W.; Okello-Uma, I.	CABI Agriculture and Bioscience	2022	10.1186/s43170-022-00116-4	1	152	0	0	0	0	0	2	0	0	0	1	1	0	0	0	0	1	0	0	0	0	0	0	1	"Farmers generally perceived climate change in terms of extreme weather events, number of pest and disease attacks, availability of rainwater, the intensity of rain, number of rain days, duration of rain period, amount of rain, frequency of rain, variation in the onset of rain period, variation in cessation of rain period and the number of hot days/drought. Te results of the study showed that alm…	1	1	1	0	0	0	0	0	1	1	0	1	1	0	0	0	0
_07522022	2	Misalignment of perceptions with records and resources for responding to climate change risk	Kannan, S.; Bessette, D.L.; Abidoye, B.	Frontiers in Climate	2022	10.3389/fclim.2022.1038320	1	105	0	0	0	0	0	1	0	0	0	1	0	0	0	1	0	1	0	0	0	1	0	0	1	"The vast majority, i.e., 90 percent, of farmers reported observing a long-term change in temperature, and 83.8 percent of farmers reported observing a long-term change in rainfall."	1	0	0	0	1	0	0	0	1	1	0	1	1	0	0	1	0
_07552022	31	Knowledge of climate change and adaptation by smallholder farmers: evidence from southern Ethiopia	Belay A.; Oludhe C.; Mirzabaev A.; Recha J.W.; Berhane Z.; Osano P.M.; Demissie T.; Olaka L.A.; Solomon D.	Heliyon	2022	10.1016/j.heliyon.2022.e12089	1	119	0	0	0	0	1	2	1	1	"Recent literature revealed that climate change perception is a chal_x0002_lenging process that involves psychological concepts, such as attitudes,beliefs, and concerns on how climate change is happening (Fierros--Gonzalez and Lopez-Feldman, 2021). Perception, in this case, refers to people’s understanding of the reality and causes of climate change, its consequences, and the factors that determi…	1	1	0	1	1	1	1	1	1	0	0	0	0	1	"The results indicated that most farmers who participated in FGD identified climate change as something which is already happening and described its negative impacts on their farming activities. (…) The KII from Lemisuticho Kebele who lived in the area for close to 35 years reported as indicated that 20 years ago, the amount of rainfall used to have a relatively normal pattern and it was sufficie…	1	1	1	0	1	1	0	0	1	0	1	1	1	0	1	0	0
_07562022	20	Livestock farmers' perception of climate change and adaptation strategies in the Gera district, Jimma zone, Oromia Regional state, southwest Ethiopia	Abazinab H.; Duguma B.; Muleta E.	Heliyon	2022	10.1016/j.heliyon.2022.e12200	1	119	0	0	0	0	0	2	0	0	0	1	1	0	0	1	0	1	1	0	0	0	0	0	1	"There was no significant difference (p < 0.05) in farmers' perception of climate change and causes, and rainfall and temperature trends between climatic zones. Overall, majority (79.2%) of respondents perceived CC over the last 20 years, while 20.8% of interviewees perceived climate variability (irregular) pattern. The majority (84.9%) of respondents perceived an increase in temperature over the…	1	1	1	0	1	0	0	0	1	1	1	1	0	0	0	0	0
_07572022	6	Climate Change Perceptions and Adaptation Strategies: A Mixed Methods Study with Subsistence Farmers in Rural Peru	Landaverde R.; Rodriguez M.T.; Niewoehner-Green J.; Kitchel T.; Chuquillanqui J.	Sustainability (Switzerland)	2022	10.3390/su142316015	1	609	0	0	0	0	0	2	1	1	"Perceptions about CC are “a complex process that encompasses a range of psychological constructs such as knowledge, beliefs, attitudes, and concerns about if and how the climate is changing” ([17], p. 2)".	1	1	0	1	1	1	1	0	1	0	0	0	0	1	"Even though Peruvian meteorological information report changes in the local weather behavior over the last ten years, a small group of respondents (n = 10) did not believe CC is happening in the study location. Even though most respondents acknowledged CC occurrence, the interviews surfaced they did not know how to define it, even when they perceived it. When farmers were asked during the interv…	1	0	1	0	1	0	0	0	0	0	1	1	0	0	1	0	0
_07782022	2	Understanding Multidirectional Climate Change Impacts on Local Livelihoods through the Lens of Local Ecological Knowledge: A Study in Western Amazonia	Estevo M.D.O.; Junqueira A.B.; Reyes-García V.; Campos-Silva J.V.	Society and Natural Resources	2022	10.1080/08941920.2022.2153294	1	603	0	0	0	0	0	4	0	0	0	1	0	0	0	0	0	1	0	0	1	0	0	0	1	"During semi-structured interviews and FGD, respondents mentioned 477 reports of cli_x0002_mate-driven changes (hereafter “observations”), which were classified into 53 Local Indicators of Climate Change Impacts (LICCIs). More than one third (n ¼ 183; 38.5%) of those observations referred to changes in elements of the atmospheric system, including changes in temperature (e.g., “today is hotter th…	1	1	1	0	0	0	0	1	0	0	1	1	0	0	0	0	0
_07872022	2	Climate Variability Patterns and Farmers’ Perceptions of Its Impact on Food Production: A Case Study of the Gelda Watershed in the Lake Tana Basin in Northwest Ethiopia	Anteneh M.	Air, Soil and Water Research	2022	10.1177/11786221221135093	1	119	0	0	0	0	0	2	0	0	0	1	1	0	0	1	1	1	0	0	0	0	0	0	1	"Farmers in the study area understand and express climate variability in terms of erratic rainfall distribution, decreasing amount, and increasing temperature over the three decades studied, according to the results of our household survey. Almost 88% of respondents believed that the temperature had risen over the 30-year study period, while only 4% disagreed. Other responses were provided by 8% …	1	1	1	0	0	0	0	0	1	1	1	1	0	0	0	0	0
_07892022	1	Climate change and the Western Himalayan community: Exploring the local perspective through food choices	Das, S; Mishra, AJ	Ambio	2022	10.1007/s13280-022-01810-3	1	212	0	0	0	0	0	1	1	3	"The degree of awareness for climatic variabilities is time and space context-specific, which varies according to local communities’ own experiences with their ecosystem. The preliminary knowledge of climate change comes from the direct observation of the environment and its physical consequences."	1	1	0	0	1	0	1	0	0	0	0	0	0	1	"The evidence suggests that communities’ opinion about changing climate is significantly affected by the region’s fluctuating temperature, i.e., cool and warm years of the region (Donner and McDaniels 2013; Bauerfeind and Fis_x0002_cher 2014). For example, the precipitation in the lowland district has decreased; the respondents in the Haridwar district defined climate change in terms of temperatu…	1	1	1	0	1	1	1	0	1	1	1	1	0	0	0	0	1
_07912022	1	Impacts of Climate Change on the Lives of Riverine Farmers on the Lower Rio Negro, Amazon	de Vasconcelos, MA; Pereira, HD; Lopes, M; Guimaraes, DFD	Atmosphere	2022	10.3390/atmos13111906	1	603	0	0	0	0	0	4	1	4	"Environmental perception is the response of the senses to environmental stimuli (sensory perception) and the mental activity resulting from the relationship with the environment (cognitive perception) [51]."	1	0	0	0	1	0	1	0	0	1	0	0	0	1	"Regarding the changes in the seasonality of the Negro River, about the extremes of flood and ebb, most of the interviewees believe that they are within the normal range, whether the large floods or large ebbs (Figure 9). About a third of community members believe that extreme floods and ebbs have occurred more frequently. Less than a fifth of those interviewed disagreed and believed that there w…	1	1	1	0	1	0	0	0	1	0	1	1	0	0	0	0	0
_07982022	3	Climate Change Awareness and Indigenous Knowledge Systems and Practices (Iksp) of Riverine Fishers in the Nabaoy River, Malay, Aklan, Philippines: Linking Local Social Capital to Socio-Ecological Resilience Amidst the Changing Environment and Climate	Maliao, R. J.; Cahilig, R. C.; Cahilig, R. R.; Jaspe, B. T.	Malay, Aklan, Philippines: Linking Local Social Capital to Socio-Ecological Resilience Amidst the Changing Environment and Climate.	2022	10.2139/ssrn.4034376	1	234	0	0	0	0	0	8	0	0	0	1	1	0	0	1	0	1	0	0	1	0	0	0	1	"The majority (98%) of the respondents claimed that CC was happening. This can be summarized into two interrelated phenomena: extreme heat and rain (86%), and unpredictable weather (14%). These observations by the local fishers in Aklan were consistent with actual meteorological data in the region (Figure 2). (...) Only 63% claimed to know what causes CC, which was significantly higher than those…	1	1	1	0	0	1	0	1	1	1	1	1	1	0	1	0	0
_00082021	6	Trends of rainfall onset, cessation, and length of growing season in northern ghana: Comparing the rain gauge, satellite, and farmer’s perceptions	Atiah, W.A.; Muthoni, F.K.; Kotu, B.; Kizito, F.; Amekudzi, L.K.	Atmosphere	2021	10.3390/atmos12121674	1	122	0	0	0	0	0	1	0	0	0	1	1	0	0	0	0	1	0	0	1	0	0	0	1	"Farmers’ perceptions are shaped mainly by short-term variability of climate parameters and the frequency of extreme events than slow long-term changes in the average conditions. (...) Over 95% of the UWR and UER region farmers reported late-onset dates of the rainy season. However, responses were more divergent in the NR, where 76% and 16% of farmers reported early and late-onset dates, respecti…	1	0	0	0	1	1	1	0	1	1	1	1	0	0	0	0	0
_00092021	2	Assessment of farm households’ perception, beliefs and attitude toward climatic risks: A case study of rural Vietnam	Nguyen-Thi-Lan, H.; Fahad, S.; Nguyen-Anh, T.; Tran-Thi-Thu H.; Nguyen-Hong, C.; To-The, N.	PLoS ONE	2021	10.1371/journal.pone.0258598	1	249	0	0	0	0	0	1	0	0	0	0	1	0	1	1	1	1	0	0	0	1	0	0	1	"Table 3 shows that farmers in the northern mountains of Vietnam are most concerned about the increase in soil erosion and washout, followed by the stress of prolonging dry season and drought. (...) A large number of farm households showed strong agreement that changes in the weather are damaging their household’s production and activities (79.6% and 73.5%)".	1	1	0	0	1	1	0	0	0	0	1	1	0	0	0	1	0
_00192021	6	Assessing farmers’ typologies of perception for adopting sustainable adaptation strategies in bangladesh	Islam, A.R.M.T.; Hasanuzzaman, M.; Jaman, M.; Alam E.; Mallick J.; Monirul Alam G.M; Sattar, M.A.; Techato, K.	Climate	2021	10.3390/cli9120167	1	205	0	0	0	0	0	1	0	0	0	0	1	0	0	0	1	1	0	0	0	1	1	0	6	"According to the attitudinal statements, they were categorized based on each factor as: (1) Awareness of climate change, (2) Perceived risk, and (3) Environmental value. Factor 1 explained 35.021% of the variance (awareness of climate change), factor 2 elucidated 17.498% of the variance (perceived risk), and factor 3 explained 6.472% of the variance (environmental value). (...) ‘Ecocentric’ indi…	0	0	0	0	1	1	0	0	0	0	0	1	0	0	0	1	1
_00252021	2	Indigenous and conventional climate-knowledge for enhanced farmers' adaptation to climate variability in the semi-arid agro-ecologies of Kenya	Mugi-Ngenga E.W.; Kiboi M.N.; Mucheru-Muna M.W.; Mugwe J.N.; Mairura F.S.; Mugendi D.N.; Ngetich F.K.	Environmental Challenges	2021	10.1016/j.envc.2021.100355	1	126	0	0	0	0	0	1	0	0	0	1	0	0	0	0	0	1	0	0	1	0	0	0	1	"Majority of the respondents applied various indigenous indicators in weather forecasting (91% in Tharaka South and 97% in Kitui Central). These included observing the behavior of trees, animals, the sky, the moon, and the wind. (...) There was a significant association between observation of the sky (x2 = 14.631, p < 0.001), moon (x2 = 7.851, p = 0.005), and wind (x2 = 5.864, p = 0.015) in the t…	1	1	1	0	1	0	1	0	0	1	1	1	0	0	0	0	0
_00262021	6	Climate change impacts on nomadic herders' livelihoods and pastureland ecosystems: a case study from Northeast Mongolia	Tugjamba, N.; Walkerden, G.; Miller, F.	Regional Environmental Change	2021	10.1007/s10113-021-01829-4	1	227	0	0	0	0	0	5	0	0	0	1	0	0	0	0	0	1	0	0	1	0	0	0	1	"Elders remember that the weather was pleasant and humid between 1984 and 1996. Long and prolonged rainy days lasted for three to four days, even a whole week. (...) All respondents agreed that weather and environmental conditions had changed significantly in the case study areas over at least the past two decades. Our discussions started by wondering why this summer was coming so late and contin…	1	1	1	0	1	0	1	0	1	1	1	1	0	0	0	0	0
_00272021	11	Constraints for adopting climate-smart agricultural practices among smallholder farmers in Southeast Kenya	Autio, A.; Johansson, T.; Motaroki, L.; Minoia, P.; Pellikka, P.	Agricultural Systems	2021	10.1016/j.agsy.2021.103284	1	126	0	0	0	0	0	1	0	0	0	1	0	0	0	0	0	1	0	0	0	0	0	0	1	"The household interviews showed that 92% of respondents had observed a change in weather conditions during the past 20-year period, with increased variability, temperatures, and either reduced or unreliable rainfall across the sites. (...) Of the survey respondents, 60% had experienced either low or non-existent yields due to these challenges. Only 20% of respondent households had been self-suff…	1	1	1	0	1	1	0	0	1	1	1	1	0	0	0	0	1
_00292021	6	Changes in the environment from perspectives of small-scale farmers in remote Vietnam	Nguyen-Anh, T.; Nong, D.; Leu, S.; To-The, N.	Regional Environmental Change	2021	10.1007/s10113-021-01835-6	1	249	0	0	0	0	0	1	1	1	"Farmers’ perception, which is a cognitive driving force".	1	1	0	0	1	0	1	0	0	0	1	0	0	1	"The mean value of 0.35 for positive perception indicates that about 35.0% (n = 321) of surveyed farmers perceived the variability taking place in their living environment, i.e., variations in rainfall and temperature or increased incidence of droughts and floods, in the past 5 years. 42.1% (n = 386) of surveyed farmers replied with neutral perception where they were uncertain about whether clima…	1	0	1	0	1	1	0	0	0	0	1	1	0	0	0	1	0
_00302021	6	Fisher's perceptions inform adaptation measures to reduce vulnerability to climate change in a Mexican natural protected area	Salvadeo, C.; Morzaria-Luna, H.N.; Reyes-Bonilla, H.; Ivanova-Bonchera A.; Ramírez, D.P.; Juárez-León, E.	Marine Policy	2021	10.1016/j.marpol.2021.104793	1	416	0	0	0	0	0	4	0	0	0	1	0	0	0	0	0	1	1	1	0	0	0	0	4	"In general, the increase in Sea Surface Temperature (SST) is considered by fishing communities as the factor with the greatest potential for damage, and therefore the factor to which communities are most vulnerable; followed by the decrease in primary productivity in marine ecosystems, and the rise in sea level. (...) The increase in the intensity and frequency of storms and ocean acidification …	1	1	1	0	1	0	0	0	0	0	1	1	0	0	1	1	0
_00362021	6	Determinants of farmers' perceptions of climate variability, mitigation, and adaptation strategies in the central highlands of Kenya	Mairura, F.S.; Musafiri, C.M.; Kiboi, M.N.; Macharia J.M.; Ng'etich O.K.; Shisanya C.A.; Okeyo J.M.; Mugendi D.N; Okwuosa, E.A.; Ngetich, F.K.	Weather and Climate Extremes	2021	10.1016/j.wace.2021.100374	1	126	0	0	0	0	0	1	1	1	"Farmers’ perception of climate variability is a complex process that includes a range of psychological constructs such as knowledge, beliefs, attitudes, and practices related to how the local climate has varied (Whitmarsh and Capstick, 2018). Farmers’ perception of climate variability is shaped by farm household characteristics, historical experiences with local climates especially the impact of…	1	0	0	1	1	0	1	0	0	0	0	0	0	1	"Regarding farmers’ perceptions of climate variability, most farmers perceived that climate had changed during the preceding 10 years (81%), while only 19% of the farmers did not report variations in climatic parameters during the same period. (...) There were significant statistical relationships between off-farm occupation (p = 0.05), TLU (p < 0.001), and farm size (p = 0.038) with farmers’ per…	1	1	1	0	1	0	0	0	0	0	1	1	1	1	1	0	1
_00442021	6	Examining local perspectives on the influence of climate change on the health of Hamer pastoralists and their livestock in Ethiopia	Lumborg, S.; Tefera, S.; Munslow, B.; Mor, S.M.	Pastoralism	2021	10.1186/s13570-021-00191-8	1	119	0	0	0	0	1	5	0	0	0	1	1	0	0	0	0	1	0	0	0	0	0	0	1	"During the interviews and focus group discussions, the majority of participants remarked upon changes in climate. The main climate variations voiced were the irregularity of the seasons, a reduction in the amount of rainfall and increasing drought periods. Many participants explained that the seasons had lost their regularity; the dry and rainy seasons were becoming unpredictable. They were adam…	1	1	1	0	1	1	1	0	0	0	1	1	0	0	1	0	1
_00462021	2	Agricultural community-based impact assessment and farmers’ perception of climate change in selected Ecological Zones in Nigeria	Oluwatimilehin, I.A.; Ayanlade, A.	Agriculture and Food Security	2021	10.1186/s40066-020-00275-5	1	139	0	0	0	0	0	1	0	0	0	1	1	0	0	0	0	1	0	0	0	0	0	0	1	"Majority of rural farmers in Ondo and Ogun states opined that the temperature in general has become warmer while in Kwara states, the majority believed it has remained the same. Though farmers perceived it has remained the same on a general note, the climatic data of the Ogun and Kwara states showed that it has been warmer since the year 2000 to the end of the study period in 2017 in Ogun state …	1	1	1	0	1	1	0	0	1	1	1	1	0	0	1	0	0
_00492021	16	Adapting to Climate Change Through Conservation Agriculture: A Gendered Analysis of Eastern Zambia	Umar, B.B.	Frontiers in Sustainable Food Systems	2021	10.3389/fsufs.2021.748300	1	153	0	0	0	0	0	2	0	0	0	1	0	0	0	0	0	1	0	0	0	0	0	0	1	"Survey results showed that almost all respondents (98%) were familiar with the concept of climate change. Late on set of the rainy season and a shortened rainy season were the most reported experiences of climate change by both male and female respondents. Men and women’s focus group discussants had similar perceptions of how climate had changed in Eastern Province. There was a consensus across …	1	1	1	0	1	1	0	0	0	0	1	1	0	1	1	0	1
_00562021	10	Assessment of smallholder farmers’ perception and adaptation response to climate change in the olifants catchment, South Africa	Olabanji, M.F.; Davis, N.; Ndarana, T.; Kuhudzai, A.G.; Mahlobo, D.	Journal of Water and Climate Change	2021	10.2166/wcc.2021.138	1	146	0	0	0	0	0	1	0	0	0	1	1	0	0	0	0	1	1	0	0	0	0	0	1	"Climate change in this study is defined as the perceived changes in average temperature and rainfall over the last 30 years. Therefore, the perception of climate change from respondents was based on their farming experience over the last 30 years. Of the total 120 household farmers surveyed in the catchment, descriptive analysis revealed that 98% of respondents are aware of the changes in the cl…	1	0	1	0	1	1	0	0	1	1	1	1	1	0	0	0	1
_00572021	2	Perception and adaptation of pastoralists to climate variability and change in Morocco's arid rangelands	Snaibi, W.; Mezrhab, A.; Sy, O.; Morton, J.F.	Heliyon	2021	10.1016/j.heliyon.2021.e08434	1	135	0	0	0	0	0	5	0	0	0	1	1	0	0	0	0	1	0	0	1	0	0	0	1	"Regarding climate perceptions, pastoralists have noticed several variations in their recent climatic conditions compared to the period before 1970, namely an important reduction in annual rainfall totals and increase in temperature and extreme weather events (i.e., droughts, heavy rains, high winds and sandstorms). (...) The results relating to the perceptions of pastoralists regarding climate v…	1	0	1	0	1	1	0	1	1	1	1	1	0	0	1	0	0
_00652021	6	Perceived effects of climate change and extreme weather events on forests and forest-based livelihoods in Malawi	Chisale, H.L.W.; Chirwa, P.W.; Babalola, F.D.; Manda, S.O.M.	Sustainability (Switzerland)	2021	10.3390/su132111748	1	131	0	0	0	0	0	4	0	0	0	1	0	0	0	0	0	1	0	0	0	0	0	0	1	"The results on the observed climate variability and change show that participants from both study sites perceived a general increase in all the climate extreme events apart from hailstorms and landslides in their locality (Table 2). Erratic rainfall, which refers to the unpredictable and out of season rainfall, was perceived to have increased over the past 20 years by 83.3% and 95.4% in Mchinji …	1	1	1	0	1	1	0	0	0	0	1	1	0	0	0	0	0
_00662021	10	Smallholder farmers’ perceived climate-related risk, impact, and their choices of sustainable adaptation strategies	Al Mamun, A.; Roy, S.; Islam, A.R.M.T.; Monirul Alam G.M.; Alam E.; Pal S.C.; Sattar, M.A.; Mallick, J.	Sustainability (Switzerland)	2021	10.3390/su132111922	1	205	0	0	0	0	0	1	1	2	"Climate change risk perception is a multitask procedure that depends on different factors including socio-economic, demographic, political, and cultural activities [54]. Overall, personal understanding leads to a pivotal role in identifying farmers’ perceived climate-related risks".	0	0	0	0	0	0	1	0	0	0	1	0	0	1	"To investigate farmers’ perception of climate change, they were asked their opinion on whether the temperature, rainfall, flood, and drought frequency in the region over the last 30 years had increased, decreased, or did not change, or if they did not know. (...) Regarding temperature and drought in Phulbari Upazila, 93% and 69.87% of the farmers, respectively, perceived an increase. The farmers…	1	1	1	0	1	0	0	0	1	1	1	1	0	0	1	1	0
_00772021	11	Climate change perception and impact of on-farm demonstration on intensity of adoption of adaptation strategies among smallholder farmers in South Africa	Ojo, T.O.; Ogundeji, A.A.; Belle, J.A.	Technological Forecasting and Social Change	2021	10.1016/j.techfore.2021.121031	1	146	0	0	0	0	0	1	1	1	"Following Feder et al. (1985), CCP (climate change perception) can be defined as the stage at which a household perceives changes in climatic conditions".	1	0	0	0	0	0	1	1	0	0	0	0	0	4	"As revealed in Table 3, the coefficient of education of the household head is positive and statistically significant in influencing climate change perception of smallholder farmers in the study area. (...) The coeficient of distance to market was positive and statistsically significant in influencing the perception of farmers about climate change. (...) Membership of farmers to farm-based organi…	1	0	0	0	1	0	0	0	1	0	1	1	1	0	0	0	0
_00782021	10	Smallholder farmers’ perception of climate change and drivers of adaptation in agriculture: A case study in Guinea	Ceci, P.; Monforte, L.; Perelli, C.; Cicatiello C.; Branca G.; Franco S.; Diallo F.B.S.; Blasi, E.; Scarascia Mugnozza, G.	Review of Development Economics	2021	10.1111/rode.12815	1	123	0	0	0	0	0	1	0	0	0	1	1	0	0	0	0	1	0	0	0	0	0	0	1	"In fact, as shown in Table 1, only 11% of the surveyed households did not perceive any temperature change, while 29% of them reported no change in precipitation. Increased temperature in the 10 years before the survey was reported by 63% of the households interviewed and decreased precipitation during the same time span by 50% of the sample. With reference to precipitation, we assumed that the p…	1	0	0	0	1	1	0	0	1	1	1	1	0	0	0	0	0
_00812021	6	Indigenous knowledge about climate change and sustainability of nomadic livelihoods: understanding adaptability coping strategies	Ghazali, S.; Azadi, H.; Janečková, K.; Sklenička P.; Kurban, A.; Cakir, S.	Environment, Development and Sustainability	2021	10.1007/s10668-021-01332-0	1	214	0	0	0	0	1	5	1	1	"Perception is described as the process of creating experiential feelings in the real world (Lindsay & Norman, 2013) and highlighting an individualʼs ability to take advantage of his experience of nature and natural variables (Hartig et al., 2001)".	1	1	0	0	0	1	1	0	0	1	0	0	0	1	"The results showed that nomadic households are well aware of climate change due to mean descriptive variables such as age, education, number of household livestock, and monthly income. (...) Nomadic perceptions in the context of changes in mean temperature were in admission with observed meteorological changes. Both indicate a significantly changing mean temperature. Survey data analysis (Table …	1	0	1	0	1	1	0	1	1	1	1	1	0	0	1	0	0
_00912021	6	How local communities attribute livelihood vulnerabilities to climate change and other causes: a case study in North Vanuatu	Nef, D.P.; Neneth, D.; Dini, P.; Abad, C.R.; Kruetli, P.	Climatic Change	2021	10.1007/s10584-021-03221-x	1	514	0	0	0	0	0	4	0	0	0	1	0	0	0	0	0	1	0	0	1	0	0	0	1	"As for climate change, the perception of the severity of the problem differs considerably across islands. During the workshops, the “climate change impacts” on livelihood strategies were reported as more critical than in the interviews (Online Resource 4). We asked the participants to clarify the perceived climate change by describing in detail their observations of changes in weather conditions…	1	1	1	0	1	0	0	1	0	1	1	1	0	0	0	0	1
_00942021	6	Adaptation Measures to Climate Change as Perceived by Smallholder Farmers in the Andes	Ballesteros, J.; Isaza, C.	Journal of Ethnobiology	2021	10.2993/0278-0771-41.3.428	1	605	0	0	0	0	0	1	0	0	0	1	1	0	0	0	0	1	0	0	1	0	0	0	1	"Regarding their perception of CC, all of the smallholders had heard of the phenomena and 67% felt affected by climate change-related events. Mostly, they defined CC with concepts related to a growing uncertainty to predict seasonality and to the magnitude of climatic events, such as rainy periods. Smallholders also defined CC as an increase in the occurrence and intensity of extreme climatic eve…	1	1	1	0	1	1	0	1	0	0	1	1	0	0	0	0	0
_00972021	6	Perceptions, vulnerability and adaptation strategies for mitigating climate change effects among small livestock herders in Punjab, Pakistan	Faisal, M.; Abbas, A.; Cai, Y.; Ali A.; Shahzad M.A.; Akhtar S.; Raza M.H.; Ajmal M.A.; Xia C.; Sattar, S.A.; Batool, Z.	International Journal of Environmental Research and Public Health	2021	10.3390/ijerph182010771	1	232	0	0	0	0	0	5	1	1	"perception of CC is a personal assessment [25] that comprises an individual’s understanding, which in turn motivates actions with respect to CC incidence and severity [26]. Thus, an individual must perceive CC before responding to it, and this perception needs to be linked with actual CC for effective adaptation measures". (...) The perception of risk is a mental construct and personal perceptio…	1	0	0	0	0	1	1	0	0	0	1	0	0	1	"Study participants were asked questions regarding their concerns and perceptions about the frequency and intensity of CC events they had observed in the past 10 years. We only considered responses narrated by the majority of respondents who believed that CC was occurring in terms of climate-related events that had not previously occurred. Table 3 lists these perceptions of the respondents in the…	1	1	1	0	1	0	0	0	1	1	1	1	0	0	1	1	1
_01002021	6	Vulnerability of small-scale farmers in relation to climate change and their coping strategies: Case study of southern punjab, pakistan	Luqman, M.; Mehmmod, M.U.; Ashraf, S.; Yaseen, M.; Ashraf, I.	Journal of Animal and Plant Sciences	2021	10.36899/JAPS.2021.5.0341	1	232	0	0	0	0	0	2	0	0	0	1	0	0	0	0	0	1	1	0	0	0	0	0	1	"Perception about climate change: Table 2 shows the perceptions of respondents about the occurrence of climate change. Of the total respondents, 61.7% responded had the knowledge about the climate change. This extended awareness was due to accessibility of multiple information sources including traditional, moderns and institutional resource such as public and private sector extension field staff…	1	0	1	0	1	0	0	0	0	0	1	1	0	0	0	0	1
_01012021	10	Local perceptions of climate change and adaptation responses from two mountain regions in tanzania	Kaganzi, K.R.; Cuni-Sanchez, A.; McHarazo, F.; Martin, E.H.; Marchant, R.A.; Thorn, J.P.R.	Land	2021	10.3390/land10100999	1	149	0	0	0	0	1	2	0	0	0	1	0	0	0	0	0	1	0	0	1	0	0	0	1	"Most respondents ( 70%) on both mountains reported increased temperatures during the dry and the rainy seasons and a reduction in the number of frost days (Figure 2). Most respondents ( 70%) on both mountains also observed a reduction in the duration and amount of rainfall and fog during the long rains and an increase in dry spells and strong winds. Most respondents reported decreased stream flo…	1	1	1	0	1	0	0	1	1	1	1	1	0	0	1	0	0
_01062021	10	Indigenous farmers' perception of climate change and the use of local knowledge to adapt to climate variability: A case study of Vietnam	Manh, N.T.; Ahmad, M.M.	Journal of International Development	2021	10.1002/jid.3573	1	249	0	0	0	0	1	1	1	1	"Farmers' perceptions consider farmers' observation of changes in climate and climatic events over a long period (Soubry et al., 2020). Furthermore, perception refers to the practical knowledge rising from experience and concrete situations; and perception is also linked to local knowledge (Gupta, 2012) (...) In this paper, farmers' perception of climate change is defined as the farmers' percepti…	1	1	0	0	0	0	1	1	0	1	0	0	0	1	"When farmers were asked about their understanding in terms of change in climate overall, we found that 91.4% of the farmers perceived a change in climate compared to the last 20 years while 8.6% of the farmers did not perceive any change. This shows that a small number of farmers still did not believe that the climate was changing. These findings are consistent with the previous findings of Huon…	1	1	1	0	1	1	1	1	1	1	1	1	1	0	0	0	0
_01102021	6	Women smallholder farmers off-farm adaptation strategies to climate variability in rural Savannah, Ghana	Yiridomoh, G.Y.; Appiah, D.O.; Owusu, V.; Bonye, S.Z.	GeoJournal	2021	10.1007/s10708-020-10191-7	1	122	0	0	0	0	0	2	0	0	0	1	1	0	0	0	1	1	0	0	0	0	0	0	1	"Table 2 presents women responses on the occurrence and severity of climate extremes. The results indicated that two of the climate extremes (Drought = 1.2288; Bushfires = 1.0360) had standard deviation more than 1.0, which implies that there were extremes in the scoring by the respondents. Flood was observed to have a standard deviation of 0.7376, which means that women hold a positive perceptio…	1	0	0	0	1	0	0	0	0	0	1	1	0	0	0	0	1
_01112021	6	How do farmers’ perceptions of climate variability and change match or and mismatch climatic data? Evidence from North-west Ghana	Dakurah, G.	GeoJournal	2021	10.1007/s10708-020-10194-4	1	122	0	0	0	0	0	2	0	0	0	1	0	0	0	0	0	1	0	0	0	0	0	0	1	"The results showed that the rainfall pattern in the past and now are not the same for both the villages of Doggoh, and Tie. Specifically, farmers reported in both villages that the onset of the rainy season has shifted from March to June. (...) From Figs. 11 and 12, one can conclude that farmers’ have subjective views on climatic events now and the past. For example, even though, the majority of…	1	0	0	0	0	0	1	1	1	1	1	1	0	0	0	0	1
_01212021	6	Perceived links between climate change and weather forecast accuracy: new barriers to tools for agricultural decision-making	Guido, Z.; Lopus, S.; Waldman, K.; Hannah, C.; Zimmer, A.; Krell, N.; Knudson, C.; Estes, L.; Caylor, K.; Evans, T.	Climatic Change	2021	10.1007/s10584-021-03207-9	3	153	126	415	0	0	0	1	0	0	0	1	1	0	0	1	0	1	0	0	0	0	0	0	1	"There were differences in the use of weather forecasts across the countries (Figure 3). The lowest rates of weather forecast use were in Zambia and Jamaica at 29%, compared with use rates of 56% in Kenya. (...) We further explored farmers’ views of weather. The vast majority of farmers surveyed in all three countries (between 70 and 80%) report that weather is becoming more difficult to predict …	1	0	0	0	0	1	0	0	1	1	1	1	1	0	0	0	0
_01292021	26	Climate change and variability awareness and livelihood adaptive strategies among smallholder farmers in semi-arid northern Ghana	Asante, F.; Guodaar, L.; Arimiyaw, S.	Environmental Development	2021	10.1016/j.envdev.2021.100629	1	122	0	0	0	0	0	1	0	0	0	1	1	0	0	0	0	1	0	0	0	0	0	0	1	"From Table 3, majority of the respondents (95.9%) had observed at least a change in one element of climate before while the remaining 4.1% had not observed any changes at all. For the respondents who had observed changes in the climate, 50.4% were from Loagri No.1, 32.2% were from Yagaba whiles the remaining 13.2% were from Soo. (...) The observation of farmers was found to be multidimensional w…	1	0	1	0	1	1	0	0	0	0	1	1	1	0	1	0	0
_01312021	6	Ethnic minority farmers’ perceptions and use of local knowledge to adapt to climate change: Some insights from Vietnam	Manh, N.T.; Ahmad, M.M.	Singapore Journal of Tropical Geography	2021	10.1111/sjtg.12397	1	249	0	0	0	0	1	1	1	1	"Furthermore, perception is the practical knowledge arising from experiences and concrete situations; and perception is also linked to local knowledge. In this paper, farmers’ perceptions of climate change are defined as the farmers’ understanding of climate change based on observations and individual experiences in relation to the increase, decrease or status quo in rainfall, temperature and ext…	1	0	0	0	0	0	1	0	0	1	0	0	0	1	"For an understanding of farmers’ perceptions of overall climate change, we asked the question: ‘Do you think the climate/weather has changed during the last 20 years?’ We found that 91.4 per cent of the farmers perceived overall change in current weather when compared to the last 20 years, while 8.6 per cent did not perceive anychange (Table 3). This clearly shows that a small number of farmers …	1	1	1	0	1	1	1	1	1	1	1	1	1	0	0	0	0
_01322021	10	Smallholder farmers’ perceptions of climate change and adaptation practices for maize production in eastern Ethiopia	Teshome, H.; Tesfaye, K.; Dechassa, N.; Tana, T.; Huber, M.	Sustainability (Switzerland)	2021	10.3390/su13179622	1	119	0	0	0	0	0	1	0	0	0	1	0	0	0	1	0	1	1	0	0	0	0	0	1	"All sampled households in the study district perceived at least one aspect of temperature and rainfall change (Figure 3). The majority (78%) of the interviewed households perceived increasing in temperature. However, 7% of the households perceived decrease in temperature, and the remaining ones perceived no change. A decrease in rainfall amount was also perceived by most maize farmers, whereas 1…	1	1	1	0	1	1	0	0	1	1	1	1	1	0	0	0	0
_01352021	6	Land-use and climate related drivers of change in the reindeer management system in Finland: Geography of perceptions	Rasmus, S.; Wallen, H.; Turunen, M.; Landauer, M.; Tahkola, J.; Jokinen, M.; Laaksonen, S.	Applied Geography	2021	10.1016/j.apgeog.2021.102501	1	313	0	0	0	0	1	5	1	1	"Perceptual geography is characterized by a common idea that experience affects perception, which leads to the conclusion that perceptions vary because individuals’ life experiences differ (Tuan, 2003). Perceptions are understood as points of contact between people and their environment and as a basis for spatial reasoning and decision making. Perception is the process that encodes the objective …	1	0	0	0	0	0	1	0	0	1	0	0	0	1	"Perceptions on the importance of factors related to climate and weather were rather homogeneous within the whole RMA (Table S2). Cold and rainy summers were mainly perceived as a harmful factor (Fig. 4a), but in some southern districts as a beneficial one. Few districts from the central region viewed also hot summers positively, although this factor is generally considered harmful to reindeer (R…	1	1	1	0	1	0	0	1	0	0	1	1	0	0	1	0	1
_01392021	6	Linking risk preferences and risk perceptions of climate change: A prospect theory approach	Villacis, A.H.; Alwang, J.R.; Barrera, V.	Agricultural Economics (United Kingdom)	2021	10.1111/agec.12659	1	606	0	0	0	0	1	2	1	1	"Risk perceptions refer to a decision maker’s assessment of the risk inherent in a situation. They are important determinants of decision maker behavior as studies have shown they can influence the assessment of uncertainty and distort one’s judgments, knowledge, and the ability to perform under risky conditions (Lusk et al., 2014; Lusk & Coble, 2005; Sitkin & Pablo, 1992;Waterfield et al., 2020)…	1	1	0	0	0	1	1	0	0	0	1	0	0	4	"Individuals who distort probability information stated a higher CC risk perception over all the dependent variables. For example, the phenomenon of distorting probability information is associated with being 23.1% less likely to perceive the risks of climate change on output prices as being important and 23.5% more likely to perceive them as being very important. These results suggest that the i…	1	0	1	0	0	1	0	0	1	0	1	1	1	0	0	1	1
_01472021	6	Time-series trend analysis and farmer perceptions of rainfall and temperature in northwestern Ethiopia	Marie, M.; Yirga, F.; Haile, M.; Ehteshammajd, S.; Azadi, H.; Scheffran, J.	Environment, Development and Sustainability	2021	10.1007/s10668-020-01192-0	1	119	0	0	0	0	0	2	0	0	0	1	1	0	0	0	0	0	0	0	0	0	0	0	1	"As shown in Fig. 2, about 81% of the respondents perceived that the temperature is increasing in the area. This means that the large number of farmers in the study region is aware of climate change and expect a higher temperature. Although 9.1% of respondents did not note any temperature shifts, 6.6% of farmers observed a decrease in temperature, and 3.3% of farmers considered an unusual tempera…	1	0	0	0	0	1	0	0	1	1	1	1	0	0	0	0	0
_01482021	6	Are perception and adaptation to climate variability and change of cowpea growers in Mali gender differentiated?	Diarra, F.B.; Ouédraogo, M.; Zougmoré, R.B.; Partey, S.T.; Houessionon, P.; Mensah, A.	Environment, Development and Sustainability	2021	10.1007/s10668-021-01242-1	1	132	0	0	0	0	0	2	1	1	"The theoretical context of climate change perception is built on observation, personal experience and information received from the surroundings/neighborhood over a period of time".	1	1	0	0	0	0	1	1	0	0	0	0	0	1	"A three Likert scale was used to determine farmer’s perception of climate change. Table 2 presents the results of farmers’ perception of climate change. It shows that farmers in Cinzana have perceived a lot of changes in their climate and environment. They have perceived some shifts in the beginning and the ending period of the rainy season. In fact, 45% of the respondents disagrees with the ear…	1	0	1	0	1	1	0	0	0	1	1	1	0	0	0	0	1
_01612021	2	Using traditional agroecological knowledge to adapt to climate change and variability in the Upper East Region of Ghana	Baffour-Ata, F.; Antwi-Agyei, P.; Apawu, G.O.; Nkiaka, E.; Amoah , E.A.; Akorli, R.; Antwi, K.	Environmental Challenges	2021	10.1016/j.envc.2021.100205	1	122	0	0	0	0	0	1	0	0	0	1	0	0	0	1	0	1	0	0	1	0	0	0	2	"The respondents perceived rainfall and temperature changes in terms of increasing and decreasing patterns, the amounts, duration of the rainy season as well as the onset. With regards to rainfall, majority of the re- spondents ( n = 79; 53%) reported a decrease in the amounts of rainfall compared to past three decades ( Table 2 ). Furthermore, majority of them ( n = 143; 95%) reported a decrease…	1	1	0	0	1	0	1	1	1	1	1	1	0	0	0	0	0
_01652021	6	Perceptions of Risks Related to Climate Change in Agroecosystems in a Semi-arid Region of Brazil	Magalhães, H.F.; Feitosa, I.S.; de Lima Araújo, E.; Albuquerque, U.P.	Human Ecology	2021	10.1007/s10745-021-00247-8	1	603	0	0	0	0	0	2	0	0	0	0	0	0	0	0	1	1	0	0	0	1	0	0	5	"In total, informants from the six rural communities indicated 29 risks, which were divided into four categories according to the what area they impact: agriculture (n = 7), livestock (n = 5), climate (n = 5), and socioeconomic (n=12) (Table 3). Overall, the risk that stood out most in terms of citation number was crop losses (n=83), followed by the risk of water scarcity (n = 77), and livestock …	1	1	1	0	1	0	0	0	0	0	1	1	1	1	0	1	0
_01662021	6	Comparative Analysis of Meteorological Records of Climate Variability and Farmers' Perceptions in Sekota Woreda, Ethiopia	Behailu, G.; Ayal, D.Y.; Zeleke, T.T.; Ture, K.; Bantider, A.	Climate Services	2021	10.1016/j.cliser.2021.100239	1	119	0	0	0	0	0	1	1	1	"Perception has been defined as the process by which organisms interpret and organize sensation to produce a meaningful experience of the world (Lindsay and Norman, 1972); and that a person’s perceptions are based on experiences with natural and other environmental factors that vary in the extent to which such perceptions are enabled (Hartig et al., 2001). Farmers’ perception of climate variabili…	1	0	0	0	0	0	1	0	0	0	0	0	0	1	"Table 3 illustrated the opinion of sample household respondents about specific indicators of climate variability and extremes. Great majority of farmers perceived the rise of their locality temperature (97.6%) and reduction of rainfall (99.4). Beside, respondents have observed the erratic nature of rainfall distribution in their locality. For instance about 95.2% and 98.2% of responses were awar…	1	1	1	0	1	1	0	0	1	1	1	1	0	0	0	0	0
_01682021	6	Exploring climate change adaptation practices and household food security in the Middle Eastern context: a case of small family farms in Central Bekaa, Lebanon	Al Dirani, A.; Abebe, G.K.; Bahn, R.A.; Martiniello, G.; Bashour, I.	Food Security	2021	10.1007/s12571-021-01188-2	1	223	0	0	0	0	0	2	0	0	0	1	0	0	1	1	1	1	0	0	0	0	0	0	1	"Study participants believed that climate change is occurring and caused by human activities (48%) or by a combination of natural changes in the environment and human activities (37%) such as bush burning, deforestation, and pollution. In terms of changes in rainfall and temperature patterns over the past 20 years, the overwhelming majority perceived an increase in temperature and a decrease in p…	1	0	1	0	1	1	0	0	1	1	1	1	0	1	1	0	1
_01792021	10	Smallholder Farmers’ perception and adaptation to climate variability and change in Fincha sub-basin of the Upper Blue Nile River Basin of Ethiopia	Tessema, I.; Simane, B.	GeoJournal	2021	10.1007/s10708-020-10159-7	1	119	0	0	0	0	0	2	0	0	0	1	1	0	0	0	0	1	0	0	0	0	0	0	1	"Of the different climatic change parameters, respondents asked about their observations of local changes in temperature, precipitation, and climatic extreme events (drought and flooding) over the past two decades. In terms of temperature changes, about 92.9% (standard deviation of 6.6% among agroecosystems) of the total respondents perceived that the temperature has increased with significant di…	1	0	1	0	1	1	0	0	1	1	1	1	0	1	0	0	0
_01822021	6	Perceived Vulnerability and Climate Change Impacts on Small-Scale Fisheries in Davao Gulf, Philippines	Macusi, E.D.; Camaso, K.L.; Barboza, A.; Macusi, E.S.	Frontiers in Marine Science	2021	10.3389/fmars.2021.597385	1	234	0	0	0	0	0	4	0	0	0	1	0	0	0	0	0	1	0	0	0	0	0	0	1	"When statements concerning climate change (shown in Table 2), were presented to the fishers, most of them replied that they have observed a change in weather patterns and increase in sealevel rise due to higher frequency and intensity (87%). This was followed by an increased prevalence of typhoons (86%) that bring flooding and destruction. A generally hotter temperature (83%) was also observed. …	1	1	1	0	1	1	0	0	0	0	1	1	0	0	1	0	1
_01952021	6	Regional mapping of climate variability index and identifying socio-economic factors influencing farmer’s perception in Bangladesh	Rabbi, S.E.; Shant, R.; Karmakar, S.; Habib, A.; Kropp, J.P.	Environment, Development and Sustainability	2021	10.1007/s10668-020-01104-2	1	205	0	0	0	0	0	1	1	1	"Perception is defined as a process of receiving information and stimuli from our surroundings and converting those into psychological responses. However, individual perception differs with time and situation and particularly, perception of climate change is a difficult idea for the farmers (Uddin et al. 2017)".	1	1	0	0	0	0	1	1	0	0	0	0	0	1	"In response to the question, “Have you experienced any climatic variability in your locality since last 10 years”, 92% farmers replied ‘Yes’ (15,126), 5.98% farmers replied ‘No’ (927) and 1.74% farmers replied “don’t know” (285) (Table 1). (...) Result showed that 90% male perceived the changes in climate whereas a mere 9% female agreed with similar identifications. The average family size was 4…	1	0	0	0	1	1	0	0	0	0	1	1	1	0	0	0	0
_01992021	27	Pathways of Climate Change Impact on Agroforestry, Food Consumption Pattern, and Dietary Diversity Among Indigenous Subsistence Farmers of Sauria Paharia Tribal Community of India: A Mixed Methods Study	Ghosh-Jerath, S.; Kapoor, R.; Ghosh, U.; Singh, A.; Downs, S.; Fanzo, J.	Frontiers in Sustainable Food Systems	2021	10.3389/fsufs.2021.667297	1	212	0	0	0	0	1	4	0	0	0	1	1	0	0	0	0	1	0	0	0	0	0	0	1	"During the FGDs, the respondents reported changes in the local weather pattern which manifested as declining rainfall trends over the past two decades as well as irregular rainfall followed by long dry spells. Some also reported witnessing strong wind and thunderstorms during the monsoon season. As shared by one respondent: “Water which used to fall (in rain), was sufficient, but now it doesn’t …	1	1	1	0	1	1	0	1	0	1	1	1	0	0	1	0	1
_02002021	6	Farm households' perceptions and adaptation strategies to climate change risks and their determinants: Evidence from Raya Azebo district, Ethiopia	Sertse, S.F.; Khan, N.A.; Shah, A.A.; Liu, Y.; Naqvi, S.A.A.	International Journal of Disaster Risk Reduction	2021	10.1016/j.ijdrr.2021.102255	1	119	0	0	0	0	0	2	0	0	0	1	1	0	0	0	1	1	0	0	0	1	0	0	1	"Following previous studies [36,37], households’ were asked about their observation regarding the changes in temperature and rainfall over the last two decades. (...) In terms of household perception, the results (Fig. 3) show that out of the surveyed households, 99% of households reported a decline in rainfall (overall), 97% indicated a rise in temperature (overall), and 96% mentioned the occurr…	1	1	1	0	1	1	0	0	1	1	1	1	0	0	0	1	0
_02012021	10	Supporting indigenous adaptation in a changing climate: Insights from the stó:Lō research and resource management centre (British Columbia) and the fort apache heritage foundation (Arizona)	Gauer, V.H.; Schaepe, D.M.; Welch ,J.R.	Elementa	2021	10.1525/elementa.2020.00164	1	423	0	0	0	0	1	4	0	0	0	1	1	0	0	0	0	1	0	0	1	0	0	0	2	"Sto´:lo participants consistently reported observing a decline in Fraser River salmonid populations and reduced availability and health of traditional plants and medicines in the territory, such as western-red cedar (Thuja plicata) and wild berries. It is unclear whether impacts to traditional plants are attributable to global climate change. Changes to the Fraser River, such as warmer river tem…	1	1	1	0	1	1	0	1	0	0	1	1	0	0	1	0	0
_02092021	10	Water quality threats, perceptions of climate change and behavioral responses among farmers in the ethiopian rift valley	Godebo, T.R.; Jeuland, M.A.; Paul, C.J.; Belachew, D.L.; McCornick P.G.	Climate	2021	10.3390/cli9060092	1	119	0	0	0	0	1	2	0	0	0	1	1	0	0	0	0	1	0	0	0	0	0	0	1	"Most farmers reported in the survey that lack of rain is one of the main constraints to agricultural productivity. Many also indicated that they thought rainfall was becoming more erratic. Figure 5 shows farmers’ perceptions of changes in the pattern of rainfall and temperature. More than 70% of the farmers stated that rain comes and stops later than expected, compared to ten years ago. Moreover…	1	1	1	0	1	1	0	0	0	0	1	1	0	0	1	0	1
_02222021	6	How do agro-pastoralists cope with climate change? The case of the Nyangatom in the Lower Omo Valley of Ethiopia	Gebeyehu, A.K.; Snelder, D.; Sonneveld, B.; Abbink, J.	Journal of Arid Environments	2021	10.1016/j.jaridenv.2021.104485	1	119	0	0	0	0	1	2	0	0	0	1	1	0	0	0	0	1	1	0	0	0	0	0	1	"Table 3 presents the households’ perceptions of climate change impacts. In all qebeles, most interviewed agro-pastoralists perceived an increasing temperature (86%) and longer duration of the dry season (84%). Similarly, about 84% of the respondents perceived a decrease in rainfall amount, including more frequent drought (76%), late-onset (86%), and early cessation of rain (86%). Most households…	1	0	1	0	1	1	0	1	1	1	1	1	0	1	1	0	1
_02262021	10	Determinants of farmers’ adaptation decisions to climate change in the central coastal region of Vietnam	Vo, H.H.; Mizunoya, T.; Nguyen, C.D.	Asia-Pacific Journal of Regional Science	2021	10.1007/s41685-020-00181-5	1	249	0	0	0	0	0	2	0	0	0	1	0	0	0	0	0	1	0	0	0	0	0	0	1	"To understand changes in the local climate, the interviewees were asked about whether they have perceived any changes in temperature, precipitation, typhoon, flood, and saline intrusion in the past 10 years. The results are summarized in Table 3. The change in annual temperature was pointed out by 80.91% of respondents. Among them, most (75.45%) perceived the increase in the annual temperature. …	1	0	1	0	1	0	0	0	1	1	1	1	0	0	0	0	0
_02292021	2	Comparing farmers’ perceptions of climate change with meteorological trends and examining farm adaptation measures in hazard-prone districts of northwest Bangladesh	Roy, D.; Datta, A.; Kuwornu, J.K.M.; Zulfiqar, F.	Environment, Development and Sustainability	2021	10.1007/s10668-020-00989-3	1	205	0	0	0	0	0	1	0	0	0	1	0	0	0	0	0	1	0	0	0	0	0	0	1	"Farmers’ perceptions of CC in the study areas are presented in Fig. 5. Most of the respondents in both areas (Kurigram: 67.46% and Nilphamari: 57.94%) perceived an increase in summer temperature. In the FGDs, the participants mentioned summer temperature as unbearable during the last two decades. An increase in the length of summer days was reported in both areas. In both areas, bulk of the resp…	1	1	1	0	1	0	0	0	1	1	1	1	0	1	1	0	0
_02302021	6	Enhancing socioeconomic resilience and climate adaptation through value chain development of mountain products in Hindu Kush Himalayas	Baig, S.M.; Khan, A.A.; Ali, A.; Khan, M.Z.; Ahmed, S.; Shah, G.M.; Ali, G.	Environment, Development and Sustainability	2021	10.1007/s10668-020-00975-9	1	232	0	0	0	0	0	2	0	0	0	1	0	0	0	0	0	1	1	0	0	0	0	0	1	"Most respondents (i.e., 79.06%) in the sample have the perception that environmental changes/climate changes impact their household monthly income as presented in Fig. 2. When respondents were asked to highlight the main factors that impact their household income, 36% respondents in the sample held natural disasters responsible for affecting households’ monthly income by disturbing the routine p…	1	0	1	0	1	0	0	0	0	0	1	1	0	0	1	0	0
_02352021	2	Indigenous adaptation to climate change risks in northern Ghana	Guodaar, L.; Bardsley, D.K.; Suh, J.	Climatic Change	2021	10.1007/s10584-021-03128-7	1	122	0	0	0	0	1	2	0	0	0	1	1	0	0	0	1	1	0	0	0	1	0	0	1	"Smallholder farmers in northern Ghana perceive that they are experiencing more variable rainfall, increased temperature and more extreme climate events (see Table 2). Most of the 299 respondents, (93.0%) identified prolonged drought as the major climate risk experienced over the last few decades. Severe drought events were recognised as becoming more regular across each of the study districts, N…	1	1	1	0	1	1	0	1	0	1	1	1	0	0	1	1	0
_02432021	11	Integrating local perceptions with scientific evidence to understand climate change variability in northern Ghana: A mixed-methods approach	Guodaar, L.; Bardsley, D.K.; Suh, J.	Applied Geography	2021	10.1016/j.apgeog.2021.102440	1	122	0	0	0	0	1	2	0	0	0	1	1	0	0	0	1	1	0	0	0	0	0	0	1	"Almost all respondents perceived of temperature and rainfall changes (Table 2). Increased average maximum temperatures were perceived by majority of respondents (89%) in all the study districts (Table 2). Spatially, there was a statistically significant difference (p <0.05) between respondents who perceived of increased temperatures in the districts of Nandom (91.3%), Savelugu (95.4%) and Bongo …	1	0	0	0	1	1	0	1	1	1	1	1	1	0	0	0	0
_02482021	6	Farm Households’ Adoption of Climate-smart Practices in Subsistence Agriculture: Evidence from Northern Togo	Ali, E.	Environmental Management	2021	10.1007/s00267-021-01436-3	1	150	0	0	0	0	0	1	0	0	0	1	1	0	0	0	0	1	0	0	0	0	0	0	1	"CC is a phenomenon that is observed in Northern Togo (Table 2). Farm households in the study areas are aware of CC and its harmful effects on farming activities. An investigation into farmers’ experience on eventual changes in rainfall or temperature patterns in the previous two decades was conducted. The results show that farmers in the sample are well aware of the changing patterns in precipit…	1	0	1	0	1	1	0	0	0	0	0	1	0	0	1	0	1
_02532021	6	Farmers’ perception on climate extremes and their coping mechanism: Evidences from disaster prone regions of India	Kanwal, V.; Sirohi, S.; Chand, P.	Indian Journal of Traditional Knowledge	2021		1	212	0	0	0	0	1	2	0	0	0	1	0	0	0	0	0	1	0	0	1	1	0	0	1	"Fairly a large section of sample households (43.4%) in Bikaner revealed that they have experienced high incidences of drought in the last 10 years. Contrary to this, households of Kota stated that they have either not experienced the drought (76.7%) or experienced low intensity drought. (...) Around 30% of population in Bikaner reported that they have never experienced rainfall anomaly in the pa…	1	1	1	0	1	0	1	0	0	0	1	1	1	1	1	1	1
_02542021	6	Farmers’ perceptions about changes in climate variables: Perceived risks and household responses in different agro-ecological communities, Southern Ethiopia	Dendir, Z.; Simane, B.	Climate Services	2021	10.1016/j.cliser.2021.100236	1	119	0	0	0	0	0	1	0	0	0	1	0	0	0	0	0	1	0	0	1	1	0	0	1	"A four-point Likert scale of the agreement about farmers’ perceptions about climate change and related extreme events is presented in Table 1. The study revealed that the majority of the respondents interviewed in different agro-ecologies had observed declining precipitation. However, the result was varied between the agroecological zones. Farmers in the lowland perceived more decline (81.3%) in…	1	1	1	0	1	1	0	0	0	0	1	1	0	0	0	1	0
_02572021	2	Assessing Livelihood Vulnerability of Farmers’ in Backward Regions of India	Singh, S.	Indian Journal of Agricultural Research	2021	10.18805/IJARe.A-5413	1	212	0	0	0	0	0	1	0	0	0	1	0	0	0	0	0	1	0	0	0	0	0	0	1	"It is observed that more than 90% of the farmers experienced climate-induced events, viz., the summer season becomes more-hotter, increase in frequencies of drought events and the decline in the water table (Table 1). Further, more than 70% in the Jalaun district and 50% in Jhansi district, farmers perceived that rainfall has declined. In totality, it was observed that climatic factors are expos…	1	0	0	0	1	0	0	0	0	0	1	1	0	0	0	0	1
_02592021	29	Smallholder farmers’ perception of climate change and adoption of climate smart agriculture practices in Masaba South Sub-county, Kisii, Kenya	Nyang'au, J.O.; Mohamed, J.H.; Mango, N.; Makate, C.; Wangeci, A.N.	Heliyon	2021	10.1016/j.heliyon.2021.e06789	1	126	0	0	0	0	0	1	0	0	0	1	1	0	0	0	0	1	1	0	0	0	0	0	1	"The results indicate most farmers perceived a decrease in rainfall over time with only 10.2% and 1.5% noting an increase and no change in rainfall amounts respectively (Figure 3). There was a significant difference among respondents regarding perceived changes in the amount of rainfall over time (p < 0.000). A significant number of households indicated that the rainfall distribution was poor, wi…	1	0	1	0	1	1	0	0	1	1	1	1	1	1	1	0	1
_02712021	6	Climate change observations of indigenous communities in the Indian Himalaya	Negi, V.S.; Thakur, S.; Dhyani, R.; Bhatt, I.D.; Rawal, R.S.	Weather, Climate, and Society	2021	10.1175/WCAS-D-20-0077.1	1	212	0	0	0	0	1	2	0	0	0	1	1	0	0	0	0	1	0	0	1	0	0	0	1	"Analysis of data obtained from the questionnaire survey reveals that the majority of respondents (.97%) of all age groups have perceived notable changes in local climatic conditions during last three decades. (...) Major examples cited by local people (including perceptions of key informants) are provided in the online supplemental material (Table S2). The results of key informants also validate…	1	1	1	0	1	1	0	1	1	1	1	1	1	0	0	0	0
_02762021	6	Climate change risk perceptions and agricultural adaptation strategies in vulnerable riverine char islands of Bangladesh	Ahmed, Z.; Guha, G.S.; Shew, A.M.; Alam, G.M.M.	Land Use Policy	2021	10.1016/j.landusepol.2021.105295	1	205	0	0	0	0	0	1	1	3	"Risk perception is a mental construct (Sjoberg, 2000) and farmers’ climate change risk perceptions are unique in a sense that it allows for a differentiation between the actual real-world hazards, for instance, climate change, and intuitive evaluation of those dangers (Rosa, 2003; Cutter, 1996)".	0	1	0	0	0	0	1	0	0	0	1	0	0	1	"As we know from the recent data and incidents that climate change is one of the greatest threats to life on earth, but when it comes to individual level evaluation, in our case the farm household level, then char dwellers’ climate change risk perceptions vary greatly from one to another (Whitmarsh, 2011). (...) In our study, we have used a similar type of Likert scale to measure char dwellers’ r…	1	1	1	0	1	1	0	0	1	1	1	1	0	0	1	1	1
_02922021	10	Perception of indigenous people of climate change and its impact on the Everest National Nature Preserve	Shijin, Wang	Meteorological Applications	2021	10.1002/met.1987	2	210	229	0	0	0	1	2	0	0	0	1	0	0	0	1	1	1	0	0	0	0	0	0	1	"Residents exhibited stronger perceptions for climate change (average perception strength = 3.64), yet relatively low strengths for both the water environment and eco-environment (perception strengths of 2.21 and 2.52, respectively) (see Table A1 in Appendix A), presumably because these factors are relatively difficult to recognize directly. The survey suggests that most residents perceive climat…	1	1	1	0	1	1	0	0	1	1	1	1	1	0	0	0	1
_02932021	6	Drought responses and adaptation strategies to climate change by pastoralists in the semi-arid area, Laikipia County, Kenya	Ndiritu, S.W.	Mitigation and Adaptation Strategies for Global Change	2021	10.1007/s11027-021-09949-2	1	126	0	0	0	0	0	5	0	0	0	1	1	0	0	0	0	1	1	0	0	0	0	0	1	"All pastoralists in the study area perceive that rainfall and temperature have changed in the region because it has become more unpredictable to forecast the seasons. (...) Despite the government and development partners efforts to promote early warning messages for climate risk to households through NDMA, IGAD Climate Prediction & Applications Centre (ICPAC), FEWS NET (the Famine Early Warning …	1	0	1	0	1	1	0	0	0	0	1	1	0	0	0	0	0
_03002021	6	Climate variability, land cover changes and livelihoods of communities on the fringes of bobiri forest reserve, Ghana	Baffour-Ata, F.; Antwi-Agyei, P.; Nkiaka, E.	Forests	2021	10.3390/f12030278	1	122	0	0	0	0	1	4	0	0	0	1	0	0	0	1	0	1	0	0	0	0	0	0	1	"Although most of the local people in the communities did not understand the science of climate variability, nevertheless, they had knowledge on the impacts of increasing temperature and rainfall variability. The perception of the rural communities on precipitation and temperature trends is shown in Table 5. A sizeable number of the respondents had knowledge of climate variability issues. For the…	1	1	1	0	0	1	0	0	1	1	1	1	0	0	0	0	1
_03012021	6	Causes, indicators and impacts of climate change: understanding the public discourse in Goat based agro-pastoral livelihood zone, Ethiopia	Mihiretu, A.; Okoyo, E.N.; Lemma, T.	Heliyon	2021	10.1016/j.heliyon.2021.e06529	1	119	0	0	0	0	0	2	0	0	0	1	1	0	0	0	0	1	1	0	0	0	0	0	1	"To assess the farmers' overall climate change perception, a question aimed to identify whether they perceived or not was forwarded. In view of that, 86.5% of them were claimed changes in climate but the rest were denied changes across the study decades (Table 2). (...) Farmers' climate change perception further studied by disaggregating respondents in to different age groups, sex category and ed…	1	1	1	0	1	1	0	0	1	1	1	1	1	0	0	0	0
_03042021	6	Measurements meet human observations: integrating distinctive ways of knowing in the Pamir Mountains of Tajikistan to assess local climate change	Haag, I.; Kassam, K.-A.; Senftl, T.; Zandler, H.; Samimi, C.	Climatic Change	2021	10.1007/s10584-021-02988-3	1	242	0	0	0	0	1	2	0	0	0	1	0	0	0	1	0	0	0	0	1	0	0	0	2	"In Roshorv, the community members reached very strong consent regarding decreasing levels of snow (dFC of -0.82). Moderate agreement was reached in terms of increasing autumn and winter temperatures, decreasing levels of rain, and a delay in the timing of snow onset. In Savnob, moderate consent was reached for decreasing levels of snow and rain (dFC of -0.5) and increasing temperatures in winter…	1	1	1	0	0	0	1	0	1	1	1	1	0	0	0	0	1
_03392021	6	Climate change and variability perceptions and adaptations of pastoralists’ communities in the Maasai Steppe, Tanzania	Nnko, H.J.; Gwakisa, P.S.; Ngonyoka, A.; Estes, A.	Journal of Arid Environments	2021	10.1016/j.jaridenv.2020.104337	1	149	0	0	0	0	1	5	1	1	"In this study, perception is defined as the way in which climate change and variability is regarded, understood, or interpreted by local people. Perception is of particular interest because of its ability to enhance solutions for risky climate events or otherwise (Maddison, 2006)".	1	1	0	0	0	0	1	1	0	0	0	0	0	1	"To understand if peoples’ perception of climate change was powered by cognitions, respondents were asked if their awareness of technical term “climate change”. 52.2%, (n = 136) knew about the existence of the concept but majority of them (92%, n = 71) could not explain what it was. When respondents were asked to characterize climate pattern in their area for the last 30 years based on their own …	1	1	1	0	1	1	0	0	0	0	1	1	0	0	1	0	0
_03432021	6	Perceptions of Climate Variability and Soil Fertility Management Choices Among Smallholder Farmers in Northern Ghana	Martey, E.; Kuwornu, J.K.M.	Ecological Economics	2021	10.1016/j.ecolecon.2020.106870	1	122	0	0	0	0	0	1	0	0	0	1	1	0	0	0	0	1	0	0	0	0	0	0	1	"Farmers' perceptions of climate variability and shocks are presented in Table 3. The data reveals that 58% of the sampled farmers are aware of climate change. The numbers are higher in Upper West Region relative to Northern and Upper East regions. Long-term change in mean temperature (96%), rainfall (97%), and experience of flood and drought (57%) were the most frequently cited climate variabili…	1	0	0	0	1	1	0	0	1	1	1	1	0	1	1	0	0
_03572021	6	Smallholder farmers’ perceptions and knowledge on climate variability and perceived effects in vulnerable rural communities in the Offinso Municipality, Ghana	Appiah, D.O.; Guodaar, L.	Environmental Development	2021	10.1016/j.envdev.2021.100691	1	122	0	0	0	0	0	1	0	0	0	1	1	0	0	1	1	1	1	0	0	0	0	0	1	"Farmers were asked to indicate their perceptions and experiences of climate variability to determine their exposure to climatic risks in the study area. The results show that rural farming households and communities in Offinso Municipality are exposed to multiple climatic risks. About 30.6% of respondents were highly perceptive of observed changes in rainfall characteristics in the study area. T…	1	1	1	0	1	1	0	1	0	0	1	1	1	1	0	0	0
_03712021	10	Climate change stressors affecting household food security among Kimandi-Wanyaga smallholder farmers in Murang'a County, Kenya	Ngure, M.W.; Wandiga, S.O.; Olago, D.O.; Oriaso, S.O.	Open Agriculture	2021	10.1515/opag-2021-0042	1	126	0	0	0	0	0	2	0	0	0	1	0	0	0	0	0	1	0	0	0	0	0	0	1	"Approximately 91% of the study respondents reported that they had observed changes in local rainfall and 72.2% reported an increase in drought frequency during the period 1984–2014. The majority of respondents (72.2%) also reported rise in drought frequency. One KI reiterated that: “Here in this area, rains have reduced and we have been staying for long periods of time without rains compared to …	1	1	1	0	1	0	0	0	1	1	1	1	0	0	0	0	1
_03752021	10	Socio-economic determinants of smallholder mixed crop-livestock farmers’ choice of climate change adaptation in the drylands of Northern Ethiopia	Menghistu, H.T.; Tesfay, G.; Abraha, A.Z.; Mawcha, G.T.	International Journal of Climate Change Strategies and Management	2021	10.1108/IJCCSM-09-2020-0099	1	119	0	0	0	0	0	2	0	0	0	1	1	0	0	0	0	1	1	0	0	0	0	0	1	"In the present study, 81.7% of the respondents perceived CC and/or CV. In a univariable binary logistic regression, explanatory variables such as district, sex of household head, major source of livelihood, non-farm income, land ownership, landholding size, frequency of contact with extension and/or veterinarians, HH income, TLU, age and HH size showed statistically significant variation in the …	1	1	1	0	1	1	0	0	1	1	1	1	1	0	0	0	0
_03802021	6	Adaptive livelihood strategies among small-scale fishing households to climate change-related stressors in Central Coast Vietnam	Huynh, P.T.A.; Le, N.D.; Le, S.T.H.; Tran, T.N.	International Journal of Climate Change Strategies and Management	2021	10.1108/IJCCSM-04-2020-0034	1	249	0	0	0	0	0	4	0	0	0	1	0	0	0	0	0	1	0	0	0	0	0	0	1	"The second perceived stressor severely affecting local fishing activities included the variation and change in climate variables (Figure 2). In the group discussions, local respondents stressed that temperature was clearly hotter and hotter, rainfall became more fluctuated toward decreasing, storms happened unpredictably and severely than ever. These changes were perceived to affect fishing-rela…	1	1	1	0	1	0	0	0	0	0	1	1	0	0	0	0	0
_03912021	10	Smallholder farmers’ perception of climate change and adaptation strategy choices in Central Ethiopia	Addis, Y.; Abirdew, S.	International Journal of Climate Change Strategies and Management	2021	10.1108/IJCCSM-09-2020-0096	1	119	0	0	0	0	0	2	0	0	0	1	0	0	0	0	0	1	0	0	0	0	0	0	1	"Smallholder farmers were not directly examined on what they perceive toward climate change, rather they were asked about what they had observed the trend of the main climate indicators, particularly rainfall, temperature and drought for the past two decades. The result confirmed changes in raining time and rainfall problem had observed in the past two decades, such as about 49.41% perceive rainf…	1	0	1	0	1	0	0	0	0	0	1	1	0	0	0	0	0
_03972021	6	Contributions of non-timber forest products to people in mountain ecosystems and impacts of recent climate change	Gurung, L.J.; Miller, K.K.; Venn, S.; Bryan, B.A.	Ecosystems and People	2021	10.1080/26395916.2021.1957021	1	229	0	0	0	0	1	4	0	0	0	1	1	0	0	0	0	1	0	0	0	0	0	0	1	"The respondents perceived notable changes in the climate and in extreme events over last the 20– 30 years (Table 4). We asked whether ‘Climate change is happening in your area’ and 86% responded in the affirmative. Respondents reported an increase in maximum and minimum temperature, an increase in summer rainfall amount, an increase in winter drought, an increase in hailstorms, an increase in pe…	1	1	1	0	1	0	0	1	0	0	1	1	0	0	0	0	1
_04022021	6	Spatial Variability and Temporal Trends of Climate Change in Southwest Ethiopia: Association with Farmers' Perception and Their Adaptation Strategies	Habte, A.; Mamo, G.; Worku, W.; Ayalew, D.; Gayler, S.	Advances in Meteorology	2021	10.1155/2021/3863530	1	119	0	0	0	0	0	2	0	0	0	1	1	0	0	0	0	1	0	0	0	0	0	0	1	"The perception of farmers on climate change is presented in Table 4. The majority of the respondents in South Ari (94.11%) and Konso (95.0%) stated that they have the awareness of changes in the climate of their locality. In addition, there was no statistically significant (P < 0.05) difference between farmers in South Ari and Konso on their perception of climate change (Table 4). The Belg rainf…	1	1	1	0	1	1	0	0	1	1	1	1	0	0	0	0	0
_04132021	6	Farmers' Perception on Climate Variability and its Effects in Ambassel District, Northern Ethiopia	Destaw, F.; Fenta, M.M.	Agricultural Research	2021	10.1007/s40003-021-00573-9	1	119	0	0	0	0	0	2	0	0	0	1	1	0	0	0	1	1	0	0	0	0	0	0	1	"The results indicated that about 95.9% of respondents perceived the change in local climate while 1.4% of households perceived the local climate was not changed in the last two decades. We found that a small portion of respondents (2.7%) didn’t have any perception of whether the local climate was changed or not (Table 3). The result was true across each kebeles/agro-ecological zones that reveale…	1	1	1	0	0	1	0	0	0	0	1	1	0	0	0	0	0
_04252021	6	What caused smallholders to change farming practices in the era of climate change? Empirical evidence from Sub-Himalayan West Bengal, India	Datta, P.; Behera, B.	GeoJournal	2021	10.1007/s10708-021-10450-1	1	212	0	0	0	0	0	1	0	0	0	1	1	0	0	0	1	1	1	0	0	0	0	0	1	"Only 11.25% of farmers knew the term ‘‘climate change’’ and heard it mainly from mass media (for instance, television and daily newspapers), and climate change was explained by less rainfall and temperature warming by them. However, they were not aware of its causes and consequences in detail. On the other hand, for capturing the perception of climate change by the rest of the farmers, a simple …	1	1	1	0	1	1	0	0	1	1	1	1	0	0	0	0	0
_04332021	6	Climate change and hunter-gatherers in montane eastern DR Congo	Batumike, R.; Bulonvu, F.; Imani, G.; Akonkwa, D.; Gahigi, A.; Klein, J.A.; Marchant, R.; Cuni-Sanchez, A.	Climate and Development	2021	10.1080/17565529.2021.1930987	1	112	0	0	0	0	1	3	0	0	0	1	0	0	0	0	0	1	0	0	0	0	0	0	1	"Most Twa (>60% respondents) reported a reduction in the amount of rainfall and the length of the rainy season (late onset) while a few respondents also mentioned an increase in dry spells during the rainy season or increased showers during dry season (Figure 2). Most Twa also reported a reduction in fog (number of days with fog and quantity of fog), frost, strong winds and hail storms (Figure 2)…	1	1	1	0	1	0	0	0	1	1	1	1	0	0	0	0	0
_04432021	10	Understanding climate change and drought perceptions, impact and responses in the rural Savannah, West Africa	Adaawen, S.	Atmosphere	2021	10.3390/atmos12050594	1	122	0	0	0	0	0	1	1	1	"Risk perception involves the “subjective assessment of the probability of a specified type of accident (or event) happening and how concerned we are with the consequences” [28] (p. 80)".	1	0	0	0	1	0	1	1	0	1	1	0	0	1	"Most farmers in the rural communities of the study area already had some general perceptions of changing climatic and environmental conditions, as well as some ideas formed from local radio programmes and agricultural extension officers. To ensure some clarity and distinction from general or local generic terminology to environmental change (korum la teeri—literally: the past/surrounding/environ…	1	1	1	0	0	0	1	0	1	1	1	1	0	0	1	1	0
_04562021	6	Factors affecting small-scale fishers adaptation toward the impacts of climate change: Reflections from south eastern Bangladeshi fishers	Alam, E.; Hridoy, A.-E.E.; Naim, M.	International Energy Journal	2021		1	205	0	0	0	0	0	8	0	0	0	0	0	0	0	0	0	1	0	0	0	1	0	0	6	0	1	1	1	0	1	0	0	0	1	0	1	1	0	0	0	1	0
_04622021	10	Responses of the Tharu to climate change-related hazards in the water sector: Indigenous perceptions, vulnerability and adaptations in the western Tarai of Nepal	Chaudhary B.R.; Acciaioli G.; Erskine W.; Chaudhary P.;	Climate and Development	2021	10.1080/17565529.2021.1889947	1	229	0	0	0	0	1	1	1	1	"Climate perception is a process by which individuals sense and realise changes in climate-related stimuli, where stimuli include changes in climate variables and extremes (IPCC, 2014a)".	1	0	0	0	1	1	1	0	1	1	0	1	0	1	"The responses of participants regarding the perception of climate change were rated against seven indicators, as shown in Figure 2. Chi-square tests showed some highly significant (p<.001) positive responses of respondents to the indicators when combining responses from the two villages (Thapuwa and Bikri), but differences between villages in response to climate change indicators were non-signif…	1	1	1	0	1	0	1	0	1	1	1	1	0	1	1	0	1
_04672021	6	The importance of climate change awareness for the adaptive capacity of ethnic minority farmers in the mountainous areas of Thua Thien Hue province	Sen, L.T.H.; Bond, J.; Phuong, L.T.H.; Winkel, A.; Tran, U.C.; Le, N.V.	Local Environment	2021	10.1080/13549839.2021.1886064	1	249	0	0	0	0	1	1	1	1	"Climate change awareness involves creating knowledge, understanding and values, attitude, skills, and abilities among individuals and social groups towards the issues of climate change for attaining a better quality environment (Ekpoh and Ekpoh, 2011). (...) In this study, awareness of climate change was measured by an index of four groups of statements adopted from Marshall et al. (2013) and We…	1	1	0	1	0	0	1	0	0	0	0	0	0	1	"Ethnic farmers’ awareness of climate change and adaptation is considered as four main determinants including conceptual awareness; experiential awareness; engagement awareness, and adaptation awareness (see Table 2). Table 2 presents the climate change awareness of ethnic minority communities in the upland areas of Thua Thien Hue province. A relatively low percentage of respondents strongly agre…	1	0	1	0	1	1	0	0	0	0	1	1	0	0	0	0	0
_04692021	6	Rainfall variability and socio-economic constraints on livestock production in the Ngorongoro Conservation Area, Tanzania	Leweri, C.M.; Msuha, M.J.; Treydte, A.C.	SN Applied Sciences	2021	10.1007/s42452-020-04111-0	1	149	0	0	0	0	1	5	0	0	0	1	1	0	0	0	0	1	0	0	0	0	0	0	1	"More than two-thirds (71%) of the respondents were aware of recent changes in rainfall patterns and increased frequency of droughts, floods, and disease outbreaks. They identified human land-use activities such as deforestation, desertification, and improper grazing practices as the main factors impacting rangelands. Majority (79%) of pastoralists claimed that the amount of rain per season has i…	1	1	1	0	1	1	0	0	1	1	1	1	0	0	0	0	0
_04732021	6	Livestock farmers’ perception and adaptation to climate change: panel evidence from pastoral areas in China	Yang, S.; Yu, L.; Leng, G.; Qiu, H.	Climatic Change	2021	10.1007/s10584-021-02992-7	1	210	0	0	0	0	1	5	1	1	"We differentiate between perceptions of climate change in short and long term. Short-term perception is defined as the perception of extreme weather events in the past year, whereas long-term perceptions are perceived changes in temperature and rainfall over the last 20 years".	1	0	0	0	1	1	1	1	0	0	0	0	0	1	"The major types of reported weather shocks are drought for households in Inner Mongolia and Xinjiang, and snowstorms for households in Tibet. The short-run perspective was set equal to one if the farmers perceived the dominant weather hazards, and zero otherwise. The descriptive statistics of perception data in Table 1 show that, on average, more than half of farmers perceived an increase in tem…	1	0	1	0	1	0	0	0	1	1	1	1	1	0	0	0	0
_05052021	6	Climate change perceptions, data, and adaptation in the Garhwal Himalayas of India	Platt, R.V.; Ogra, M.; Kisak, N.; Manral, U.; Badola, R.	Climate and Development	2021	10.1080/17565529.2020.1724069	1	212	0	0	0	0	0	1	0	0	0	1	0	0	0	1	1	1	0	0	0	0	0	0	1	"The greatest consensus among respondents relates to precipitation: 82% of respondents perceive that rainfall is increasing and 79% perceive that snowfall is decreasing (Figure 2). In terms of temperature, results are split with 53% perceiving an increase in summer temperature but only 34% perceiving an increase in average winter temperatures. The majority of respondents (51%) perceive no change …	1	1	1	0	1	0	0	0	1	1	1	1	0	0	0	0	0
_05452021	1	Climate change adaptation for managing non-timber forest products in the Nepalese Himalaya	Gurung, L.J.; Miller, K.K.; Venn, S.; Bryan, B.A.	Science of the Total Environment	2021	10.1016/j.scitotenv.2021.148853	1	229	0	0	0	0	1	4	0	0	0	1	0	0	0	1	0	1	0	0	1	0	0	0	1	"People perceived an increase in invasive plant species, insect and pest species outbreaks, and an increase in extreme weather events such as hailstorms and strong winds, as well as natural hazards such as landslides and floods, as being associated with recent increased temperatures and changes in precipitation patterns, and that these have all negatively impacted the availability of NTFPs for mo…	1	1	1	0	1	0	0	1	0	0	1	1	0	0	1	0	1
_05562021	1	Social-Ecological Change on the Mongolian Steppe: Herder Perceptions of Causes, Impacts, and Adaptive Strategies	Reid-Shaw, I; Jargalsaihan, A; Reid, RS; Jamsranjav, C; Fernandez-Gimenez, ME	Human Ecology	2021	10.1007/s10745-021-00256-7	1	227	0	0	0	0	0	5	0	0	0	1	0	0	0	0	0	1	0	0	1	0	0	0	1	"Herders generally saw stronger climate changes for precipitation than for temperature from 1995 to 2015 in the three focal soums (Table 2). Across all soums, herders reported shorter and more spread-out rainfall events. In Undurshireet and Yeroo (not Sergelen), herders reported less but more intense rainfall. For all precipitation conditions, Sergelen herders reported milder change than either U…	1	1	1	0	1	0	0	1	1	1	1	1	0	0	1	0	0
_05892021	7	Interactions between Climate Change and Infrastructure Projects in Changing Water Resources: An Ethnobiological Perspective from the Daasanach, Kenya	Junqueira, A.B.; Fernandez-Llamazares, A.; Torrents-Tico, M.; Haira, P.L.; Nasak, J.G.; Burgas, D.; Fraixedas, S.; Cabeza, M.; Reyes-Garcia, V.	Journal of Ethnobiology	2021	10.2993/0278-0771-41.3.331	1	126	0	0	0	0	1	2	0	0	0	1	0	0	0	0	0	1	0	0	1	0	0	0	1	"In total, the 45 Daasanach interviewees mentioned environmental changes 194 times (citations), which were grouped in 73 observations of change (Supplementary Table 1). Most observations of change (25; 34.2 % of the total) referred to changes in the biological system, followed by changes in the human (23; 31.5 %), climatic (13; 17.8 %), and physical systems (12; 16.4 %) (Table 1; Supplementary Ta…	1	1	1	0	0	0	0	1	0	0	1	1	0	0	1	0	0
_05902021	1	Knowing the Clouds through the Land: Perceptions of Changes in Climate through Agricultural Practices in Two Nahua Indigenous Communities	Martinez-Herrera, G.; Trejo, I.; Moreno-Calles, A.I.; de Alba-Navarro, M.F.; Martinez-Balleste, A.	Journal of Ethnobiology	2021	10.2993/0278-0771-41.3.849	1	416	0	0	0	0	1	1	1	1	"According to Ingold (2000, 2011), perception is mediated by and modified through interaction with the environment, historical background, and personal or lived experiences. In the context of climate change, perception is often studied as the process of acquiring information about one’s environment and how it enhances climate awareness (Karki et al. 2019)".	1	1	0	0	0	0	1	0	0	1	0	0	0	2	"The analysis of the interviews indicates that farmers perceived changes in all climate indicators and biotic and agricultural variables (Figure 3). Rain was the most frequently cited indicator in both communities, followed by crop pests and wind. Overall, fewer people perceived these indicators in San Gabriel (SG) than in San Marcos (SM). Interviewees reported that rain has changed in three ways…	1	1	1	0	1	1	1	0	1	1	1	1	0	0	0	0	0
_05912021	1	Crop Diversity Management: Sereer Smallholders' Response to Climatic Variability in Senegal	Ruggieri, F.; Porcuna-Ferrer, A.; Gaudin, A.; Faye, N.F.; Reyes-Garcia, V.; Labeyrie, V.	Journal of Ethnobiology	2021	10.2993/0278-0771-41.3.389	1	142	0	0	0	0	1	2	0	0	0	1	0	0	0	0	0	1	0	0	0	0	0	0	1	"The first period includes the decades from the 1900s–1960s. During this period, the rainy season was long, lasting from May to November and, according to respondents, rainfall was “heavy and abundant,” with high temperatures in the months preceding. After the rainy season, an intense cold settled from November to January, frequently accompanied by fog, which was important to cultivate long-cycle…	1	1	1	0	1	0	0	1	0	0	1	1	0	0	0	0	0
_06682021	1	Climate Change and Its Impacts on Farmer's Livelihood in Different Physiographic Regions of the Trans-Boundary Koshi River Basin, Central Himalayas	Paudel, B.; Wang, Z.F.; Zhang, Y.L.; Rai, M.K.; Paul, P.K.	International Journal of Environmental Research and Public Health	2021	10.3390/ijerph18137142	2	229	212	0	0	0	0	2	0	0	0	1	0	0	0	0	0	1	0	0	0	0	0	0	1	"This information on the respondent’s noted indicators of climate change for the four physiographic regions of the basin have been summarized in Table 2. The farmers identified six main indicators of climate change in their local regions. The specific indicators did vary according to the physiographic region. The changes of temperature and precipitation were especially recognized as indicators of…	1	1	1	0	1	0	0	1	1	1	1	1	0	0	0	0	0
_06782021	1	Perception of agricultural drought resilience in South Africa: A case of smallholder livestock farmers	Bahta, Y.T.	Jamba-Journal of Disaster Risk Studies	2021	10.4102/jamba.v13i1.984	1	146	0	0	0	0	0	5	0	0	0	1	0	0	0	0	0	1	0	0	0	0	0	0	1	"Almost two-thirds (64.25%) of respondents perceived that their farming operations were very highly vulnerable to agricultural drought, 16.43% highly vulnerable and 13.53% moderately vulnerable. Finally, yet importantly, 1.93% and 3.86% of respondents perceived themselves as having zero and low vulnerability to agricultural drought, respectively. Amir Faisal, Polthanee and Promkhambut (2014) high…	1	0	1	0	0	0	0	0	0	0	1	0	0	0	1	0	0
_07352021	1	Perceptions and vulnerability of farming households to climate change in three agro-ecological zones of Ghana	Owusu, V.; Ma, W.L.; Emuah, D.; Renwick, A.	Journal of Cleaner Production	2021	10.1016/j.jclepro.2021.126154	1	122	0	0	0	0	0	1	0	0	0	1	0	0	0	0	0	1	0	0	0	0	0	0	1	"Table 3 presents the distributions of farming household heads’ perceptions of climate change in the agro-ecological zones. It shows that the mean perception scores for the farming households in the Forest-Savannah Transition zone regarding temperature variability and rainfall variations were relatively higher than those in the Guinea Savannah agro-ecological zone. The farming households in the M…	1	1	1	0	0	0	0	0	0	0	1	1	1	0	1	0	1
_07562021	1	Climate change impacts on glacier-fed and non-glacier-fed ecosystems of the Indian Himalayan Region: people's perception and adaptive strategies	Kuniyal, J.C.; Kanwar, N.; Bhoj, A.S.; Rautela, K.S.; Joshi, P.; Kumar, K.; Sofi, M.S.; Bhat, S.U.; Rashid, I.; Lodhi, M.S.; Devi, C.A.; Singh, H.B.	Current Science	2021	10.18520/cs/v120/i5/888-899	1	212	0	0	0	0	0	1	0	0	0	1	1	0	0	0	0	1	0	0	0	0	0	0	1	"The study explains that most of the respondents (91%) have experienced significant changes (P < 0.05) in the glacier-fed basins, particularly in case of Sindh, Parbati glacier-fed basins and Ranganadi non-glacier-fed basin (Annexure 1). However, in view of changing climate; no such consistency (P > 0.05) by 86% respondents was found in other two basins (Dhauliganga glacier-fed and Imphal basin n…	1	1	1	0	1	1	0	0	1	1	1	1	0	0	0	0	0
_07622021	1	Differences in local perceptions about climate and environmental changes among residents in a small community in Eastern Siberia	Takakura, H.; Fujioka, Y.; Ignatyeva, V.; Tanaka, T.; Vinokurova, N.; Grigorev, S.; Boyakova, S.	Polar Science	2021	10.1016/j.polar.2020.100556	1	336	0	0	0	0	1	4	0	0	0	1	0	0	0	0	0	1	0	0	0	0	0	0	1	"The results for the mean score of each question item about the climate changes in the village are shown in Fig. 3. (...) All of the results from the question items regarding atmospheric warming had high scores. The scores of “annual mean temperature increased (QI1.1)” and “temperature increased in the winter (QI1.2)” were especially high, with a mean value of 3.91 and 3.98, respectively. Some of…	1	0	0	0	1	0	0	1	0	0	1	1	0	0	0	0	0
_08502021	3	Determinants of climate change adaptation and perceptions among small-scale farmers of Embu County, Eastern Kenya	Kangai, R.; Chitechi, E. W.; Koske, J.; Waswa, B.; Ngare, I.	African Journal of Environmental Science and Technology	2021	10.5897/AJEST2020.2943	1	126	0	0	0	0	0	2	1	1	"Perception is a process in which stimulus or information is received and transformed to generate a psychological awareness (Ayal and Filho, 2017). This stimulus is formulated based on cultural background, prior experience, and socioeconomic factors."	1	1	0	0	0	1	1	0	0	0	0	0	0	1	"The farmers identified climate change indicators as crop failure, the decline in crop yields, the disappearance of crop variety, outbreak of crop pest and diseases, the outbreak of livestock pest and diseases, insufficient and poor quality pasture, low milk and meat production, and death of livestock as the major constraints to farm incomes. The majority (96%) of these farmers indicated that the…	1	1	1	0	1	1	0	0	1	1	1	1	1	0	0	0	0
_08512021	3	Smallholder Farmers’ Perception and Adaptation to Climate Change in Kurmuk District, Ethiopia.	Ayansa, A. D.; Bedemo, A.; Jara, G. O.	Applied Economics and Finance	2021	10.11114/aef.v8i5.5362	1	119	0	0	0	0	0	2	0	0	0	1	0	0	0	1	0	1	1	0	0	0	0	0	1	"Out 160 households about 64% of households perceived climate change and have adopted various climate change adaption strategies‟. About 60% of households access to credit service are perceive the climate change, while about 90% of households who have access to climate change had perceived the climate changes and variability. About 83% of households whose have an access to extension service had p…	1	1	1	0	1	0	0	0	0	0	1	1	1	0	0	0	0
_08542021	3	Perception of impacts of climate variability on pastoralists and their adaptation/coping strategies in fentale district of Oromia region, Ethiopia	Mekuyie, M.; Mulu, D.	Environmental Systems Research	2021	10.1186/s40068-020-00212-2	1	119	0	0	0	0	0	2	0	0	0	1	0	0	0	0	0	1	0	0	0	0	0	0	1	"Ninety-eight percent of the respondents perceived that the rainfall has declined; rainfall comes early/late and ceases short from the normal rainy season, while 95% of the households clarified that the temperature has increased. Moreover, the findings indicated that there have been frequent droughts in the study areas as explained by 100% of the sampled households. As perceived by local responde…	1	1	1	0	1	0	0	0	1	1	1	1	0	0	1	0	0
_08612021	3	Perceptions and adaptation strategies to changing climate: evidence from farmers of northern dry zone of Karnataka.	Dupdal, R.; Patil, B. L.; Naik, B. S.	Indian Journal of Extension Education	2021	10.48165/IJEE.2021.57315	1	212	0	0	0	0	0	2	0	0	0	1	0	0	0	0	0	1	0	0	0	0	0	0	1	"The study on farmers’ perceptions about changing climate revealed that seventy five percent farmers perceived climatic variability in terms of various meteorological indicators. About 70% farmers perceived decreasing quantity of rainfall and its unpredictable behaviour with prolonged dry spells during cropping season (Figure 1).(...) Farmers perceived significantly increasing temperature since p…	1	1	1	0	1	0	0	1	0	0	1	1	0	0	1	0	0
_08682021	3	Climate Change Adaptation in Akropong, Ghana: Experiences of Female Smallholder Farmers.	Addaney, M.; Sarpong, G. E.; Akudugu, J. A.	Journal of Land and Rural Studies	2021	10.1177/23210249211008537	1	122	0	0	0	0	0	2	0	0	0	1	1	0	0	0	0	1	0	0	1	0	0	0	1	"The study shows that most farmers in Akropong perceived changes in the rainfall pattern and increasing trend of warming/temperature in the area over time (see Table 4). The farmers particularly identified changes occurring in temperature and rainfall patterns over the years. The farmers were able to describe the changes they have observed over the years. They perceive the changes in temperature …	1	1	1	0	1	1	0	0	1	1	1	1	0	0	0	0	1
_08852021	6	Climate Risks, Farmers Perception and Adaptation Strategies to Climate Variability in Afghanistan	Sarwary, M.; Samiappan, S.; Saravanakumar, V.; Arivelarasan, T.; Manivasagam, V.S.	Emirates Journal of Food and Agriculture	2021	10.9755/ejfa.2021.v33.i12.2797	1	201	0	0	0	0	0	2	0	0	0	1	1	0	0	0	0	1	0	0	0	0	0	0	1	"The farmers were interviewed in their local languages (Pashto and Dari), a number of response options were given to farmers as open-ended questions, and their perceptions towards the climate change impacts are presented in (Fig. 4). The major impacts of climate change are drying of water sources (80 %) followed by famine (71 %), crop failure (67 %), increase in food price (38 %), poor health of …	1	1	1	0	1	0	0	0	1	1	1	1	0	1	0	0	0
_00032020	10	Are smallholder farmers’ perceptions of climate variability supported by climatological evidence? Case study of a semi-arid region in South Africa	Rapholo, M.T.; Diko, Makia L.	International Journal of Climate Change Strategies and Management	2020	10.1108/IJCCSM-01-2020-0007	1	146	0	0	0	0	0	1	1	2	"Farmers’ perception of climate change was considered as an aggregated awareness about the trend of the following four climatic parameters (rainfall, temperature, number of rainy days and frequency of dry spells) generated from the historical climate records of the research area".	1	0	0	0	0	1	1	1	0	1	0	0	0	1	"A summary of farmers’ perceptions of climate variability is presented in Figure 2. Majority of the farmers (76%) interviewed indicated that there was a decrease in the amount of rainfall, while 6% instead observed an increase. About 12% reported no change in rainfall, while another 6% were unsure. Most farmers (70%) felt there was an increase in temperature while 24% reported a decrease. Farmers…	1	0	1	0	1	0	0	0	1	1	1	1	1	0	0	0	0
_00062020	2	Climate change and variability discourse among community members and smallholder farmers in Mutoko District, Zimbabwe	Mugambiwa, S.S.; Rukema, J.R.	Mankind Quarterly	2020	10.46469/MQ.2020.61.2.5	1	154	0	0	0	0	0	1	0	0	0	1	1	0	0	1	1	1	0	0	1	0	0	0	1	"The study revealed that community members perceive numerous changes that have occurred over time. The changes hinted at include temperature shifts, unpredictable rainfall, and early drying of rivers. These are important observations inasmuch as they demonstrate that the community is aware of climate change and variability. Change in temperature was mentioned by many participants. The temperature…	1	1	1	0	0	1	1	0	0	0	1	1	0	0	0	0	0
_00122020	26	Indigenous knowledge in relation to climate change: adaptation practices used by the Xo Dang people of central Vietnam	Van Huynh, C.; Phuong Le, Q.N.; Hong Nguyen, M.T.; Tran, P.T.; Nguyen, T.Q.; Pham, T.G.; Khanh Nguyen, L.H.; Dieu Nguyen, L.T.; Trinh, H.N.	Heliyon	2020	10.1016/j.heliyon.2020.e05656	1	249	0	0	0	0	1	1	0	0	0	1	1	0	0	1	0	1	0	0	1	0	0	0	1	"To answer the question of their opinions on the climate change in the last years, most of the participants agreed that variability had become more extreme and more erratic within recent years (Figure 3). Nearly all farmers reported that there are three trends in seasonal climate change. While the frequency of floods, storms, rainfall, soil erosion and landslides tended to decrease, the average t…	1	1	1	0	1	1	1	0	1	1	1	1	0	0	0	0	0
_00152020	6	Local perceptions of change in climate and agroecosystems in the Indian Himalayas: A case study of the Kedarnath Wildlife Sanctuary (KWS) landscape, India	Ogra, M.; Manral, U.; Platt, R.V.; Badola, R.; Butcher, L.	Applied Geography	2020	10.1016/j.apgeog.2020.102339	1	212	0	0	0	0	1	4	0	0	0	1	0	0	0	1	1	1	0	0	0	0	0	0	1	"Respondents were in broad agreement about the climatic and agroecological changes they perceived over the past 15–20 years, as well as the livelihood implications. In term of climate change, a large majority (>75%) of respondents perceived an increase in flash flood or landslide events, hailstorms, total annual rainfall, and drying springs (Fig. 2a). A large majority also perceived a decrease in…	1	1	1	0	1	0	0	0	0	0	1	1	1	0	0	0	0
_00262020	10	Coping with climatic shocks: local perspectives from Haiti’s rural mountain regions	Staub, C.; Gilot, A.; Pierre, M.; Murray, G.; Koenig, R.	Population and Environment	2020	10.1007/s11111-020-00351-9	1	413	0	0	0	0	0	2	0	0	0	1	0	0	0	0	0	1	1	0	0	0	0	0	1	"Most groups indicated that yields of their major crops and livestock have decreased over the past 20 years. When asked to explain why yields were going down, men and women reported similar production challenges, many of which relate directly or indirectly to changing weather and climate conditions. Challenges to crop production were lack of rain, the occurrence of pests, excessive rainfall, hurr…	1	1	1	0	1	0	0	0	0	0	1	1	0	0	0	1	0
_00372020	6	An update on Inuit perceptions of their changing environment, Qikiqtaaluk (Baffin Island, Nunavut)	Sansoulet, J.; Therrien, M.; Delgove, J.; Pouxviel, G.; Desriac, J.; Sardet, N.; Vanderlinden, J.-P.	Elementa	2020	10.1525/elementa.025	1	405	0	0	0	0	1	3	0	0	0	1	0	0	0	0	1	1	0	0	1	0	0	0	1	"While many if not all Inuit agree that changes such as warming and melting ice are occurring, they also view these changes as an inevitability to which they must adapt. (...) However, Inuit of today have been reporting changes in weather predictability over the past 30 years. (...) The ice is changing; the flatness and the bumps are different than when I used to hunt. The ice is melting faster t…	1	1	1	0	1	0	1	0	0	0	1	1	0	0	0	0	0
_00382020	6	Fishers’ perceptions and attitudes toward weather and climate information services for climate change adaptation in senegal	Diouf, N.S.; Ouedraogo, I.; Zougmoré, R.B.; Niang, M.	Sustainability (Switzerland)	2020	10.3390/su12229465	1	142	0	0	0	0	0	8	0	0	0	1	1	0	1	1	0	1	1	0	0	0	0	0	1	"Figure 2 presents the level of awareness of relevant weather information in the fishing sector. It appears that fisher-folks in the Great Coast are aware of the different type of forecasts, while in the Southern Coast, the level of awareness is lower; the difference observed between the area is statically significant. (...) Findings (Figure 3) indicate that 96% of fisher-folks perceive the chang…	1	1	1	0	0	1	0	0	0	0	1	1	0	0	1	0	0
_00462020	6	Trends of climate change and variability in three agro-ecological settings in central Ethiopia: Contrasts of meteorological data and farmers’ perceptions	Etana, D.; Snelder, D.J.R.M.; van Wesenbeeck, C.F.A.; Buning, T.C.	Climate	2020	10.3390/cli8110121	1	119	0	0	0	0	0	2	1	1	"farmers’ perception refers to short-term experience relying on memories [17]".	1	0	0	0	0	0	1	1	0	1	0	0	0	2	"In the household survey, the major climate-related events reported by respondents were climate variability (delayed onset and early termination of rainfall) and the occurrence of extreme events (Figure 7). (...) More than 90% of the household heads in each area reported delayed onset and early termination of rainfall. The percentage of household heads who reported drought was the highest in the …	1	0	1	0	0	0	0	1	1	1	1	1	1	0	0	0	0
_00492020	6	Using local ecological knowledge of Fishers to infer the impact of climate variability in Galápagos’ small-scale fisheries	Cavole, L.M.; Andrade-Vera, S.; Marin Jarrin, J.R.; Dias, D.F.; Aburto-Oropeza, O.; Barrágan-Paladines, M.J.	Marine Policy	2020	10.1016/j.marpol.2020.104195	1	606	0	0	0	0	0	8	0	0	0	1	0	0	0	0	0	1	0	0	0	0	0	0	1	"The main effects of El Ni˜no on artisanal fisheries in Gal´apagos (Fig. 3a) were drawn from the fishers’ perceptions of warmer seawater temperatures (very warm), of increased difficulty in fishing (less favorable), and of behavioral changes of fishes including them moving to further sites (fishes go outside), deeper sites (fishes go deeper) or simply not entering within the 40 nm of the Gal´apag…	1	1	1	0	0	0	0	0	0	0	1	1	0	0	0	0	1
_00522020	26	Climate change perceptions and challenges to adaptation among smallholder farmers in semi-arid Ghana: A gender analysis	Assan, E.; Suvedi, M.; Schmitt Olabisi, L.; Bansah, K.J.	Journal of Arid Environments	2020	10.1016/j.jaridenv.2020.104247	1	122	0	0	0	0	0	2	0	0	0	1	1	0	0	1	1	1	1	0	1	0	0	0	1	"All the study participants noted changes in rainfall and temperature from 2006 to 2016. As shown in Table 3, both men and women reported rising temperatures in the study communities and appeared to agree that the weather is becoming increasingly hotter. According to a key informant, the weather is becoming hotter because of lack of rain: When we were young, we had many rains so there was not muc…	1	1	1	0	1	0	1	0	1	1	1	1	0	0	0	0	0
_00532020	10	Perceived Climate Variability and Compounding Stressors: Implications for Risks to Livelihoods of Smallholder Indian Farmers	Singh, R.K.; Singh, A.; Kumar, S.; Sheoran, P.; Sharma, D.K.; Stringer, L.C.; Quinn, C.H.; Kumar, A.; Singh, D.	Environmental Management	2020	10.1007/s00267-020-01345-x	1	212	0	0	0	0	0	1	1	1	"In this study, perceptions about climate variability and other stressors were defined as an individual’s ability to see, hear and experience (over the period 2000–2015) any one or combination of stressors caused by climatic phenomena alone and/or ecological, socio-economic and political factors affecting activities vital to the farmers’ subsistence".	1	0	0	0	0	0	1	0	0	0	1	0	0	1	"The Wilcoxon test indicated that farmers within PG 1 (deep black, Table 2) perceived that rainfall had become erratic over the period 2000–2015; that there were alterations in the onset and duration of different seasons and a decrease in the number of rainy days. Farmers within PG 2 (light black colour) perceived that while the duration of winter had significantly (p=0.05) decreased, there were …	1	1	1	0	1	0	1	0	1	1	1	1	0	0	0	1	1
_00682020	6	“We Will Always Ask Ourselves the Question of How to Feed the Family”: Subsistence Farmers’ Perceptions on Adaptation to Climate Change in Burkina Faso	Sorgho, R.; Mank, I.; Kagoné, M.; Souares, A.; Danquah, I.; Sauerborn, R.	International Journal of Environmental Research and Public Health	2020	10.3390/ijerph17197200	1	105	0	0	0	0	0	2	0	0	0	1	1	0	0	1	0	1	1	0	1	0	0	0	4	"Farmers used the words “changement climatique” in French or “wakati/wagati yêlêma” in Dioula to express their first encounter with the concept of CC, followed by their understanding of its causes, their related experiences and their feelings about the changing climate. All farmers, except one, were introduced to CC through one of four sources: local radio show, informal discussions, provincial s…	1	1	1	0	1	1	1	0	0	0	1	1	0	0	0	0	1
_00722020	6	Traditional livelihoods under a changing climate: herder perceptions of climate change and its consequences in South Gobi, Mongolia	Mijiddorj, T.N.; Alexander, J.S.; Samelius, G.; Mishra, C.; Boldgiv, B.	Climatic Change	2020	10.1007/s10584-020-02851-x	1	227	0	0	0	0	0	5	0	0	0	1	0	0	0	0	0	1	0	0	0	0	0	0	1	"Herders generally agreed that there had been an overall change in all 8 climatic variables from 1995 to 2015. Most of the herders (93.7%, n = 30) thought that the winters were getting warmer and 78.0% (n= 25) reported that the summers were getting colder with some fluctuations. Similarly, 93.8% (n = 30) of the herders reported that the length of both the winter and the summer had decreased, with…	1	1	1	0	0	0	0	0	1	1	1	1	0	0	0	0	0
_00732020	6	Vietnamese smallholders’ perspectives on causes, indicators and determinants of climate change: implication for adaptation strategies	Hoang, H.G.	Climatic Change	2020	10.1007/s10584-020-02827-x	1	249	0	0	0	0	0	1	0	0	0	1	1	0	0	0	0	1	0	0	0	0	0	0	1	"Table 3 reports causes of climate change identified by smallholders. A high proportion of smallholders perceived that causes of climate change were ‘urbanization’ (93.5%), followed by ‘deforestation’ (85.3%), ‘air pollution’ (84.4%), ‘unappropriated dealing with agricultural wastes’ (82.4%), ‘excess pesticide use on farms’ (69.4%), ‘excess fertiliser use on farms’ (69.4%), ‘soil degradation by e…	1	1	1	0	0	1	0	0	0	0	1	1	1	0	0	0	0
_00742020	6	Assessment of climate change pattern in the Pauri Garhwal of the Western Himalayan Region: based on climate parameters and perceptions of forest-dependent communities	Jha, S.K.; Negi, A.K.; Alatalo, J.M.; Negi, R.S.; Patasaraiya, M.K.	Environmental Monitoring and Assessment	2020	10.1007/s10661-020-08575-w	1	212	0	0	0	0	0	1	0	0	0	1	0	0	0	0	0	1	0	0	0	0	0	0	1	"Nearly all respondents reported changes in the climate in the last 30 years, with their perception on variations in temperature indicating a significant change. Approximately 99% of respondents from zone B reported variations in temperature and 93%of respondents in zone A, but only 77% in zone C. The climate in zone C is mostly cold and humid, and change is not easily identifiable, which probabl…	1	1	1	0	0	0	0	0	1	1	1	1	1	0	0	0	0
_00832020	6	Assessing farmers’ preparedness to cope with the impacts of multiple climate change-related hazards in the Terai lowlands of Nepal	Budhathoki, N.K.; Paton, D.; A. Lassa, J.; Zander, K.K.	International Journal of Disaster Risk Reduction	2020	10.1016/j.ijdrr.2020.101656	1	229	0	0	0	0	0	1	1	1	"(...) risk perception is the subjective assessment of the probability of a natural hazard occurring and the consequences of hazards activities (severity) [2,12–14]".	0	1	0	0	1	1	1	0	0	0	1	0	0	5	"Farmers were highly concerned about floods and less concerned about heatwaves and cold spells (see Table 2). The average risk perception index was higher for floods (14.5) than for heatwaves (11.4) or cold spells (10.9). Many respondents (78%) had experienced flood damage, while only 17% and 16% had experienced damages from heatwaves and cold spells in the previous ten years, respectively. Most …	1	0	0	0	1	1	0	0	0	0	1	1	1	0	0	1	0
_00882020	6	Perceived livelihood impacts and adaptation of vegetable farmers to climate variability and change in selected sites from Ghana, Uganda and Nigeria	Fadairo, O.; Williams, P.A.; Nalwanga, F.S.	Environment, Development and Sustainability	2020	10.1007/s10668-019-00514-1	3	122	152	139	0	0	0	1	0	0	0	1	1	0	0	0	0	1	0	0	0	0	0	0	1	"In the three study sites, all the respondents had at one time or the other heard about changing climate and most of them reported not just hearing about it but know little or more about climate change. They had mostly experienced longer dry season, drying up of streams or rivers, warmer temperature and lower rainfall pattern (Fig. 2). Famers have also experienced strong winds, severe flooding, d…	1	1	1	0	1	1	0	0	0	0	1	1	1	0	0	0	1
_00922020	6	Changing socio-ecologies of Kalahari: Local perceptions towards environmental change and tourism in Kgalagadi, Botswana	Saarinen, J.; Moswete, N.; Atlhopheng, J.R.; Hambira, W.L.	Development Southern Africa	2020	10.1080/0376835X.2020.1809997	1	104	0	0	0	0	0	2	0	0	0	1	0	0	0	0	0	1	0	0	0	0	0	0	1	"Respondents’ opinions were distributed quite evenly concerning their experienced changes in environment during the past five years (Table 2). Based on the open-ended follow-up question (N=134), the main perceived changes were weather and rainfall related: weather patterns were seen as changing, temperatures getting warmer and rainfall was considered more erratic. "	1	0	0	0	0	0	0	0	0	0	1	1	0	0	0	0	1
_00972020	6	No safety net in the face of climate change: The case of pastoralists in Kunene Region, Namibia	Inman, E.N.; Hobbs, R.J.; Tsvuura, Z.	PLoS ONE	2020	10.1371/journal.pone.0238982	1	137	0	0	0	0	1	5	0	0	0	1	1	0	0	1	1	1	0	0	1	0	0	0	1	"About 67% of the respondents have heard of climate change (Fig 2A). The majority, including those who have heard of climate change, do not have an understanding of what climate change is and what causes it; thus, many expressed that it was not relevant to them. With regard to causes or reasons for climate change, many respondents (47%) did not know what causes climate change, and some (26%) expr…	1	1	1	0	1	1	1	0	1	0	1	1	0	0	1	0	1
_01062020	6	Heat, cold, and floods: exploring farmers’ motivations to adapt to extreme weather events in the Terai region of Nepal	Budhathoki, N.K.; Paton, D.; Lassa, J.A.; Bhatta, G.D.; Zander, K.K.	Natural Hazards	2020	10.1007/s11069-020-04127-0	1	229	0	0	0	0	0	1	1	1	"Threat appraisal, also known as risk perception, is the primary cognitive process assessing how an individual is threatened by a specific known risk consisting of perceived probability and perceived severity (the consequences) (Grothmann and Reusswig 2006)."	0	1	0	0	0	1	1	0	0	0	1	0	0	6	0	0	0	0	0	1	1	0	0	0	0	0	0	0	0	0	1	0
_01182020	6	Vulnerability of the Açaí Palm to Climate Change	Tregidgo, D.; Campbell, A.J.; Rivero, S.; Freitas, M.A.B.; Almeida, O.	Human Ecology	2020	10.1007/s10745-020-00172-2	1	603	0	0	0	0	0	4	0	0	0	1	0	0	0	1	1	1	0	0	0	0	0	0	1	"Over half (62%) of those asked (n = 184) had heard of climate change. When asked how temperatures had changed since the year 2000 (n = 424), 93% said they had increased, 4% said they had not changed, and 2% said they had decreased. (...) The respondents of the 24 açaí-specific interviews generally felt that summers are getting hotter (91.7%) and that açaí production fell during hot years (87.5%)…	1	1	0	0	0	0	0	0	0	0	1	1	0	0	1	0	1
_01262020	6	Documentation and validation of climate change perception of an ethnic community of the western Himalaya	Sharma, A.; Batish, D.R.; Uniyal, S.K.	Environmental Monitoring and Assessment	2020	10.1007/s10661-020-08512-x	1	212	0	0	0	0	1	2	0	0	0	1	1	0	0	1	0	1	0	0	1	0	0	0	1	"Detailed interactions with the selected 240 respondents revealed that Bhangalis perceived 11 indicators of climate that have changed over a period of two to three decades (Fig. 3). “Decrease in snowfall” was the most prominent indicator as it was reported by the maximum number of respondents (~ 97%). It was followed by “increase in crop disease/pest attacks” (~ 82%), “decrease in monsoon rainfal…	1	1	1	0	1	1	0	1	1	1	1	1	1	0	0	0	0
_01352020	10	Climate Change Grounded on Empirical Evidence as Compared with the Perceptions of Smallholder Farmers in Vhembe District, South Africa	Kom, Z.; Nethengwe, N.S.; Mpandeli, S.; Chikoore, H.	Journal of Asian and African Studies	2020	10.1177/0021909619891757	1	146	0	0	0	0	0	1	0	0	0	1	1	0	0	0	1	1	1	0	0	0	0	0	1	"The findings of the results revealed that 80.5% of the farmers were aware of the different aspects of climate change, for the past decades. Farmers’ perceptions regarding climate indicators, correlated with both temperature and rainfall (see Table 2); therefore, most of the smallholder farmers’ responses showed that the rainfall is unevenly distributed from one area to another, when the temperat…	1	0	1	0	0	1	0	0	1	1	1	1	0	0	0	0	0
_01372020	6	“Bring fishermen at the center”: the value of local knowledge for understanding fisheries resources and climate-related changes in Lake Tanganyika	Bulengela, G.; Onyango, P.; Brehm, J.; Staehr, P.A.; Sweke, E.	Environment, Development and Sustainability	2020	10.1007/s10668-019-00443-z	1	149	0	0	0	0	0	41	0	0	0	1	0	0	0	1	1	1	1	0	1	0	0	0	1	"Fishermen noted that, in the past winds were much stronger compared to recent years. They noted a general decrease in intensity/ velocity of all types of wind. Fishers started to observe this change in the 1990s. (...) Although they may not directly attribute these changes to the concept of “climate change,” fishermen do understand the implications of changing weather patterns over time and the …	1	1	1	0	0	0	1	0	0	0	1	1	0	0	0	0	0
_01392020	6	Farmers’ perceptions and adaptation strategies to climate risks and their determinants: insights from a farming community of Aguie district in Niger	Ado, A.M.; Savadogo, P.; Pervez, A.K.M.K.; Mudimu, G.T.	GeoJournal	2020	10.1007/s10708-019-10011-7	1	138	0	0	0	0	1	2	0	0	0	1	1	0	0	1	0	1	0	0	1	1	0	0	1	"The farmers commonly note that climate change risks are related to rainfall variability including the shortening of the rainy season and increased frequency of floods, increased frequent drought, higher temperatures and increased wind speeds, increased pests and diseases, and reductions in crop yields. However, perceptions of the importance of these risks differed across the villages and among t…	1	1	1	0	1	1	1	0	1	1	1	1	0	1	0	1	0
_01692020	2	Community perceptions on climate change and natural resources degradation in a tribal context: An empirical study in koraput, odisha	Prakash, R.J.; Damodar, J.; Nibal, D.	Disaster Advances	2020		1	212	0	0	0	0	1	4	0	0	0	1	0	0	0	0	0	1	0	0	0	0	0	0	1	"Focus group discussion with farmers and women revealed that the major perceptions about climate change and natural resources degradation over the last 30 years were: delayed monsoon, reduction in rainfall quantity, reduction in number of rainy days, increased incidence of rain during harvest, increased temperature during Kharif period, increased loss of top soil, declined streams flow and declin…	1	1	1	0	0	0	0	0	0	0	1	1	0	0	0	0	0
_02062020	6	Life in riverine islands in Bangladesh: Local adaptation strategies of climate vulnerable riverine island dwellers for livelihood resilience	Sarker, M.N.I.; Wu, M.; Alam, G.M.M.; Shouse, R.C.	Land Use Policy	2020	10.1016/j.landusepol.2020.104574	1	205	0	0	0	0	0	2	0	0	0	1	0	0	0	0	0	1	0	0	0	0	0	0	6	"Climate Change Perception Score (CCPS) and Climate Change Perception Index (CCPI) were calculated to describe the perception of char dwellers on climate change impact. The calculated Climate Change Perception Score (CCPS) is ranged from 549 to 1068. That means the char dwellers are very much sensitive on the impact of climate change. (...) However, the calculated Standard Climate Change Percepti…	1	1	1	0	1	0	0	0	1	1	1	1	0	0	0	0	0
_02232020	6	Exploring fishermen’s local knowledge and perceptions in the face of climate change: the case of coastal Tamil Nadu, India	Madhanagopal, D.; Pattanaik, S.	Environment, Development and Sustainability	2020	10.1007/s10668-019-00354-z	1	212	0	0	0	0	0	8	0	0	0	1	1	0	0	1	1	1	1	0	1	0	0	0	2	"Senior fishermen elaborated on how climate change impacts over the last three to four decades have affected their livelihoods and how it further has impacted the fish distribution and stock in their traditional fishing grounds. (...) Based on age, the senior fishermen were of the similar opinion that climate change is a reality and it has had direct impacts on the less fish catch. As shown in Ta…	1	1	1	0	0	1	1	0	0	0	1	1	1	0	0	0	0
_02292020	26	Using farmer-based metrics to analyze the amount, seasonality, variability and spatial patterns of rainfall amidst climate change in southern Ethiopia	Cochrane, L.; Lewis, S.C.; Engdaw, M.M.; Thornton, A.; Welbourne, D.J.	Journal of Arid Environments	2020	10.1016/j.jaridenv.2019.104084	1	119	0	0	0	0	0	1	0	0	0	1	0	0	0	1	0	1	0	0	0	0	0	0	1	over the years are the only reason for the less fish catch. Instead, they integrated the climate change effects with overfishing and noted that such combined forces over the decades had exacerbated their livelihoods stress, and it gets more increased due to the impacts of climate change. Almost all the fishermen who participated in the study expressed concern and fear about the increasing intensi…	1	0	1	0	0	0	0	0	1	1	1	1	0	0	0	0	0
_02302020	11	Changing climate - Changing livelihood: Smallholder's perceptions and adaption strategies	Funk, C.; Raghavan Sathyan, A.; Winker, P.; Breuer, L.	Journal of Environmental Management	2020	10.1016/j.jenvman.2019.109702	1	212	0	0	0	0	0	1	1	1	"Perception is the process of receiving external stimuli and converting them into psychological responses based on past events and the present situation (van den Ban and Hawkins, 1996)".	1	1	0	0	0	0	1	1	0	0	0	0	0	1	"The vast majority of the households have at least medium to high levels of perception of the situations highlighted in the five questions. For example, more than 97% of the survey participants recognize a considerable rise in temperature, an increase in hot months and an increase in rainfall. At the same time, 87.5% of the households perceive low to medium levels of erratic rainfall, whereas alm…	1	0	1	0	1	1	0	0	1	1	1	1	0	0	0	0	1
_02312020	6	Dealing with climate change in semi-arid Ghana: understanding intersectional perceptions and adaptation strategies of women farmers	Lawson, E.T.; Alare, R.S.; Salifu, A.R.Z.; Thompson-Hall, M.	GeoJournal	2020	10.1007/s10708-019-09974-4	1	122	0	0	0	0	1	2	0	0	0	1	0	0	0	1	0	1	0	0	0	0	0	0	1	"Many farmers perceived a change in temperature, rainfall patterns and the frequency of dry spells. Temperatures were perceived to have increased (Fig. 2) and were seen as a source of stress on groundnut production as respondents linked this with several challenges such as crop failure due to withering and drying of crops, poor germination, pest and disease infestation (especially from aflatoxins…	1	1	1	0	1	0	0	0	1	1	1	1	0	0	1	0	1
_02362020	6	Local knowledge based perceptions on climate change and its impacts in the Rakaposhi valley of Gilgit-Baltistan, Pakistan	Bhatta, L.D.; Udas, E.; Khan, B.; Ajmal, A.; Amir, R.; Ranabhat, S.	International Journal of Climate Change Strategies and Management	2020	10.1108/IJCCSM-05-2019-0024	1	232	0	0	0	0	0	2	0	0	0	1	0	0	0	1	0	1	0	0	0	0	0	0	1	"About 93 per cent of the respondents argued that they witnessed an increase in mean annual temperature over the past 25 years, perhaps due to climate change (Figure 2). (...) About 90 per cent of respondents stated that the precipitation pattern has changed in Rakaposhi Valley over the past 25 years (Figure 4). Majority of the respondents indicated that they have witnessed an increase in rainfal…	1	1	1	0	0	0	0	1	1	1	1	1	0	0	0	0	0
_02462020	10	Community perception, adaptation and resilience to extreme weather in the Yucatan Peninsula, Mexico	Metcalfe, S.E.; Schmook, B.; Boyd, D.S.; De la Barreda-Bautista, B.; Endfield, G.E.; Mardero, S.; Manzón Che, M.; Medina González, R.; Munguia Gil, M.T.; Navarro Olmedo, S.; Perea, A.	Regional Environmental Change	2020	10.1007/s10113-020-01586-w	1	416	0	0	0	0	0	4	0	0	0	1	1	0	0	1	0	1	0	0	1	0	0	0	1	“Many participants saw this drought as being particularly severe, probably reflecting its immediacy, but also the occurrence of unusual events (such as the desiccation of the normally perennially wet aguada on the Hobonil ranch). (...) This context probably affected respondents’ perceptions of weather, with many people making comparisons against the 2016–2017 situation. Drought conditions were re…	1	1	1	0	1	0	1	0	1	1	1	1	0	0	1	0	1
_02582020	6	Perceptions and knowledge on climate change in local communities in the Offinso Municipality, Ghana	Sraku-Lartey, M.; Buor, D.; Adjei, P.O.-W.; Foli, E.G.	Information Development	2020	10.1177/0266666918811391	1	122	0	0	0	0	0	4	1	1	"Perception research, according to Kamau, (2010) thus attempts to understand the complex interrelationships between man and the biosphere since man’s actions and decisions concerning the environment are based on objective as well as subjective factors. Perception research is therefore concerned with how individuals or groups perceive their environment and how they react to changes in the environm…	1	1	0	0	1	1	1	1	0	1	0	0	0	1	"Respondents were asked about what they perceived the term ‘climate change’ to be. Only 31.9% of the total number of 307 respondents had heard about the term or concept of ‘climate change’ while 68.1% of respondents had never heard of this term at all (Table 2). Among those who had heard of the term ‘climate change’, only 44.9% had heard about the term and really knew and understood what climate …	1	1	1	0	0	1	0	1	1	1	1	1	1	0	0	0	0
_02662020	10	Perceptions of climate change and drivers of insect pest outbreaks in vegetable crops in limpopo province of South Africa	Phophi, M.M.; Mafongoya, P.; Lottering, S.	Climate	2020	10.3390/cli8020027	1	146	0	0	0	0	0	1	0	0	0	1	1	0	0	0	0	1	0	0	0	0	0	0	1	"About 84.4% of farmers were aware of climate change within the Vhembe District (Table 1). Within the irrigation system municipalities, the Thulamela and Makhado municipalities had the highest percentage of farmers who were aware of climate change. Within the dryland system municipalities, the Makhado municipality had the highest percentage of farmers who were aware of climate change within the d…	1	1	0	0	0	1	0	0	1	1	0	1	0	0	0	0	1
_02732020	6	Farmers’ understanding of climate change in Nepal Himalayas: important determinants and implications for developing adaptation strategies	Paudel, B.; Zhang, Y.; Yan, J.; Rai, R.; Li, L.; Wu, X.; Chapagain, P.S.; Khanal, N.R.	Climatic Change	2020	10.1007/s10584-019-02607-2	1	229	0	0	0	0	0	2	0	0	0	1	1	0	0	0	0	1	0	0	0	0	0	0	1	"Temperature change was the most common indicator of climate change in Nepal, which was perceived by 99.2% of those surveyed. Other highly perceived indicators were rainfall (98.9%), climate_x0002_induced diseases and pests (96.8%), changes in vegetation species and diversity (96.0%), and drought frequency (80.2%). The χ2 (chi-square) test demonstrated that these were highly perceived indicators …	1	1	1	0	1	1	0	0	1	1	1	1	0	0	0	0	0
_02792020	6	Effects of a changing climate on livelihoods of forest dependent communities: Evidence from Buyangu community proximal to Kakamega tropical rain forest in Kenya	Saalu, F.N.; Oriaso, S.; Gyampoh, B.	International Journal of Climate Change Strategies and Management	2020	10.1108/IJCCSM-01-2018-0002	1	126	0	0	0	0	0	4	0	0	0	1	1	0	0	0	0	1	0	0	0	0	0	0	1	"In general, the majority of respondents were aware of climate variability and would explain their experiences using observable features, such as delayed rainfall, rising temperatures and prolonged drought spells over the past 20 years and more (Table III). Many respondents felt that rainfall patterns were uncertain, probably due to large interannual fluctuations in rainfall quantities over the y…	1	1	1	0	0	1	0	0	1	1	1	1	0	0	0	0	0
_02802020	10	Risk perceptions and adaptation strategies of smallholder farmers to climate change and variability in North Shoa Zone, Ethiopia	Tesfahun, A.A.; Chawla, A.S.	Management of Environmental Quality: An International Journal	2020	10.1108/MEQ-04-2019-0076	1	119	0	0	0	0	0	2	0	0	0	1	1	0	0	1	0	1	0	0	0	1	0	0	1	"In this regard, the vast majority of respondents (81.6 per cent) perceived changes in temperature and rainfall pattern over the past 20 years. (...) About 84 per cent of lowland and 81 per cent of midland respondents noticed an increase in temperature, whereas only a meagre of the study participants in both agro-ecological zones (1.9 per cent lowland and 4.7 per cent midland) farmers perceived n…	1	0	1	0	1	1	0	0	0	0	1	1	1	0	0	1	0
_02892020	2	Perception of the impact of climate change on the quality of life and well-being of the inhabitants of the cerro blanco agricultural community, Limarí province, Chile [Percepción del impacto del cambio climático sobre la calidad de vida y el bienestar de los habitantes de la comunidad agrícola cerro blanco, provincia de Limarí, Chile]	Alfaro, A.A.; Cortés, M.E.	Idesia	2020	10.4067/S0718-34292020000400127	1	604	0	0	0	0	0	4	1	1	"Perception is the first cognitive process through which the individual obtains information from the environment and allows the subject to form a representation of reality (Sánchez and Barraza, 2015)."	1	0	0	0	0	0	1	0	0	0	0	0	0	1	"The grand majority of the interviewed inhabitants (n = 21; 95.45%) identified consequences of climate change on their health, quality of life and well-being, and in particular, effects on physical health (n = 8; 36.36%), psychological health (n = 5; 22.72%), educational and socioeconomic aspects (n = 7; 31.81%) and also on family distancing (n = 1, 4.55%) (Table 1). However, a minor proportion (…	0	1	1	0	0	0	0	0	0	0	1	0	0	0	0	0	1
_02922020	6	Small holder farmers’ perception and response mechanisms to climate change: Lesson from Tekeze lowland goat and sorghum livelihood zone, Ethiopia	Mihiretu, A.; Okoyo, E.N.; Lemma, T.	Cogent Food and Agriculture	2020	10.1080/23311932.2020.1763647	1	119	0	0	0	0	0	2	1	1	"Climate change perceptions are the process of receiving information from the environment and transform it into psychological awareness (IPCC, 2014)."	1	1	0	0	0	0	1	1	0	0	0	0	0	1	"As a result, 86.5% of respondents aware of the existence of changes in main climate patterns while 92.3% of them also recognized variability in daily weather. The farmers also inquired about the patterns of temperature and rainfall across the study years. Therefore, 76.8 and 83.5% of them perceived an increasing temperature and decreasing rainfall, respectively in main rainy season (Table 1). Th…	1	1	1	0	1	1	0	0	1	1	1	1	1	0	0	0	0
_02962020	16	Local trends in rain and temperatures and their perceptions by women from the surroundings of the Sete Cidades national park in Piauí, northeast of Brazil	Batista, W.F.M.; Sparacino, J.; de Espindola, G.M.; de Lucena, R.F.P.; de Barros, R.F.M.	Revista Brasileira de Geografia Fisica	2020	10.26848/rbgf.v13.3.p1035-1049	1	603	0	0	0	0	0	2	0	0	0	1	0	0	0	0	0	1	0	0	0	0	0	0	1	"Results obtained point to the fact that, in general, women have noticed climatic changes in the area surrounding the PNSC, both in relation to changes in the rainfall regime and in temperature (TABLE 1). (...) Regarding perceptions about changes in rainy seasons, the most frequent answer (85%) provided by the interviewees was “today it doesn’t rain anymore like the old days”. Regarding the amoun…	1	1	0	0	0	0	0	0	1	1	0	1	0	0	0	0	0
_03062020	6	Farmer’s perception and adaptation strategies to changing climate in Kashmir Himalayas, India	Lone, F.A.; Maheen, M.; ul Shafiq, M.; Bhat, M.S.; Rather, J.A.	GeoJournal	2022	10.1007/s10708-020-10330-0	1	212	0	0	0	0	0	1	0	0	0	1	0	0	0	0	1	1	1	0	0	0	0	0	5	"The Fig. 3a summarises the results of the percentage of farmers indicating the seriousness of the climate change problem. About 63% of surveyed farmers in the Lidder valley reported that they are extremely worried about the climate change while around 28% indicated fairly worried (about 19%) to very worried (more than 9%). Only a small proportion of farmers reported that they are not worried at …	1	0	1	0	1	0	0	0	0	0	1	1	0	0	0	0	0
_03122020	27	Impact of climate change and variability on traditional farming systems: Farmers' perceptions from South-West, semi-arid Zimbabwe	Ndlovu, E.; Prinsloo, B.; le Roux, T.	Jamba: Journal of Disaster Risk Studies	2020	10.4102/JAMBA.V12I1.742	1	154	0	0	0	0	0	2	0	0	0	1	1	0	0	1	0	1	1	0	0	0	0	0	1	"In Matabeleland South, subsistence farmers had varying perceptions about climate change, as noted during the focus group discussions. Farmer A (aged 55), from Maninji Ward in Mangwe District, narrated climate change as reduced rainfall and high temperatures. He noted: ‘The 2014/15 cropping season was the worst as I used to sleep outside the house at night because of the excessive heat wave due t…	1	1	1	0	1	1	0	1	0	0	1	1	0	1	1	0	1
_03202020	10	Impact of Climate Change and Adaptation Measures on Transhumance Herding System in Gatlang, Rasuwa	Rayamajhi, N.; Manandhar, B.	Air, Soil and Water Research	2020	10.1177/1178622120951173	1	229	0	0	0	0	0	2	0	0	0	1	0	0	0	0	0	1	1	0	0	0	0	0	1	"In Gatlang village, more than 66% of respondent have not heard about climate change while only 34% of people knew about climate change through radio. Perception on temperature variability. Most of respondents had opinion that temperature in summer now is increased (68.8%) followed by melting of snow is increased (50%) and number of dry days is increased (53.1%) except for temperature in winter i…	1	1	1	0	1	0	0	0	1	1	1	1	0	0	0	0	0
_03252020	6	Farmers' perceptions of climate change and agricultural adaptation in Burkina Faso	Alvar-Beltrán, J.; Dao, A.; Marta, A.D.; Heureux, A.; Sanou, J.; Orlandini, S.	Atmosphere	2020	10.3390/ATMOS11080827	1	105	0	0	0	0	0	2	0	0	0	1	1	0	0	0	1	1	0	0	0	0	0	0	1	"On average, most of the farmers surveyed perceived a temperature increase in the last 10–20 years (p < 0.05, 92%), with a higher number of positive responses towards Sahel (95%) (Table 7). A similar pattern was reported for dry-spell duration, with almost 92% (p < 0.05) of the farmers across the country perceiving longer dry spells during the rainy season. In contrast, the perceptions on precipi…	1	0	1	0	1	1	0	0	1	1	1	1	0	0	1	0	0
_03342020	2	Farmers’ perception of climate change and variability in the North-East District of Botswana	Bosekeng, L.C.; Mogotsi, K.; Bosekeng, G.	Livestock Research for Rural Development	2020		1	104	0	0	0	0	0	2	0	0	0	1	1	0	0	1	0	1	1	0	0	0	0	0	1	"Analysis of the data showed that farmers clearly perceive climate change. Respondents indicated that they had heard about climate change primarily through radio and television broadcasts as the main source of information, at 62.3 and 52.1% respectively. (...) The sustainability of agriculture as the main source of livelihood was perceived to be under threat due to detrimental long term changes i…	1	1	1	0	1	1	0	0	1	1	1	1	0	0	1	0	0
_03412020	10	“Are they aware, and why?” Bayesian analysis of predictors of smallholder farmers' awareness of climate change and its risks to agriculture	Ng'ombe, J.N.; Tembo, M.C.; Masasi, B.	Agronomy	2020	10.3390/agronomy10030376	1	153	0	0	0	0	0	1	0	0	0	1	1	0	0	0	1	1	1	0	0	0	0	0	6	"Descriptive statistics in Table A2 show that the average climate change awareness across districts ranges from 54% to 91%, which indicates variation in climate change awareness among farmers by district. For the whole country, descriptive results suggest the mean value of awareness of climate change and its risk to agriculture among smallholder farmers in Zambia is 77%. These findings clearly su…	0	0	1	0	1	1	0	0	0	0	0	0	1	0	0	0	0
_04212020	1	Farmers' perceptions and matching climate records jointly explain adaptation responses in four communities around Lake Tana, Ethiopia	Darabant, A.; Habermann, B.; Sisay, K.; Thurnher, C.; Worku, Y.; Damtew, S.; Lindtner, M.; Burrell, L.; Abiyu, A.	Climatic Change	2020	10.1007/s10584-020-02889-x	1	119	0	0	0	0	0	1	0	0	0	1	0	0	0	1	0	1	0	0	0	0	0	0	1	"Farmers’ definitions of climate change were succinctly summarized by a member of the male PARIC in Askuna Abo: “For me climate change is the change in rainfall, temperature and wind condition”. Besides changes in climate parameters, farmers frequently used impacts to define climate change. “In general, a weather condition which is not suitable for human, animal and plant welfare can be considere…	1	1	1	0	1	0	0	0	1	1	1	1	0	0	0	0	0
_04472020	1	Climate change, risk perception, and protection motivation among high-altitude residents of the Mt. Everest region in Nepal	Poudyal, N.C.; Joshi, O.; Hodges, D.G.; Bhandari, H.; Bhattarai, P.	Ambio	2020	10.1007/s13280-020-01369-x	1	229	0	0	0	0	1	2	0	0	0	1	0	0	1	1	0	1	1	0	0	1	0	0	1	"When asked about changes in various measures of climatic conditions, the vast majority (more than 70%) reported witnessing increases in temperature and drought in the Khumbu region (Fig. 1). More than three-quarters of respondents noticed decreases in both the intensity and frequency of snowfall and increases in temperature and drought. (...) In addition, slightly more than half (55%) of the res…	1	1	1	0	1	0	0	0	1	1	1	1	0	1	0	1	0
_05962020	1	Variability and change of climate extremes from indigenous herder knowledge and at meteorological stations across central Mongolia	Tumenjargal, S.; Fassnacht, S.R.; Venable, N.B.H.; Kingston, A.P.; Fernandez-Gimenez, M.E.; Batbuyan, B.; Laituri, M.J.; Kappas, M.; Adyabadam, G.	Frontiers Of Earth Science	2020	10.1007/s11707-019-0812-6	1	227	0	0	0	0	0	5	0	0	0	1	0	0	0	0	1	1	1	0	1	0	0	0	1	"Local herders in both Ikh-Tamir and Jinst soums described the basic processes of climate changes based on their experiences and observations with nomadic herding practices. The herders stated that their environment has become more challenging due to frequent extreme or harsh weather events. All herders in both soums stated that drought and windstorms were occurring more often with droughts lasti…	1	0	0	0	0	0	0	1	1	1	1	1	0	0	0	0	0
_06092020	1	Climate variability and rural livelihood sustainability: evidence from communities along the Black Volta River in Ghana	Yiridomoh, G.Y.; Sullo, C.; Bonye, S.Z.	Geojournal	2020	10.1007/s10708-020-10144-0	1	122	0	0	0	0	1	4	0	0	0	1	0	0	0	0	0	1	0	0	1	0	0	0	1	"From Table 1, 48% of the respondents reported that rainfall over the past one decade has been short while 30% of the respondents observed that rainfall over the last one decade has been unstable. Also, 22% of the farmers reported that drought in between the rains was highest which implies that drought in between the rains (drought spelt) was rampant. According to the people, the rainfall pattern…	1	1	1	0	1	0	0	1	0	0	1	1	0	0	0	0	1
_06592020	3	Place-based perceptions, resilience and adaptation to climate change by smallholder farmers in rural South Africa.	Tesfuhuney, W. A.; Mbeletshie, E. H.	International Journal of Agricultural Research, Innovation and Technology	2020	10.3329/ijarit.v10i2.51585	1	146	0	0	0	0	0	2	1	1	"Farmers’ perception of climate change refers to an aggregated awareness of the trend in the climatic parameters such as rainfall, temperature, drought and onset and end of the rainy season."	1	1	0	0	0	0	1	1	0	0	0	0	0	1	"Data from the survey indicate that all interviewed farmers were aware of temperature changes in the region within the last 5 years. However, not all the farmers agreed as to the direction the temperatures were going. The majority of respondents (69%) perceive temperatures to have cooled down than warming up. (...) Results on precipitation indicate that again all the respondents perceive a change…	1	1	1	0	1	1	0	0	0	0	1	1	0	0	1	0	0
_06632020	3	Trends in climate variables (Temperature and rainfall) and local perceptions of climate change in Lamu, Kenya.	Yvonne, M.; Ouma, G.; Olago, D.; Opondo, M.	Geography, Environment, Sustainability	2020	10.24057/2071-9388-2020-24	1	126	0	0	0	0	0	4	0	0	0	1	0	0	0	0	0	1	0	0	0	0	0	0	1	"Majority of the respondents (96%) reported having observed changes in temperature over the last ten years (2006 to 2016). Out of those who observed changes, 60.2% reported that temperatures have risen, 17.3% observed that it has become cooler over the same time and 22.5% reported that even though temperatures have changed in Lamu County, they could not quantify the change. The respondents who ob…	1	0	1	0	0	0	0	0	1	1	1	1	0	0	0	0	0
_06652020	3	Smallholder Farmers’ Perception and Their Adaptation Strategies to Climate Variability and Change in Ale and Bure Districts of Ilubabor Zone, Southwest Ethiopia	Tadesse, S.; Madduri, V.	International Journal of Sciences: Basic and Applied Research (IJSBAR)	2020		1	119	0	0	0	0	0	2	0	0	0	1	1	0	0	0	0	1	1	0	0	0	0	0	1	"Results from the farmers’ perceptions regarding changes in the climatic variables are presented in (Table 2). Majority of the respondents in this area are experiencing irregularities in the climate as they have been farming there for many years. Findings from household survey indicated that the amount of rainfall in the study areas has generally decreased during the last 34 years as reflected by…	1	0	0	0	1	0	0	0	1	1	1	1	0	0	0	0	0
_06742020	3	Indigenous knowledge in climate change adaptation: Case studies of ethnic minorities in the Northern Mountain Region of Vietnam.	Kieu, T. T. H.; Nguyen, T. N.; Nguyen, T. H. T.; Vu, T. H. A.; Nguyen, Q. T.	Journal of Vietnamese Environment	2020		1	249	0	0	0	0	1	2	0	0	0	1	0	0	0	0	0	1	1	0	1	0	0	0	1	"By interviewing local people, considerable differences in the quantity of rainfall and temperature were found; these has caused many natural hazards such as flooding, landslides, and drought. The data in the Table 1 shows that most respondents agree that the amount of rain is increasing and changing in irregular ways; it is the same with the case of temperature. A 26% of the respondents in the T…	1	1	1	0	1	0	1	0	0	0	1	1	0	0	0	0	0
_06782020	3	Smallholder Farmers’ Perception of Climate Change: The Case of Jamma District of South Wollo Zone, Ethiopia	Tadesse, S.	Developing Country Studies	2020	10.7176/DCS10-9-04	1	119	0	0	0	0	0	2	0	0	0	1	0	0	0	0	0	1	0	0	0	0	0	0	1	"Among the sampled respondents, 94.2 percent perceived long-term changes in temperature in the study area over the years. Out of which, 92.3 percent perceived as an increase in temperature and only 1.9 percent of sampled households perceived a decrease in temperature whereas, 5.8 percent of sample households perceived as constant. Similarly, 91.7 percent of sampled households perceived an increas…	1	1	1	0	0	0	0	0	1	1	1	1	0	0	0	0	0
_06802020	3	Smallholder farmers’ perception and adaptation strategies to climate change and variability in Ankesha Guagusa District of Awi Zone, North Western Ethiopia.	Kebede, A.	Journal of Economics and Sustainable Development;	2020	10.7176/JESD/11-1-05	1	119	0	0	0	0	0	2	0	0	0	1	1	0	0	0	0	1	0	0	0	0	0	0	1	"83% of respondents perceived increase in temperature, 6% of respondents perceived that temperature was declining and 11% of the respondents perceived no change in temperature. In terms of rainfall, 79% of the respondents perceived a decrease in the amount of seasonal rainfal1, 5% of the respondents perceived increase in the amount of seasonal rainfall and 16% noticed no change in the amount of r…	1	1	1	0	1	1	0	0	1	1	1	1	0	0	0	0	0
_00092019	6	Perceptions and practices of climate change adaptation and mitigation strategies among farmers in the Konta Special District, Ethiopia	Abera, N.; Tesema, D.	Environmental and Socio-Economic Studies	2019	10.2478/environ-2019-0019	1	119	0	0	0	0	0	2	0	0	0	1	1	0	0	1	0	1	0	0	0	0	0	0	1	"As indicated in Table 3, most (97.6%) of the surveyed farmers perceived that the climate is changing in their locality. When comparing the situation with the recent past, the majority of the respondents (69%) also perceived that climate was changing drastically. This point was supported by FGD participants who unanimously asserted that the change in climate is accelerating faster than ever. Resp…	1	1	1	0	1	1	0	0	0	0	1	1	0	1	0	0	0
_00122019	29	Comparing smallholder farmers’ climate change perception with climate data: the case of Adansi North District of Ghana	Asare-Nuamah, P.; Botchway, E.	Heliyon	2019	10.1016/j.heliyon.2019.e03065	1	122	0	0	0	0	0	2	0	0	0	1	0	0	0	0	1	1	1	0	0	0	0	0	1	"In all, about 90.5% and 87.8% of the farmers perceived that there have been changes in the pattern and season of rainfall, respectively in the district over the past 30 years. In the case of temperature, a vast majority of the respondents (80.7%) perceived that there have been changes in temperature in the district. Similarly, there have been changes in windstorm in the district as reported by 8…	1	0	1	0	0	0	0	0	1	1	1	1	1	0	0	0	0
_00152019	10	The link between smallholders’ perception of climatic changes and adaptation in Tanzania	Brüssow, K.; Gornott, C.; Faße, A.; Grote, U.	Climatic Change	2019	10.1007/s10584-019-02581-9	1	149	0	0	0	0	0	2	0	0	0	1	0	0	0	0	0	1	0	0	0	0	0	0	1	"Almost all farmers included in the sample had perceived climatic changes in some form over the last 20 years (97%). With regard to precipitation, more than half of the farmers reported experiencing lower annual precipitation volumes (46%) or fewer rainy days (14%) in total over the year (Table 2). Approximately 15.8% of the farmers stated that the rainy season had grown shorter. Approximately 10…	1	0	1	0	1	0	0	0	1	1	1	1	0	0	0	0	0
_00202019	6	Pastoral yak rearing system is changing with change in climate: an exploration of North Sikkimin Eastern Himalaya	Feroze, S.M.; Ray, L.I.P.; Singh, K.J.; Singh, R.	Climatic Change	2019	10.1007/s10584-019-02551-1	1	212	0	0	0	0	1	2	0	0	0	1	0	0	0	0	0	1	0	0	0	0	0	0	1	"The respondent yak herders too perceived that the temperature both in winter and summer has risen in comparison to last decade but they were unable to report much difference in amount of rainfall in the region. Hence, herders’ perception and analysis of climatic data were in synchronization. The nomadic herders experienced increase in summer temperature and decrease in snowfall which is inconson…	1	1	1	0	1	0	0	0	1	1	1	1	0	0	0	0	0
_00232019	10	Using traditional ecological knowledge to understand and adapt to climate and biodiversity change on the Pacific coast of North America	Wyllie de Echeverria, V.R.; Thornton, T.F.	Ambio	2019	10.1007/s13280-019-01218-6	2	405	423	0	0	0	1	4	0	0	0	1	1	0	0	0	0	1	1	0	1	0	0	0	2	"Almost every interviewee agreed that weather patterns had changed during their lifetimes (Table 1). Most commonly, the heavy snows and cold temperatures that used to occur every year, sometimes yielding accumulations up to the eves of houses, are gone; now there is hardly any snow or frozen water. However, there were differing opinions on the intensity and duration of change, and on how much the…	1	1	1	0	1	0	1	0	0	0	1	1	0	0	1	0	1
_00252019	26	Smallholder farmers’ awareness and perceptions of climate change in Adama district, central rift valley of Ethiopia	Hundera, H.; Mpandeli, S.; Bantider, A.	Weather and Climate Extremes	2019	10.1016/j.wace.2019.100230	1	119	0	0	0	0	0	1	0	0	0	1	1	0	0	0	0	1	0	0	0	0	0	0	1	"As it is indicated in the Table 1, the majorities (90.3%) of the respondents reported that they have awareness about climate change in their communities while the remaining 9.7% of them have never come across and aware of the phrase climate change in their local communities. (...) However, out of the respondents who claimed aware of climate change only 11% of them correctly stated about the natu…	1	0	1	0	0	1	0	0	1	1	1	1	0	0	0	0	0
_00322019	6	Farmers’ awareness and perception of climate change impacts: case study of Aguie district in Niger	Ado, A.M.; Leshan, J.; Savadogo, P.; Bo, L.; Shah, A.A.	Environment, Development and Sustainability	2019	10.1007/s10668-018-0173-4	1	138	0	0	0	0	1	2	0	0	0	1	1	0	0	0	0	1	1	0	0	1	0	0	4	"The study reveals that 84.4% of the respondents were aware of climate change whereas 15.6% were not. Regarding livelihood strategies, farmers recorded the highest score of awareness (87.5%), followed by agro-pas_x0002_toralists (78%). The level of awareness among Fulani people (92.9%) was higher than that of Hausa people (83.60%). In terms of gender, women (66.7%) were less aware than men (80.5%…	1	0	1	0	1	1	0	0	0	0	1	1	1	0	0	1	0
_00352019	6	Pathways of socio-ecological resilience to climate change for fisheries through indigenous knowledge	Inaotombi, S.; Mahanta, P.C.	Human and Ecological Risk Assessment	2019	10.1080/10807039.2018.1482197	1	212	0	0	0	0	1	41	0	0	0	1	0	0	0	0	0	1	0	0	1	0	0	0	2	"In the assessment and exploration of the perceptions of indigenous knowledge systems and climate mechanisms, 87% of the respondents agreed that climate was changing and they had experienced climatic hazards. The prominent indicators perceived in the con_x0002_text of climate change for fisheries during the survey are given below: I. Increased intensity, frequency and severity of extreme weather.…	1	1	1	0	1	0	1	0	0	0	1	1	0	0	1	0	0
_00452019	6	Rural livelihoods and climate change adaptation in laggard transitional economies: A case from Bosnia and Herzegovina	Žurovec, O.; Vedeld, P.O.	Sustainability (Switzerland)	2019	10.3390/su11216079	1	306	0	0	0	0	0	2	0	0	0	1	1	0	0	0	0	1	0	0	0	0	0	0	1	"Rural households do, as stated, report awareness of recent trends in climate change. The overwhelming majority of respondents in our study perceived an increase in average temperature (92%). (...) The perception of long-term precipitation changes varied by location in this study. While most of the respondents in the northern region perceived a decrease in the total amount of precipitation, most …	1	0	1	0	1	1	0	0	1	1	1	1	0	0	0	0	1
_00702019	6	The salience of climate change in farmer decision-making within smallholder semi-arid agroecosystems	Waldman, K.B.; Attari, S.Z.; Gower, D.B.; Giroux, S.A.; Caylor, K.K.; Evans, T.P.	Climatic Change	2019	10.1007/s10584-019-02498-3	1	126	0	0	0	0	1	2	0	0	0	1	0	0	0	1	1	1	0	0	0	0	0	0	1	"Farmers overwhelmingly reported that increased drought or extreme weather events, shortening of the length of the growing season, and higher variability in rainfall would negatively impact their agricultural productivity in the next 5 years (96%, 99%, and 96% respectively). Only 25% of farmers considered the previous season to be a “drought,” while more than 70% characterized it as below average…	1	0	1	0	1	0	0	0	1	0	1	1	0	0	0	1	0
_00722019	10	Rethinking indigenous climate governance through climate change and variability discourse by a Zimbabwean rural community	Mugambiwa, S.S.; Rukema, J.R.	International Journal of Climate Change Strategies and Management	2019	10.1108/IJCCSM-11-2018-0074	1	154	0	0	0	0	1	1	1	1	"A plethora of scholars define climate change perceptions as awareness of change in climatic conditions and their impacts on people’s livelihoods (Mazvimavi, 2010; Simba et al., 2012; Rankoana, 2016)."	1	1	0	0	1	0	1	0	0	0	0	0	0	1	"Community members in this study perceived climate change as changes taking place in weather conditions over a long period of time. They narrated their experiences in relation to climate change. The most common sentiments were that there is a lack of information and coordination on how to tackle the challenges they are facing as a result of climate change. (...) It has emerged that the community …	1	0	1	0	1	1	0	1	0	0	1	1	0	0	0	0	1
_00802019	2	Small-scale fishers’ perceptions of climate change and its consequences on fisheries: the case of Sanyathi fishing basin, Lake Kariba, Zimbabwe	Muringai, R.T.; Naidoo, D.; Mafongoya, P.; Sibanda, M.	Transactions of the Royal Society of South Africa	2019	10.1080/0035919X.2019.1639564	1	154	0	0	0	0	0	8	0	0	0	1	1	0	0	1	0	1	0	0	0	0	0	0	1	"Fishers have different levels of knowledge and awareness about the climate change phenomenon. Results (Table 2) show that 90% of the fishers were aware of climate change. Fishers described climate change as the changes in weather outlook, decreasing rainfall, increased occurrence of severe weather events and increasing hot days. (...) More than 71% of the respondents noted the weather conditions…	1	1	1	0	0	1	0	0	1	1	1	1	0	0	0	0	0
_00872019	26	Indigenous perceptions of climate anomalies in Malaysian Borneo	van Gevelt, T.; Abok, H.; Bennett, M.M.; Fam, S.D.; George, F.; Kulathuramaiyer, N.; Low, C.T.; Zaman, T.	Global Environmental Change	2019	10.1016/j.gloenvcha.2019.101974	1	225	0	0	0	0	1	4	0	0	0	1	0	0	0	0	0	1	0	0	1	0	0	0	1	"For our measure of salience, 71 individuals have experienced what they consider are direct impacts attributable to climate anomalies within the last three years. (...) Figs. 2 and 3 present respondent perceptions of deviations from their self-reported long-term means by season for rainfall and temperature, respectively. (...) Starting with rainfall in Fig. 2, we can see that there are many indiv…	1	0	1	0	0	0	0	1	1	1	0	1	0	0	0	0	0
_01012019	10	Exploring the link between climate change perceptions and adaptation strategies among smallholder farmers in Chimanimani district of Zimbabwe	Mutandwa, E.; Hanyani-Mlambo, B.; Manzvera, J.	International Journal of Social Economics	2019	10.1108/IJSE-12-2018-0654	1	154	0	0	0	0	0	2	0	0	0	1	1	0	0	0	0	1	1	0	1	0	0	0	1	"A large proportion of the farmers were of the opinion that climate change had occurred in the past 10 years (85 percent). Changes in precipitation and temperature were the two main variables used as indicators of climate change. Amongst the farmers who perceived that climate change had taken place, 60 percent of them noticed rise in temperature while 15 percent noted a decline in temperature fro…	1	0	0	0	1	1	0	1	0	0	1	1	1	0	0	0	0
_01202019	6	Climate change and pastoralists: perceptions and adaptation in montane Kenya	Cuni-Sanchez, A.; Omeny, P.; Pfeifer, M.; Olaka, L.; Mamo, M.B.; Marchant, R.; Burgess, N.D.	Climate and Development	2019	10.1080/17565529.2018.1454880	1	126	0	0	0	0	1	2	0	0	0	1	0	0	0	1	0	1	0	0	0	0	0	0	1	"In all FGDs it was reported that now (1) there were no rains between the rainy seasons and (2) rains were unreliable both in quantity, duration and even in the rainy season event taking place (non-event), see Figure 2. Before you would know when the rains would come and how long they would last, now sometimes the rains skip (non-occurrence of rains), and even when it rains you cannot tell if the…	1	1	1	0	1	0	0	0	1	1	1	1	0	0	0	0	0
_01222019	6	Climate shocks and responses in Karnali-Mahakali Basins, Western Nepal	Pandey, V.P.; Sharma, A.; Dhaubanjar, S.; Bharati, L.; Joshi, I.R.	Climate	2019	10.3390/CLI7070092	1	229	0	0	0	0	2	2	0	0	0	1	1	0	0	0	0	1	0	0	0	0	0	0	1	"Floods and droughts were identified as the two key climate risks that are affecting agriculture and livelihoods in the study region. (...) Out of 3660 surveyed HHs across Western Nepal basin, 79% reported experiencing at least one type of climate shock. In an aggregate, 54% of the respondents have perceived drought, whereas hailstorm is experienced by 52%, untimely rain by 33%, and serious crop …	1	1	1	0	1	0	0	0	1	1	1	1	0	0	1	1	1
_01232019	6	Perceived climate variability and farm level adaptation in the Central River Region of The Gambia	Bagagnan, A.R.; Ouedraogo, I.; Fonta, W.M.	Atmosphere	2019	10.3390/atmos10070423	1	121	0	0	0	0	0	2	0	0	0	1	1	0	0	1	0	1	0	0	0	0	0	0	1	"Table 2 shows the percentage of the respondents’ perceived trend of five different variables related to extreme weather and climate events during the past 20 years. In general, the respondents perceive an increase in the heat and storm events and a decrease in the growing period and heavy rain events. About 85% of the interviewed farmers perceived an increase in heat of which nearly 20% perceive…	1	0	1	0	1	0	0	0	0	0	1	1	0	0	0	0	1
_01452019	6	Encounters between experiences and measurements: The role of local knowledge in climate change research	Kieslinger, J.; Pohle, P.; Buitrón, V.; Peters, T.	Mountain Research and Development	2019	10.1659/MRD-JOURNAL-D-18-00063.1	1	606	0	0	0	0	0	2	0	0	0	1	0	0	0	0	1	1	0	0	0	0	0	0	1	"Participants (M1, M2, M3, M4) reported an increase in temperature and higher daily thermal amplitudes. High variation of the start of the rainy season was also observed, with a shift from the end (October–December) to the beginning of the year (January–February) as well as a foreshortening of the season. According to their statements, rainfall amounts and heavy rain events during the rainy seaso…	1	1	1	0	1	0	0	1	1	1	1	1	0	0	0	0	1
_01542019	10	Mountain farming systems' exposure and sensitivity to climate change and variability: Agroforestry and conventional agriculture systems compared in Ecuador's Indigenous Territory of Kayambi people	Córdova, R.; Hogarth, N.J.; Kanninen, M.	Sustainability (Switzerland)	2019	10.3390/su11092623	1	606	0	0	0	0	1	1	0	0	0	1	0	0	0	0	0	1	0	0	0	0	0	0	1	"The results show that perceptions of the gradual climate changes during last decade are similar between agroforesters and conventional farmers. Among gradual climate changes, there are clear perceptions of the increase of annual temperature and a reduction of annual precipitation. The same perception tendencies were found also in rainy and dry seasons. In the case of extreme climatic events, a c…	1	1	1	0	0	0	0	0	1	1	1	1	0	0	0	0	0
_01692019	6	Pastoralists’ perception of and adaptation strategies for climate change: associations with observed climate variability	Zhang, Q.; Cui, F.; Dai, L.; Feng, B.; Lu, Y.; Tang , H.	Natural Hazards	2019	10.1007/s11069-019-03620-5	1	210	0	0	0	0	0	5	1	1	"(...) public perception, defined as the process by which the public interprets and organizes sensation to produce a meaningful experience of the world (Ndamani and Watanabe 2015) (...)".	1	0	0	0	1	1	1	0	0	0	0	0	0	1	"The study results (Table 4) show that the majority of the respondents believed that rainfall has decreased (86.76%) and temperature has increased (72.06%) over the past few decades. In addition, a large number of pastoralists perceived a significant increase in drought (87.69%). Very few pastoralists indicated no change in rainfall (4.41%) and a decrease in drought (3.01%). During our interviews…	1	1	1	0	1	0	0	0	1	1	1	1	0	0	0	0	0
_01742019	6	Indigenous people’s perceptions about climate change, forest resource management, and coping strategies: a comparative study in Bangladesh	Ahmed, M.N.Q.; Atiqul Haq, S.M.	Environment, Development and Sustainability	2019	10.1007/s10668-017-0055-1	1	205	0	0	0	0	1	4	1	1	"Van den Ban and Hawkins (2000) define perception as the process by which we receive information or stimuli from our environment and transform it into psychological awareness to produce meaningful experiences of the world."	1	1	0	0	1	1	1	1	0	1	0	0	0	4	"Figure 2 presents a graph summarizing respondents’ beliefs about the impacts and causes of climate change. This study found that in both communities, the phrase ‘‘climate change’’ is not familiar to every respondent. A higher proportion of Tripura respondents (75%) had heard of it than Khasia (66.7%). The major ways people heard about it were through television (41.7% Khasia, 46.7% Tripura), new…	1	1	1	0	1	1	0	1	1	1	1	1	1	0	0	0	0
_01812019	10	Cognitive biases about climate variability in smallholder farming systems in Zambia	Waldman, K.B.; Vergopolan, N.; Attari, S.Z.; Sheffield, J.; Estes, L.D.; Caylor, K.K.; Evans, T.P.	Weather, Climate, and Society	2019	10.1175/WCAS-D-18-0050.1	1	153	0	0	0	0	0	1	0	0	0	1	0	0	0	0	0	1	0	0	0	0	0	0	1	"Farmers perceive that rains began earlier the farther back in time they were asked to recall rainfall onset dates (see Table 2). (...) On average, farmers perceived that the rainy season onset during the 2015/16 growing season (2015 from here on) was 21.8 days later than it was 10 years ago and approximately 12.6 days later than it was during the 2012/13 season. (...) Additionally, the number of…	1	0	1	0	0	0	0	0	1	1	1	1	1	0	0	0	1
_01862019	2	Climate change and finger millet: Perception, trend and impact on yield in different ecological regions in Central Nepal	Luitel, D.R.; Siwakoti, M.; Jha, P.K.	Journal of Mountain Science	2019	10.1007/s11629-018-5165-1	1	229	0	0	0	0	0	1	0	0	0	1	0	0	0	0	0	1	0	0	0	0	0	0	1	"Change in the ambient climatic condition, yield of the crops, phenological changes in plants, changes on calendar of major crops, ecology of forests and other natural resources, frequency of natural disasters, and invasion of new insects and pests were well noted by the local people. However, observation on climatic variables varied according to the ecological regions. 65% of respondents from lo…	1	1	1	0	0	0	0	0	1	1	1	1	0	0	0	0	0
_02052019	6	Cryospheric hazards and risk perceptions in the Sagarmatha (Mt. Everest) National Park and Buffer Zone, Nepal	Sherpa, S.F.; Shrestha, M.; Eakin, H.; Boone, C.G.	Natural Hazards	2019	10.1007/s11069-018-3560-0	1	229	0	0	0	0	1	1	1	1	"Perceived probability and perceived severity of a hazard are defined as a person’s expectancy of being exposed to threats and how harmful the consequences of the threat would be if it were to actually occur, respectively."	1	1	0	0	0	0	1	1	0	0	1	0	0	1	"In this survey, the highest portion of people, 27%, ranked earthquake as a most hazardous and risky as shown in Fig. 4. Since the survey was conducted a year after the Gorkha Earthquake of Nepal in April 2015 (7.4 magnitude), most respondents ranked earthquake as most hazardous, as recent or common events are more cognitively available. This multiple response ranking also showed 23% of responden…	1	0	1	0	0	0	0	0	0	0	1	1	1	0	0	1	1
_02112019	6	Recent intensification of the seasonal rainfall cycle in equatorial Africa revealed by farmer perceptions, satellite-based estimates, and ground-based station measurements	Salerno, J.; Diem, J.E.; Konecky, B.L.; Hartter, J.	Climatic Change	2019	10.1007/s10584-019-02370-4	1	152	0	0	0	0	0	2	0	0	0	1	0	0	0	0	0	1	0	0	0	0	0	0	1	"Across most of the study region, farmers show marked uniformity in their perceptions of seasonal rainfall change. Compared to at least 10 years ago, farmers stated that the first and second rainy seasons were becoming wetter (72% and 86%, respectively; Fig. 2, blue bars), and the first and second dry seasons were becoming drier (80% and 93%, respectively; Fig. 2, red bars). (...) Disagreement an…	1	0	0	0	0	0	0	0	1	1	1	1	0	0	0	0	0
_02242019	6	Fishers' decisions to adopt adaptation strategies and expectations for their children to pursue the same profession in Chumphon Province, Thailand	Sereenonchai, S.; Arunrat, N.	Climate	2019	10.3390/cli7020034	1	243	0	0	0	0	0	4	1	4	"Personal perception is what individuals perceive of the local climate instability, climate change and reactions, based on personal experience and values [18]."	1	1	0	0	1	0	1	0	0	1	0	0	0	1	"The results showed that the fishers had different levels of perception of climate change impacts: believe climate change has led to increases in air temperature (82.50%), sea water temperature (58.30%), inland precipitation (45.30%), offshore precipitation (68.42%), and storms (71.60%), whereas 61.20% did not perceive any changes in saline water intrusion (Figure 2). (...) Based on in-depth inte…	1	1	1	0	1	1	1	0	1	1	1	1	0	0	0	0	0
_02322019	6	Variability in perceptions of household livelihood resilience and drought at the intersection of gender and ethnicity	Quandt, A.	Climatic Change	2019	10.1007/s10584-018-2343-7	1	126	0	0	0	0	1	2	0	0	0	1	0	0	0	0	0	1	0	0	0	0	1	0	6	"While perceptions of changes in drought did not significantly vary between men and women, they were significantly correlated with ethnic group (Fig. 3a and d). Perceptions of drought frequency (χ2 = 31.83, p = 0.023) and severity (χ2 = 36.0, p = 0.007) were also significantly correlated with major livelihood activity. For example, 42.86% of respondents whose major livelihood is livestock keeping…	1	0	1	0	0	0	0	0	0	0	1	1	1	0	1	0	1
_02332019	6	Climate change perception: an analysis of climate change and risk perceptions among farmer types of Indian Western Himalayas	Shukla, R.; Agarwal, A.; Sachdeva, K.; Kurths, J.; Joshi, P.K.	Climatic Change	2019	10.1007/s10584-018-2314-z	1	212	0	0	0	0	2	1	1	1	"Perception is a cognative process through which humans interpret experiences of the environment and in turn generate response strategies. Schlüter et al. (2017) highlights that in various behavioral models, perception is the initial receptor stage, i.e., “what comes in” and behavior is the final outcome, i.e., “what goes out.”"	1	1	0	0	1	0	1	1	0	0	1	0	0	1	"About 83% of the farmers were not aware of the term “climate change,” yet the majority of the farmers (97%) believed that climate has certainly changed from what they recall of 20–25 years ago. Of the farmers that were aware of the term, climate change have acquired knowledge through camps mostly arranged by local NGOs. Figure 4a shows the overall perception of all the interviewed farmers regard…	1	1	1	0	0	1	0	0	1	1	1	1	1	0	0	1	0
_02372019	10	Climate change perceptions and attitudes to smallholder adaptation in northwestern Nigerian drylands	Jellason, N.P.; Baines, R.N.; Conway, J.S.; Ogbaga, C.C.	Social Sciences	2019	10.3390/socsci8020031	1	139	0	0	0	0	0	1	0	0	0	1	1	0	0	1	0	1	1	0	0	0	0	0	6	0	0	0	0	0	1	1	0	0	0	0	0	0	1	0	0	0	0
_02522019	16	Adaptive strategies of smallholder farming systems to changing climate conditions in the vicinity of kogyae strict nature reserve within the forest-savanna transitional zone of Ghana	Pabi, O.; Ayivor, J.S.; Ofori, B.D.	West African Journal of Applied Ecology	2019		1	122	0	0	0	0	0	1	0	0	0	1	1	0	0	0	0	1	0	0	0	0	0	0	1	"Farmers have observed changes in climate in terms of rainfall and temperature variations. To many, annual rainfall amount has decreased. Others claimed there has been uncertainty in the onset of rainy season: it may either delay or come quite early. Others indicated that rainfall has become quite erratic and unreliable. This could be in terms of amount, distribution, onset or cessation. Early ce…	1	1	1	0	1	0	0	0	1	1	1	1	0	0	0	0	0
_02582019	6	Indigenous knowledge and farmer perceptions of climate and ecological changes in the bamenda highlands of cameroon: Insights from the bui plateau	Tume, S.J.P.; Kimengsi, J.N.; Fogwe, Z.N.	Climate	2019	10.3390/cli7120138	1	108	0	0	0	0	1	1	1	3	"Perception is the way of processing raw data that a person receives through his/her daily and long-term interaction with immediate environment into meaningful pattern."	1	0	0	0	1	0	1	1	1	1	0	0	0	2	"One-third (32.2%) of farmers have very high knowledge of climate change, 54.8% have high knowledge, 4.5% have very low, 5.5% have low, and only 3% have no knowledge. Sources of indigenous weather activities on the Bui Plateau are through plant behavior (49.4%), personal intuitive perception (18.9%), animal behavior (12.2%), consultation of traditional weather seers (4.7%), stream behavior (6%), …	1	1	1	0	0	0	1	0	0	0	1	1	0	0	1	0	0
_02592019	6	Perceptions of climate variability and determinants of farmers’ adaptation strategies in the highlands of Southwest Cameroon	Ngoe, M.; Zhou, L.; Mukete, B.; Enjema, M.	Applied Ecology and Environmental Research	2019	10.15666/aeer/1706_1504115054	1	108	0	0	0	0	2	4	0	0	0	1	1	0	0	0	0	1	0	0	0	0	0	0	1	"About 73.5%, 11.5% and 15% of the respondents had perceived an increase, decrease and no changes in temperature patterns. Similarly, 77.5%, 6.5% and 16% had perceived a decrease, an increase and no change in rainfall patterns respectively. Also, results showed 61.4%, 25.1% and 13.5% thought the number of rainy days had decreased, increased and had not changed (Table 3)."	1	0	0	0	1	0	0	0	1	1	0	1	0	0	0	0	0
_02702019	6	Community perceptions of climate change and initiatives for the conservation of endemic plants in Limpopo Province, South Africa	Rankoana, S.A.	Weather	2019	10.1002/wea.3272	1	146	0	0	0	0	0	2	0	0	0	1	1	0	0	0	0	1	0	0	0	0	0	0	1	"The majority of the interviewees (98%) became aware of these changes between 1989 and 1997. The most common change reported was an increase in temperature, followed by rainfall scarcity. A conspicuous change in temperature was reported by the majority of participants (87%), who referred to their experiences of extremely hot summers and warmer winters. A similar proportion (86%) asserted that sum…	1	1	1	0	0	0	0	1	0	1	1	1	0	0	0	0	0
_02792019	10	Farmers' Perceptions of Climate Change Trends and Adaptation Strategies in Semiarid Highlands of Eastern Tigray, Northern Ethiopia	Kahsay, H.T.; Guta, D.D.; Birhanu, B.S.; Gidey, T.G.; Routray, J.K.	Advances in Meteorology	2019	10.1155/2019/3849210	1	119	0	0	0	0	0	1	1	1	"Local people’s perception of rainfall behavior is an idiosyncratic manifestation of their experience and various environmental aspects [28]".	1	1	0	0	1	0	1	1	0	0	0	0	0	1	"Households had no wide perception in climate change, and an undeniable majority of households perceived a notable change in rainfall and temperature. Out of the total households, 98.56% and 92% perceived a decrease in rainfall amount in Hawzen and Irob, respectively. The χ2 test was employed to determine whether there were differences be_x0002_tween the household groups in their perception behav…	1	0	1	0	1	1	0	0	1	1	1	1	0	0	0	0	0
_02822019	10	Smallholder farmers’ perceptions and adaptive response to climate variability and climate change in southern rural Ghana	Yamba, S.; Appiah, D.O.; Siaw , L.P.	Cogent Social Sciences	2019	10.1080/23311886.2019.1646626	1	122	0	0	0	0	0	1	0	0	0	1	0	0	0	1	0	1	0	0	1	0	0	0	1	"Majority of the respondents indicated that the local climate has become capricious manifest in increased temperature, variable rainfall pattern and increased incidence of flooding (Figure 4). When asked about the pattern of change in rainfall observed, majority of the respondents said the rainfall frequency had increased (67% of response) while its intensity has decreased (79% response). About 9…	1	1	1	0	1	0	0	1	1	1	1	1	0	0	0	0	0
_02832019	6	Climate change perceptions and adaptive actions by pastoral community on the Tibetan plateau, China	Sharif, J.; Rafiq, M.K.; Rafiq, M.T.; Aziz, R.; Qayyum, A.; Saleem, A.R.; Nisa, W.U.; Jenks, M.A.; Li, Y.	Applied Ecology and Environmental Research	2019	10.15666/aeer/1704_79878009	1	210	0	0	0	0	0	5	0	0	0	1	1	0	0	0	0	1	1	0	0	0	0	0	4	"Responding to the question whether they know about climate change or not. 83.3% of the respondents belonging to Daiqian village were aware of the climate change issues while about 16.7% of the respondents were not aware of the climate change phenomenon at all. As compared to Daiqian, the pastoral community of the Dawu was less aware of the climate change. However majority of the respondents of D…	1	1	1	0	1	1	0	0	1	0	1	1	1	1	0	0	0
_02862019	6	Climate change perception and adaptation in Nigeria’s guinea savanna: Empirical evidence from farmers in nasarawa state, Nigeria	Tarfa, P.Y.; Ayuba, H.K.; Onyeneke, R.U.; Idris, N.; Nwajiuba, C.A.; Igberi, C.O.	Applied Ecology and Environmental Research	2019	10.15666/aeer/1703_70857112	1	139	0	0	0	0	0	1	0	0	0	1	0	0	0	0	0	1	0	0	0	0	0	0	1	"The result indicates that most farmers (76.25%) perceived that long-term temperature is increasing. (...) Most of the farmers (77.50%) averred that rainfall in the area is reducing in aggregate volume (Table 3)."	1	0	0	0	1	0	0	0	1	1	1	1	0	0	0	0	0
_02872019	10	Role of traditional ecological knowledge and seasonal calendars in the context of climate change: A case study from China	Yang, H.; Ranjitkar, S.; Zhai, D.; Zhong, M.; Goldberg, S.D.; Salim, M.A.; Wang, Z.; Jiang, Y.; Xu, J.	Sustainability (Switzerland)	2019	10.3390/SU11123243	1	210	0	0	0	0	1	2	0	0	0	1	0	0	0	0	0	1	0	0	1	0	0	0	1	"During our field survey, local people noted the winter warming and increased rainfall in summer compared with those in past years. Long-term meteorological data is therefore correlated with local perceptions of climate, revealing an increase in late autumn and winter temperatures (Figure 2a). Winter warming might lead to the decreasing length of snow reason in winter, as mentioned by locals. The…	1	1	1	0	0	0	1	0	1	1	0	1	0	0	0	0	0
_02982019	2	Climate change effects on crop production in Yatta sub-County: Farmer perceptions and adaptation strategies	Agesa, B.L.; Onyango, C.M.; Kathumo, V.M.; Onwonga, R.N.; Karuku, G.N.	African Journal of Food, Agriculture, Nutrition and Development	2019	10.18697/AJFAND.84.BLFB1017	1	126	0	0	0	0	0	2	0	0	0	1	1	0	0	1	0	1	1	0	0	0	0	0	1	"The majority of farmers in Yatta sub-county were aware of climate change (Table 2) with 50% of farmers interviewed reporting erratic and low rainfall, 33% droughts, and 14% reported rising temperatures as the main evidence of climate change observed in both wards (Fig. 2). A small number (3%) identified other indicators which included floods and cold spells as evidence of a changing climate, an …	1	1	1	0	1	1	0	0	1	0	1	1	0	0	0	0	0
_03012019	6	Local ecological knowledge on climate change and ecosystem-based adaptation strategies promote resilience in the Middle Zambezi Biosphere Reserve, Zimbabwe	Kupika, O.L.; Gandiwa, E.; Nhamo, G.; Kativu, S.	Scientifica	2019	10.1155/2019/3069254	1	154	0	0	0	0	2	2	0	0	0	1	1	0	0	1	1	1	0	0	0	0	0	0	1	"Findings from key informant interviews indicated a general awareness among the village elders and other community leaderships that climate change and variability have been a reality in the area. One of the key informants who had stayed in Chundu Communal Area for over five decades (50 years) had this to say: “I was born in this place in 1965 and my parents were also born here. Yes, I have heard …	1	1	1	0	1	1	0	1	1	1	1	1	0	0	1	0	1
_03042019	2	Climate change impact on quality of life indicators of pastoralists (case study: Rangelands of Haraz River Basin, Mazandaran province, Iran)	Kavianpoor, A.H.; Barani, H.; Sepehri, A.; Bahremand, A.; Moradi, H.R.	Journal of Rangeland Science	2019		1	214	0	0	0	0	0	5	0	0	0	1	0	0	0	1	0	1	0	0	0	0	0	0	1	"Most of pastoralists (90.7% in Baladeh and 87% in Larijan) believed that climate changes have happened in HRB (Table 3). There was strong convergence between perspectives of the two pastoral groups about climate changes for annual rainfall and temperature (Tables 4 and 5). They believed that the number of rainy days decreased in all seasons. Amount of rain in autumn and spring and average annual…	1	0	1	0	0	0	0	0	1	0	1	1	0	0	0	0	0
_03072019	6	Local perceptions and adaptation of indigenous communities to climate change: Evidences from high mountain pangi valley of Indian himalayas	Meena, R.K.; Vikas; Verma, T.P.; Yadav, R.P.; Mahapatra, S.K.; Surya, J.N.; Singh, D.; Singh, S.K.	Indian Journal of Traditional Knowledge	2019		1	212	0	0	0	0	1	2	0	0	0	1	0	0	0	1	0	1	0	0	0	0	0	0	1	"Most of the respondents perceived climate change through various associated changes experienced during the period 2000-2015 compared to 1985-2000 period. More than 90% of the respondents in the valley had perceived climate change in the form of decreased snowfall (98.3%), temperature rise (97.5%) and late onset of monsoon (91%) over the past period (Fig. 2). The respondents expounded that snowfa…	1	1	1	0	1	0	0	0	0	0	1	1	0	0	0	0	0
_03122019	26	Vulnerability to climate change of smallholder farmers in the Hamadan province, Iran	Jamshidi, O.; Asadi, A.; Kalantari, K.; Azadi, H.; Scheffran, J.	Climate Risk Management	2019	10.1016/j.crm.2018.06.002	1	214	0	0	0	0	0	2	1	4	"Climate change perceptions include the individuals’ views and interpretations of the climate issue based on beliefs, experiences, and understanding (Wolf and Moser, 2011)."	1	1	0	0	1	0	1	0	0	0	0	0	0	1	"In this study participants answered three questions about their personal views and perceptions about climate change. For the first question, a substantial majority of respondents (71%) indicated that they believe climate change is occurring while 8.2% do not believe it is occurring. Also, 20.7% of the respondents mentioned that they don’t know if the climate change is occurring or not. The major…	1	1	1	0	1	1	0	0	1	1	1	1	0	0	1	0	1
_03162019	1	Perceptions of climate and climate change by Amazonian communities	Funatsu, B.M.; Dubreuil, V.; Racape, A.; Debortoli, N.S.; Nasuti, S.; Le Tourneau, F.M.	Global Environmental Change-Human And Policy Dimensions	2019	10.1016/j.gloenvcha.2019.05.007	1	603	0	0	0	0	2	4	0	0	0	1	1	0	0	1	0	1	1	0	0	0	0	0	1	"The outcome variables reveal an overwhelming perception of climate change in general (∼72%) and of rainfall changes (∼65%). Other elements of climate (winds, temperature and humidity) were also brought up spontaneously (12.7%), with increased temperature being often mentioned (11.3% of total answers). (...) For the “Why is the weather changing” question, 30.8% of respondents felt that there exis…	1	0	1	0	0	1	0	0	1	1	1	1	1	0	0	0	0
_03242019	1	Adapting to changing climate through improving adaptive capacity at the local level - The case of smallholder horticultural producers in Ghana	Williams, P.A;. Crespo, O.; Abu, M.	Climate Risk Management	2019	10.1016/j.crm.2018.12.004	1	122	0	0	0	0	0	4	0	0	0	1	0	0	0	0	0	1	0	0	0	0	0	0	1	"Smallholder horticultural farmers also mainly experienced climatic changes in the past 10 years (Table 1). Almost all farmers in Keta (100.0%) and Nsawam (99.0%) perceived an increase in temperature. Majority of the farmers also perceived mainly a decrease in rainfall duration and quantity over the period. Few of the farmers perceived a moderate increase in rainfall duration (33.0%) especially f…	1	1	1	0	1	0	0	0	1	1	1	1	0	0	1	0	0
_03432019	1	Climate change in Lamjung District, Nepal: meteorological evidence, community perceptions, and responses	Joshi, A.; Farquhar, S.; Assareh, N.; Dahlet, L.; Landahl, E.	Environmental Research Communications	2019	10.1088/2515-7620/ab1762	1	229	0	0	0	0	1	2	0	0	0	1	0	0	0	0	0	1	0	0	0	0	0	0	1	"Ethnographic research revealed valuable perceptions on changing climatic parameters (figures 10–13). The majority of respondents (90%) reported that there was an increase in erratic rainfall frequency, but a decrease in the frequency of rain overall (65%) (figure 10). (...) As for people’s perceptions on climatic disaster frequencies (figure 11), most of the respondents mentioned that there was …	1	1	1	0	0	0	0	0	1	1	1	1	0	0	0	0	0
_04452019	1	Resilience to climate variability: the role of perceptions and traditional knowledge in the Colombian Andes	Vargas, C.A.C.; Romero, S.H.; Leon-Sicard, O.	Agroecology And Sustainable Food Systems	2019	10.1080/21683565.2019.1649782	1	605	0	0	0	0	0	2	1	1	"Perceptions are complex and dynamic processes that are tied to social experiences and constitute a bridge between lived contexts and the environment (Sánchez 2011)."	1	0	0	0	1	0	1	1	1	1	0	0	0	1	"All peasants included in this research perceived significant changes in climate variability in recent years. These perceptions come from their everyday experiences, as well as from the information they receive from mass media. The following table presents the results obtained when the peasants were asked to mention the main causes of climate variability (one person could mention one or several c…	1	1	1	0	1	0	0	1	0	0	1	1	0	0	1	0	0
_04552019	1	Explaining the uncertainty: understanding small-scale farmers' cultural beliefs and reasoning of drought causes in Gaza Province, Southern Mozambique	Salite, D.	Agriculture And Human Values	2019	10.1007/s10460-019-09928-z	1	136	0	0	0	0	2	1	0	0	0	1	0	0	0	1	0	1	1	0	1	0	0	0	6	"Responses showed that participants have a limited knowledge and understanding of the scientific explanation for drought and climate change, and they mostly began to hear about it during the last drought (2014–2016) via the radio and announcements by local authorities at their general community meetings. Most of the participants are illiterate (36.5%), 79.5% of them being women, or have only atte…	1	0	1	0	0	0	0	1	0	0	0	1	0	0	0	0	0
_05762019	26	The perception of climate change: Comparative evidence from the small-island societies of Bougainville and Palawan	Pondorfer, A.	Environmental Development	2019	10.1016/j.envdev.2019.04.002	2	509	234	0	0	0	1	4	0	0	0	1	1	0	0	1	0	1	1	0	0	0	0	0	4	"Turning to respondent awareness of climate change, Fig. 2 shows the percentages of respondents that have heard about climate change for the Palawan and the Teop respectively as compared to those that have not heard of climate change. Across societies, Teop people are more aware of climate change than Palawan people. About 89.8% of the Teop people have heard about climate change, compared to 68.3…	1	1	0	0	0	1	0	0	0	0	1	1	1	0	0	0	1
_05872019	3	Perceived Climate Change Impacts and Adaptation Strategy of Indigenous Community (Chepangs) in Rural Mid-hills of Nepal	Khanal, P.; Wagle, B. H.; Upadhaya, S.; Ghimire, P.; Acharya, S	Forestry: Journal of Institute of Forestry, Nepal	2019	10.3126/forestry.v16i0.28353	1	229	0	0	0	0	1	4	0	0	0	1	1	0	0	0	0	1	0	0	0	0	0	0	1	"It was found that majority of the Chepangs were not familiar with the term "climate change", and only 30% respondents were familiar with it. These limited people within the Chepang community aware of climate change, are the major source of information for the wider communication. Although these limited people knew the term 'climate change,' the majority of the Chepang community were found to hav…	1	1	1	0	1	0	0	0	0	0	1	1	0	0	0	0	1
_05892019	3	Effects of Climate Change on Tropical Forest Ecosystem of Three Selected Local Government in Rivers State, Nigeria	Nnadi, P. C.; Amadi, G. O.	Journal of Applied Sciences and Environmental Management	2019	10.4314/jasem.v23i1.13	1	139	0	0	0	0	0	4	0	0	0	0	1	0	0	0	0	1	1	0	0	0	0	0	1	"On climate change awareness, from the analysis of the response 89.7% affirmed to be aware while 10.3% responded in the opposite.(...) From the analysis in table 3,, majority (33.6%) of the respondents attributed their information source to village leaders/neighbours/relatives, 28.3% identified radio, 17.7 % identified television while internet and newspaper were 13.7% and 6.7% respectively. The …	1	1	1	0	0	1	0	0	0	0	1	1	0	0	0	0	1
_05902019	3	Less Rain and More Heat”: Smallholders’ Perception and Climate Change Adaptation Strategies in Tropical Environments	Ramírez, K. D. I.;Ibarra, A. M. A.	Sociedad y Ambiente	2019	10.31840/sya.v0i21.2040	1	416	0	0	0	0	2	41	1	1	"Perception of climate variability is complex, and involves the opinions, beliefs, values and rules people have regarding climate change, which determine the orientation of their actions, in other words, whether they are positive or negative as regards adaptation."	1	0	0	0	1	0	1	0	0	1	0	1	0	2	"In the SES in the Maya zone, attention was paid to traditional knowledge related to climate variability. Firstly, the existence of local terminology for weather in the Maya language was explored.(...) The results yielded terminology covering different types of rain (Table 3). The term Nohoch yax k’iin was used in Mayan to refer to the great drought. Although there was no consensus in terms of th…	1	1	1	0	1	0	1	0	0	0	1	1	0	0	1	0	1
_05912019	3	Perception of climate change and adaptation among small-holder cassava farmers in Anambra State, Nigeria	Madu, T.U.	Nigeria Agricultural Journal	2019		1	139	0	0	0	0	2	1	0	0	0	1	1	0	0	0	0	1	0	0	0	0	0	0	1	"Table 2 shows that all the temperature and precipitation response variables had mean scores greater than 3 except decreased temperature (1.86). Increased temperature, altered climatic range and increased rainfall had mean scores of 4.01, 4.25 and 3.56 respectively. This implies that they were in agreement with respect to the response questions. Others were; decreased rainfall (4.52), changing ti…	1	0	1	0	1	1	0	0	0	0	0	1	0	0	0	0	1
_05922019	3	Assessment of food crop farmers indigenous strategies to climate change mitigation and adaptation in Imo State, Nigeria	Chidiebere-Mark, N. M.; Ejike, R. D.; Nwaiwu, J. C.; Nwankwo, O. O.; Ibe, G. O.	Journal of Agriculture and Food Sciences	2019		1	139	0	0	0	0	0	1	0	0	0	1	1	0	0	0	0	1	0	0	0	0	0	0	1	"The distribution of respondents about their awareness of climate change in the study area is presented on Table 1. The results revealed that majority (95.83%) of the respondents were aware of climate change while the remaining 4.17% of the respondents were unaware of climate change. With a greater percentage of the respondents aware of climate change, it is an indication that the rural farmers w…	1	1	1	0	1	1	0	1	0	0	1	1	0	1	0	0	0
_06072019	3	Climate change perception and adaptation among indigenous farmers : A study on Thamis of Dolkha	Thapa, B. J.	Banko Janakari	2019	10.3126/banko.v29i2.28098	1	229	0	0	0	0	1	1	0	0	0	1	1	0	0	1	0	1	1	0	1	0	0	0	2	"Climate change although an old phenomenon, was a new concept for the Thami Community. They understood climate change as the change in temperature and short-term weather. They could not relate disasters to climate change. Instead, they related climate change to weather change. The farmers' perceptions concerning climate change were mainly based on their indigenous knowledge. Besides, their percep…	1	1	1	0	1	1	0	1	1	1	1	1	0	0	0	0	0
_06082019	3	Choice of Smallholder Farmers’ Adaptation Strategies to Climatic Variability and Their Determinants in Crop Production: The Case of the Central Rift Valley of Ethiopia	Bekele, A.	Journal of Environment and Earth Science	2019	10.7176/JEES/9-4-04	1	119	0	0	0	0	0	2	0	0	0	1	0	0	0	0	0	1	0	0	0	0	0	0	1	"Analysis of farmers’ perception of the impact and occurrence of climate change is typified by high temperature, short rain duration, prolonged dry spell and resurgence of new insect pests in the right order. The nature of climate change was defined in terms of rainfall amount and late onset, shortage at flowering, planting and plowing and early cessation of rainfall. The effects of climate chang…	1	1	1	0	1	0	0	0	0	0	1	1	0	0	0	0	1
_00072018	2	Smallholder farmers' perception to climate change impact on crop production: Case from drought prone areas of Bangladesh	Roy, D.; Kowsari, M.S.; Nath, T.D.; Taiyebi, K.A.; Rashid, M.M.	International Journal of Agricultural Technology	2018		1	205	0	0	0	0	0	1	1	1	"Perception refers to the process concerned with the acquisition and interpretation of information from one’s environment (Maddox, 1995)."	1	0	0	0	0	0	1	1	0	0	0	0	0	1	"Data in Table 2 showed that majority of the respondents (57 percent) perceived that climate change had severe impact on crop production. Rest of the respondents (43 percent) perceived moderate impact on crop production and no farmer (0 percent) reported low impact of climate change on crop production. A perception index (PI) was employed to rank individual statement according to their perceived …	0	1	1	0	0	1	0	0	0	0	1	0	1	0	0	0	0
_00132018	6	Risk perception and decision-making: do farmers consider risks from climate change?	Eitzinger, A.; Binder, C.R.; Meyer, M.A.	Climatic Change	2018	10.1007/s10584-018-2320-1	1	605	0	0	0	0	0	2	0	0	0	1	1	0	0	1	1	1	1	0	0	1	0	0	5	"Older farmers are more worried about climate change than younger farmers but rank production failure low as risk (see Fig. 4). (...) Regarding farmers’ concerns (Fig. 3a), we found two issues experts and farmers agreed upon: poverty is a chief concern in this region (ranked first by experts and second by farmers) and neither climate change nor security problems are perceived to be relevant in th…	0	1	1	0	1	0	0	0	1	1	1	0	0	0	0	1	1
_00212018	6	Climate change perception and impacts on cattle production in pastoral communities of northern Tanzania	Kimaro, E.G.; Mor, S.M.; Toribio, J.-A.L.M.L.	Pastoralism	2018	10.1186/s13570-018-0125-5	1	149	0	0	0	0	0	5	0	0	0	1	1	0	0	0	1	1	1	0	1	0	0	0	1	"A majority of cattle owners (98%; 128/130) reported experiencing a reduced amount of rainfall in their respective villages over the last 30 years. About three-quarters of cattle owners (75.4%; 98/130) reported experiencing erratic and more unpredictable rainfall. Most (98.5%; 128/130) also reported experiencing an increase in temperature over the same period. The majority of cattle owners (92.3%…	1	1	1	0	0	1	1	0	1	1	1	1	0	0	1	0	0
_00222018	10	Indian time: time, seasonality, and culture in Traditional Ecological Knowledge of climate change	Chisholm Hatfield, S.; Marino, E.; Whyte, K.P.; Dello, K.D.; Mote, P.W.	Ecological Processes	2018	10.1186/s13717-018-0136-6	1	423	0	0	0	0	1	3	0	0	0	1	0	0	0	1	0	1	0	0	1	0	0	0	2	"These cues for human behavior include weather events, like the first appearance of snow on a certain mountain, botanical indicators like when berries emerge, and animal behaviors like the emergence of a certain species of ant.“... in the spring, you got carpenter ants, big black carpenter ants, and [eel hunters] didn't go eeling until they saw those carpenter ants, they came out to mate, grow wi…	0	1	1	0	0	0	1	0	1	0	1	1	0	0	0	0	0
_00272018	2	Farmers’ perception of climate change and adaptation strategies in the Dabus watershed, North-West Ethiopia	Asrat, P.; Simane, B.	Ecological Processes	2018	10.1186/s13717-018-0118-8	1	119	0	0	0	0	0	2	0	0	0	1	0	0	0	0	0	1	1	0	0	0	0	0	1	"The descriptive analysis indicated that about 52% of the respondents from the wet lowland and 62% from the dry lowland had perceived a change in climate (Table 1). This difference in perception of climate change between the two locations is statistically significant (χ2 = 6.636 with P < 0.001). The descriptive analysis also signified that more than 55% of the respondents perceived an increasing …	1	1	0	0	1	0	0	0	1	1	1	1	1	0	0	0	0
_00292018	10	Perceptions of climate change impacts and adaptation measures used by crop smallholder farmers in Amathole district municipality, Eastern Cape province, South Africa	Popoola, O.O.; Monde, N.; Yusuf, S.F.G.	GeoJournal	2018	10.1007/s10708-017-9829-0	1	146	0	0	0	0	0	1	0	0	0	1	0	0	0	0	0	1	0	0	0	0	0	0	1	"Farmers were asked about their perceptions of temperature and rainfall changes in the area over the last 25 years (Table 1). The majority (86.92%) indicated that they perceived an increase in temperature levels, while 90.77% perceived a decrease in the amount of rainfall over the period. (...) The majority (99%, x = 2:77) perceived drought conditions as one of the most pronounced climate changes…	1	1	1	0	1	0	0	0	0	0	1	1	0	0	0	0	0
_00312018	6	Climate change perceptions and adaptations of smallholder farmers in Eastern Kenya	Kichamu, E.A.; Ziro, J.S.; Palaniappan, G.; Ross, H.	Environment, Development and Sustainability	2018	10.1007/s10668-017-0010-1	1	126	0	0	0	0	0	2	0	0	0	1	1	0	0	0	1	1	0	0	0	1	0	0	5	"Climatic events that the participants perceived to have disrupted agriculture in the past 30 years (Roundtable step 1, brainstorming a timeline of climate events) are shown in Table 2. The participants unanimously agreed that the 1984 drought, which affected the whole country including Matungulu Sub-County, was the most severe event. There was scant rain for three consecutive seasons leading to …	1	1	1	0	1	0	0	0	1	1	1	1	0	0	0	0	0
_00462018	26	We're the same as the Inuit!: Exploring Australian Aboriginal perceptions of climate change in a multidisciplinary mixed methods study	Nash, D.; Memmott, P.; Reser, J.; Suliman, S.	Energy Research and Social Science	2018	10.1016/j.erss.2018.06.027	1	501	0	0	0	0	1	4	0	0	0	1	0	0	0	0	1	1	0	0	1	1	1	0	2	"In addition many if not most of our Georgina area respondents are multicultural Indigenous Australians, who, despite their remote location, are regularly exposed to the domestic and international ‘information environment’. ‘Climate change’ was not a new or unfamiliar topic and in many ways is a quintessentially Indigenous Australian issue and consideration. (...) Acceptance of the reality of cli…	0	1	1	0	0	0	0	1	0	0	1	1	0	0	1	1	0
_00472018	2	Human perception of climate change	Rankoana, S.A.	Weather	2018	10.1002/wea.3204	1	146	0	0	0	0	1	4	1	1	"Slegers (2008) and Ejembi and Alfa (2012) add that human perceptions of environmental changes are informed by experiences of how the changes influence people’s livelihoods."	1	0	0	0	1	0	1	0	0	0	0	0	0	1	"Participants were first asked if they had noticed any changes in climate conditions over the past 22 years. Responses from all participants revealed a general perception of changes in temperature and rainfall over the past 24 years, with negative consequences on the community’s indigenous livelihood resources. Responses from focus group discussions show that there is certainty among participants…	1	1	1	0	0	0	0	0	1	1	1	1	0	0	0	0	0
_00552018	11	Climate change adaptation: Linking indigenous knowledge with western science for effective adaptation	Makondo, C.C.; Thomas, D.S.G.	Environmental Science and Policy	2018	10.1016/j.envsci.2018.06.014	1	153	0	0	0	0	1	2	0	0	0	0	0	0	0	1	0	1	0	0	1	0	0	0	6	0	0	0	1	0	1	0	0	1	0	0	1	0	0	0	0	0	0
_00572018	11	Climate, the Earth, and God – Entangled narratives of cultural and climatic change in the Peruvian Andes	Scoville-Simonds, M.	World Development	2018	10.1016/j.worlddev.2018.06.012	1	609	0	0	0	0	0	2	1	1	"As pointed out by an anonymous reviewer, ‘perception’ and ‘understanding’ are sometimes synonymous. Yet, the Oxford Living Dictionary contains two distinct definitions of the word perception – ‘The ability to see, hear, or become aware of something through the senses,’ and ‘The way in which something is regarded, understood, or interpreted.’"	1	1	0	0	1	1	1	1	0	1	0	1	0	5	"In the following two sub-sections two local ‘climate narratives’ will be identified, both of which make direct reference to differing religious beliefs, the pago ritual, and the use of alcohol in particular. (...) Harsh climatic conditions have always been a part of agro-pastoral activities in the Andes. In the interviews, community members identified a number of climaterelated factors and the d…	1	1	1	0	0	0	1	0	0	0	1	1	0	0	0	0	1
_00692018	26	Perceptions of climate change variability and adaptation strategies on smallholder dairy farming systems: Insights from Siaya Sub-County of Western Kenya	Wetende, E.; Olago, D.; Ogara, W.	Environmental Development	2018	10.1016/j.envdev.2018.08.001	1	126	0	0	0	0	0	2	0	0	0	1	1	0	0	0	0	1	0	0	0	0	0	0	1	"Results from FGDs and Key Informants (KIs) interviews revealed that drought incidences (expressed as prolonged dry spells) had increased, with drying of rivers that were once perennial singled out as one of the major indicators. (...) Focus group discussions revealed that the intensity and pattern of rains during the main rainfall seasons had changed and that it exhibited a high degree of irregu…	1	1	1	0	1	0	0	0	1	1	1	1	0	0	1	0	0
_00702018	10	In the light of change: a mixed methods investigation of climate perceptions and the instrumental record in northern Sweden	Furberg, M.; Hondula, D.M.; Saha, M.V.; Nilsson, M.	Population and Environment	2018	10.1007/s11111-018-0302-x	1	342	0	0	0	0	1	5	0	0	0	1	0	0	0	0	0	1	1	0	0	0	0	0	1	"In general, the qualitative study concluded that climate change was just one more stressor that, added to multiple other stressors, were pushing the Sami reindeer herders toward the limit of their abilities to adapt to an evolving physical, social, cultural, ecological, and economic environment. Some respondents even indicated uncertainty about the viability of the reindeer herding lifestyle bey…	1	1	1	0	0	0	0	1	1	1	1	1	0	0	0	0	0
_00732018	6	Local perceptions of environmental changes in fishing communities of southwest Madagascar	Lemahieu, A.; Scott, L.; Malherbe, W.S.; Mahatante, P.T.; Randrianarimanana, J.V.; Aswani, S.	Ocean and Coastal Management	2018	10.1016/j.ocecoaman.2018.06.012	1	130	0	0	0	0	1	41	0	0	0	1	0	0	0	0	0	1	0	0	0	0	0	0	6	0	0	1	1	0	1	0	0	0	1	1	1	1	0	0	1	0	0
_00892018	6	Evolving high altitude livelihoods and climate change: a study from Rasuwa District, Nepal	Merrey, D.J.; Hussain, A.; Tamang, D.D.; Thapa, B.; Prakash, A.	Food Security	2018	10.1007/s12571-018-0827-y	1	229	0	0	0	0	2	2	0	0	0	1	0	0	0	0	0	1	0	0	0	0	0	0	1	"At all study sites, local people had perceived changes in climate over the past 10 years (Table 5). In Gatlang, people reported they had observed changes in precipitation patterns over time. Ten years earlier, the village used to receive higher snowfall, both in frequency and amount. People also reported an increase in the incidence of erratic rainfall events, particularly in 2004–2014. However,…	1	1	1	0	1	0	0	0	0	0	1	1	0	0	1	0	0
_00942018	6	Rainfall variability and drought characteristics in two agro-climatic zones: An assessment of climate change challenges in Africa	Ayanlade, A.; Radeny, M.; Morton, J.F.; Muchaba, T.	Science of the Total Environment	2018	10.1016/j.scitotenv.2018.02.196	1	139	0	0	0	0	0	2	0	0	0	1	0	0	0	1	0	1	0	0	0	0	0	0	1	"Therefore, we asked the farmers questions relating to the definitions of the drought. The majority of farmers (nearly 69%) defined drought as a period of “prolonged dry spell during rainy seasons” and others as “no rainfall in some days of rainy season” (Table 6). They said that dry spells or drought (ogbele in Yoruba, the local language) is “a time with very little or no rainfall”. With changes…	1	0	1	0	1	0	0	0	1	1	1	1	0	0	0	0	0
_01002018	6	Understanding climate change perception in community-based management contexts: Perspectives of two indigenous communities	Ambrosio-Albala, P.; Delgado-Serrano, M.M.	Weather, Climate, and Society	2018	10.1175/WCAS-D-17-0049.1	2	605	416	0	0	0	1	4	0	0	0	1	0	0	0	1	1	1	1	0	0	0	1	0	6	"Eleven participants are significantly associated with this factor. This perception is characterized by an ecocentric vision of nature (S15) and a strong concern about the environment (S40). For these participants, natural resources are limited (S34) and fragile (S36). According to these participants, a change in the environment can negatively impact the community (S23). People holding this view …	0	0	0	0	1	0	0	0	0	0	0	0	0	0	0	0	0
_01022018	6	Comparing smallholder farmers’ perception of climate change with meteorological data: Experience from seven agroecological zones of Tanzania	Mkonda, M.Y.; He, X.; Festin, E.S.	Weather, Climate, and Society	2018	10.1175/WCAS-D-17-0036.1	1	149	0	0	0	0	0	2	0	0	0	1	1	0	0	0	0	1	0	0	0	0	0	0	1	"The results from analyses show that farmers perceived a notable change in climate in the recent years.(...) It was further revealed that there was a correlation between farmers’ experience and the knowledge of climate. Table 4 indicates that old people (.74 years) were sure (at 90.3%) that climate variables have been changing compared to 89.2% of those aged between 54 and 73 years, 88.4% of thos…	1	1	1	0	1	0	0	0	1	1	1	1	1	0	1	0	0
_01072018	10	Farmers’ perspectives: Impact of climate change on African indigenous vegetable production in Kenya	Chepkoech, W.; Mungai, N.W.; Stöber, S.; Bett, H.K.; Lotze-Campen, H.	International Journal of Climate Change Strategies and Management	2018	10.1108/IJCCSM-07-2017-0160	1	126	0	0	0	0	0	1	1	2	"Perception here follows the definition of Ndamani and Watanabe (2015) as the process by which organisms (humans) interpret and organise sensations to produce a meaningful experience of the world."	1	1	0	0	0	1	1	0	0	0	0	0	0	1	"AIV farmers in Kenya have perceived a notable change in climate in recent years across the study areas (Tables III and IV). The three ACZs differ from each other with respect to ecological and climatic conditions, but also with respect to CC scenarios. Extremes in temperatures have mostly been reported by farmers. In the humid zone, for example, farmers agreed that extremes in temperature prevai…	1	1	1	0	1	0	0	0	1	1	1	1	0	0	0	0	1
_01082018	6	Climate variability, perceptions of pastoralists and their adaptation strategies: Implications for livestock system and diseases in Borana zone	Ayal, D.Y.; Radeny, M.; Desta, S.; Gebru, G.	International Journal of Climate Change Strategies and Management	2018	10.1108/IJCCSM-06-2017-0143	1	119	0	0	0	0	0	5	0	0	0	1	1	0	0	0	0	1	0	0	0	0	0	0	1	"The majority of participants (78 per cent) perceived the increasing trend of indicators of temperature from time to time in their localities. As depicted in Table III, participants felt the highest temperature increase during the hot dry season followed by the main rainy season. During FGD and key informant interview sessions, participants underscored the increase in temperatures during the day …	1	1	1	0	1	0	0	1	1	1	1	1	0	0	1	0	1
_01112018	6	Indigenous Adaptation Practices for the Development of Climate Resilient Ecosystems in the Hail Haor, Bangladesh	Monwar, M.M.; Mustafa, M.G.; Khan, N.A.; Hossain, M.S.; Hossain, M.M.; Majumder, M.K.; Chowdhury, R.M.; Islam, M.A.; Chowdhury, M.; Alam, M.S.	Global Social Welfare	2018	10.1007/s40609-014-0014-9	1	205	0	0	0	0	1	41	0	0	0	1	0	0	0	0	0	1	0	0	0	0	0	0	1	"Impacts of climate change on local community were assessed by questioner’s survey during the study period (Fig. 3). Less income (90 %) was identified as major impact of climate change followed by reduced fish availability, 80 %. About 70 % respondents identified reduced fish diversity, reduced migratory bird’s availability, decreased crop production, and food crisis as the impact of climate chan…	1	1	1	0	1	0	0	0	0	0	1	1	0	0	1	0	0
_01122018	2	Farmers' perceptions about climate change vulnerabilities and their adaptation measures in District Swat	Bacha, M.S.; Nafees, M.; Adnan, S.	Sarhad Journal of Agriculture	2018	10.17582/journal.sja/2018/34.2.311.326	1	232	0	0	0	0	0	1	0	0	0	1	0	0	0	0	0	1	0	0	0	0	0	0	1	"Perceived causes of climate changes (Figure 4) show that cutting down of forests was the most common cause of climate change which indicates the extent of deforestation in the study area. Other anthropogenic causes of climate changes included pollution (general), greenhouse gases, combustion of fossil fuels, and industrial pollution. Respondents also pointed out some specific forms of pollution …	1	1	1	0	1	0	0	0	1	1	1	1	0	0	0	0	1
_01222018	6	Climate change adaptation strategies and food productivity in Nepal: a counterfactual analysis	Khanal, U.; Wilson, C.; Lee, B.L.; Hoang, V.-N.	Climatic Change	2018	10.1007/s10584-018-2214-2	1	229	0	0	0	0	0	1	0	0	0	1	1	0	0	1	0	1	1	0	0	0	0	0	6	0	1	1	1	0	1	0	0	0	1	0	1	1	0	0	0	0	0
_01242018	6	Evaluation of small-scale fishers' perceptions on climate change and their coping strategies: Insights from lake Malawi	Limuwa, M.M.; Sitaula, B.K.; Njaya, F.; Storebakken, T.	Climate	2018	10.3390/cli6020034	1	131	0	0	0	0	0	41	1	1	"The perception framework is hinged around psychology, which is study of behaviour and mental processes [45]. (...) perceptions are subjective [47] and comprise a wide range of things which are contextual, value-laden and dynamic [38,47]. For example, a definition of a similar event might be different within a group of individuals in with experience, i.e., how individuals react to situations [38]…	1	1	0	0	1	0	1	1	0	0	0	0	0	1	"Even though the study revealed high species diversity, all fishers interviewed acknowledged been exposed to extreme weather events. The fishers reported increased incidences of drought (32%), erratic rainfall (32%), extreme hot temperatures (22%), persistent Mwera winds (strong South easterly winds affecting Lake Malawi due to the flat and obstruction-free nature of its surface, allowing winds o…	1	1	1	0	1	0	0	0	1	1	1	1	0	0	0	0	1
_01342018	6	Assessing climate change vulnerability and local adaptation strategies in adjacent communities of the Kribi-Campo coastal ecosystems, South Cameroon	Evariste, F.F.; Denis Jean, S.; Victor, K.; Claudia, M.	Urban Climate	2018	10.1016/j.uclim.2017.12.007	1	108	0	0	0	0	1	4	0	0	0	1	1	0	0	1	0	1	1	0	0	1	0	0	1	"Based on community perception and evidence, different villages experience different level of risks. All respondents reported that rain storms occur in their village during the transition periods between rainy and dry season. They also mentioned flooding, salt water intrusion, coastal erosion, drought, changes in seasons. Rain storms was the most cited risk experienced by respondents, while chang…	1	0	0	0	1	0	0	0	1	0	1	0	0	0	0	1	1
_01352018	12	Phenological cues intrinsic in indigenous knowledge systems for forecasting seasonal climate in the Delta State of Nigeria	Fitchett, J.M.; Ebhuoma, E.	International Journal of Biometeorology	2018	10.1007/s00484-017-1495-x	1	139	0	0	0	0	0	1	0	0	0	1	1	0	0	0	0	1	0	0	1	0	0	0	2	"Thus, the community demonstrated considerable awareness of meteorological conditions and phenological mentioned most often, mentioned most often by the Uzere community, ‘swamp chicken’ (moorhen) calls were mentioned with the second greatest frequency, cited most often by the Olomoro community (Fig. 2). Very few respondents from Igbide mentioned plant or animal phenological events as indicators f…	1	1	0	0	0	1	1	0	0	0	0	1	0	0	0	0	1
_01382018	6	Analysis of observed and perceived climate change and variability in Arsi Negele District, Ethiopia	Mekonnen, Z.; Kassa, H.; Woldeamanuel, T.; Asfaw, Z.	Environment, Development and Sustainability	2018	10.1007/s10668-017-9934-8	1	119	0	0	0	0	0	1	0	0	0	1	0	0	0	1	0	1	1	0	1	0	0	0	1	"In this regard, both sources underlined that there was clearly climate change and variability in their village as compared to 30 years ago. They perceived this change in terms of variation in temperature and rainfall. They characterized the variation in rainfall as declined in amount, discontinuous in distribution and erratic in its onset and ending. Regarding the variation in temperature, it wa…	1	1	1	0	1	0	1	0	1	1	1	1	0	0	0	0	0
_01412018	6	Farmers and policy-makers’ perceptions of climate change in Ethiopia	Hameso, S.	Climate and Development	2018	10.1080/17565529.2017.1291408	1	119	0	0	0	0	1	2	0	0	0	1	1	0	0	1	0	1	0	0	1	0	0	0	1	"According to the survey data, over two-third of respondents (76%) perceived climate change (Fig 2). Among specific risks and indicators of change, 96% of the respondents recognised late onset of rainfall, 93% recognised erratic rain and 88% recognised less rain. Floods from heavy rainfall is recognised by 71% of respondents. Higher temperature is perceived by 84% of respondents. The spread of mo…	1	1	1	0	0	0	1	0	0	0	1	1	0	0	0	0	0
_01482018	26	Smallholder farmer perceived effects of climate change on agricultural productivity and adaptation strategies	Makuvaro, V.; Walker, S.; Masere, T.P.; Dimes, J.	Journal of Arid Environments	2018	10.1016/j.jaridenv.2018.01.016	1	154	0	0	0	0	0	2	0	0	0	1	0	0	0	0	1	1	0	0	0	0	0	0	5	"Farmers’ responses to possible effects of projected climate change showed that they were concerned about crop and livestock productivity as well as availability of water resources, food and nutrition security and about their general well-being (Box. 2).(...) The farmers’ envisaged effects were only negative and there were no marked differences in the nature of responses across the three categori…	0	1	1	0	1	0	0	0	0	0	1	1	0	0	0	0	0
_01512018	6	Whose knowledge matters in climate change adaptation? Perceived and measured rainfall trends during the last half century in south-western Tanzania	Pauline, N.M.; Grab, S.	Singapore Journal of Tropical Geography	2018	10.1111/sjtg.12232	1	149	0	0	0	0	0	1	0	0	0	1	1	0	0	0	0	1	0	0	0	0	0	0	1	"Most farmers from Ibohora village (97 per cent) have perceived a change in rainfall and temperature patterns over the past four decades (Table 3). When asked about observed changes, farmers highlighted that temperature is increasing, water for domestic and irrigation purposes is increasingly unreliable, there is a high frequency of droughts, rainfall quantity is decreasing, there is an increase …	1	0	1	0	0	0	0	0	1	1	1	1	0	0	0	0	0
_01562018	10	Agro-pastoralists’ determinants of adaptation to climate change	Kgosikoma, K.R.; Lekota, P.C.; Kgosikoma, O.E.	International Journal of Climate Change Strategies and Management	2018	10.1108/IJCCSM-02-2017-0039	1	104	0	0	0	0	0	2	0	0	0	1	1	0	0	0	1	1	1	0	0	0	0	0	1	"The farming community in Kweneng had observed several indictors and impacts associated with climate change (Table II). The majority of the respondents in the study indicated that the temperature and the number of hot days have increased over the past 10 years by 97 and 91 per cent, respectively. Almost all farmers in Kweneng have also observed decline in rainfall, and 95 per cent of them have no…	1	1	1	0	1	1	0	0	0	0	1	1	0	0	0	0	0
_01702018	6	Perceptions of climate and ocean change impacting the resources and livelihood of small-scale fishers in the South Brazil Bight	Martins, I.M.; Gasalla, M.A.	Climatic Change	2018	10.1007/s10584-018-2144-z	1	603	0	0	0	0	0	41	0	0	0	1	0	0	0	0	0	1	0	0	1	0	0	0	1	"Sea level changes were perceived in Itaipu, Ilha do Araújo, Boqueirão do Sul and Pontal de Leste, where some noted that the sea level had risen, while others said it had dropped (Fig. 2a). Perceptions of reduced rainfall were unanimous in Boqueirão Sul and Bonete and shared by approximately three-quarters of fishers in Ilha do Araújo, Mandira and Pontal de Leste (Fig. 2b). Fishers perceived that…	1	1	1	0	0	0	0	1	1	1	1	1	0	0	0	0	0
_01722018	6	Climate variability/change and attitude to adaptation technologies: a pilot study among selected rural farmers’ communities in Nigeria	Ayanlade, A.; Radeny, M.; Akin-Onigbinde, A.I.	GeoJournal	2018	10.1007/s10708-017-9771-1	1	139	0	0	0	0	0	1	0	0	0	1	1	0	1	1	0	1	0	0	0	0	0	0	1	"What is obvious from questionnaire analysis is that the majority of farmers note changes in the patterns of rainfall and temperature. A good proportion of the respondents has been engaged in agriculture for a significant amount of years, which is enough to enable them to appreciate the change in climate over time. (...) Table 3 shows the relative proportions of farmers in each age range and thei…	1	0	1	0	1	1	0	0	1	1	1	1	0	0	0	0	0
_01732018	6	Climate change perceptions and response strategies of forest fringe communities in Indian Eastern Himalaya	Dey, T.; Pala, N.A.; Shukla, G.; Pal, P.K.; Das, G.; Chakarvarty, S.	Environment, Development and Sustainability	2018	10.1007/s10668-017-9920-1	1	212	0	0	0	0	1	4	0	0	0	1	1	0	0	1	0	1	0	0	0	0	0	0	1	"Almost all the respondent perceived climate is changing than what it was 30 years ago. The overall perception of the community toward change in temperature-related events and precipitation is high with average perception score of 0.74 (Table 1). More than 90% of the respondents perceived increase in temperature when they agreed that average day and night temperature has increased (97%), and diff…	1	1	1	0	1	1	0	1	1	1	1	1	0	0	0	0	0
_01882018	6	Risk perception and adaptive responses to climate change and climatic variability in northeastern St. Vincent	Smith, R.-A.	Journal of Environmental Studies and Sciences	2018	10.1007/s13412-017-0456-3	1	421	0	0	0	0	1	4	0	0	0	0	1	0	0	1	0	1	1	0	0	1	0	0	1	"Focus group discussions on climate change revealed a limited understanding of its meaning and causes and potential impacts. Some participants indicated that they have heard the concept mentioned on the radio or television programmes, but it was clear that they lack understanding as they were unable to response to questions on what is and what causes it and sought this understanding from the rese…	1	0	1	0	1	0	0	0	0	0	1	1	1	1	0	1	0
_01942018	6	Signs of Climate Warming Through the Eyes of Yak Herders in Northern Bhutan	Wangchuk, K.; Wangdi, J.	Mountain Research and Development	2018	10.1659/MRD-JOURNAL-D-17-00094.1	1	206	0	0	0	0	0	5	0	0	0	1	1	0	0	0	1	1	0	0	1	0	0	0	1	"Herders’ perceptions of climate change are presented in Table 1. The majority of respondents were aware of the changing climate. When asked to compare the current climate to that of 15 years ago, the vast majority of respondents agreed that temperatures have risen and the climate is warmer at present. According to a large majority of respondents, this has led to a gradual change in the environme…	1	1	1	0	0	1	0	1	0	1	1	1	0	0	0	0	0
_02132018	16	Indigenous understanding of climate change, impacts and coping strategies in a rural setting of Kwara State, Nigeria	Tunde, A.M.; Ajadi, B.S.	Geography, Environment, Sustainability	2018	10.24057/2071-9388-2018-11-4-85-99	1	139	0	0	0	0	0	4	0	0	0	1	1	0	0	0	0	1	0	0	1	0	0	0	1	"All farms surveyed reported climate-related heat stress to livestock, livestock water shortages related to rainfall pattern especially in the northern senatorial district of Kwara State covering Kaiama and Patigi communities. The local people have also understood that the unusual early rains that are not sustained, erratic rainfall pattern, delay in the onset of rain, long period of dry season, …	1	1	1	0	1	1	0	1	1	1	1	1	1	1	0	0	0
_02172018	6	Smallholder farmers’ insight on climate change in rural Ghana	Odame Appiah, D.; Akondoh, A.C.K.; Tabiri, R.K.; Donkor, A.A.	Cogent Food and Agriculture	2018	10.1080/23311932.2018.1436211	1	122	0	0	0	0	0	1	0	0	0	1	1	0	0	0	0	1	0	0	0	0	0	0	1	"In the study communities, respondents claimed that evidence of climate variability and climate change and its adverse effects on crop production is increasingly being felt. They reported that erratic rainfall pattern, windstorms, increase in temperature and floods were signs of climate variability and climate change in the communities. (...) These perceptions of respondents on climate variabilit…	1	1	1	0	1	0	0	0	0	0	1	1	0	0	0	0	0
_02222018	16	Farmers perception on climate change and determinants of adaptation strategies in Benishangul-Gumuz Regional State of Ethiopia	Mesfin, A.H.; Bekele, A.	International Journal on Food System Dynamics	2018	10.18461/ijfsd.v9i5.956	1	119	0	0	0	0	0	2	0	0	0	1	0	0	0	0	0	1	0	0	0	0	0	0	1	"About 85.85% have been observed heavy rainfall while 14.15% of the respondents did not in their locality. Complement to the above fact, about 94.63% of the respondents did not observe very short rain while 5.37% of them did. This indicates that heavy rainfall is the major climate change problem in the crop-livestock mixed farming system in Benishangul-Gumuz region. Moreover, about 48.78 % of the…	1	1	1	0	1	0	0	0	1	1	1	1	0	1	0	0	0
_02242018	10	Perception of and response to climate change by maize-dependent smallholders	Bedeke, S.B.; Vanhove, W.; Wordofa, M.G.; Natarajan, K.; Van Damme, P.	Climate Research	2018	10.3354/cr01524	1	119	0	0	0	0	0	1	0	0	0	1	1	0	1	1	0	1	1	0	0	0	0	0	1	"Most (96.7%) farmers perceived that overall temperature had increased, 1.9% of farmers recalled it had decreased and 1.5% believed it remained the same over the period 1995− 2015 (Table 3). The proportion of farmers believing that temperature had increased was highest in Offa district (88.1%), followed by Sodo Zuria district (87%) and Humbo district (86%). (...) Over half (63%) of farmers percei…	1	1	1	0	1	1	0	0	1	1	1	1	1	0	1	0	0
_02312018	2	A gendered perspective on the fish value chain, livelihood patterns and coping strategies under climate change - insights from Malawi's small-scale fisheries	Limuwa, M.M.; Synnevåg, G.	African Journal of Food, Agriculture, Nutrition and Development	2018	10.18697/ajfand.82.17580	1	131	0	0	0	0	1	41	0	0	0	1	0	0	0	0	0	1	0	0	0	0	0	0	1	"The majority (>90%) of respondents reported experiencing significant changes in temperature and rainfall (Figure 2). These changes include increased incidences of extreme hot temperatures, late onset of and erratic rainfall, floods and droughts. However, there were no statistical significance differences (χ2 = 453, df =1, p>0.05), between men and women’s perceptions of these changes in the last …	1	1	1	0	1	0	0	0	0	0	1	1	0	0	0	0	1
_02322018	26	Climate trends, risks and coping strategies in smallholder farming systems in Uganda	Mubiru, D.N.; Radeny, M.; Kyazze, F.B.; Zziwa, A.; Lwasa, J.; Kinyangi, J.; Mungai, C.	Climate Risk Management	2018	10.1016/j.crm.2018.08.004	1	152	0	0	0	0	0	2	0	0	0	1	0	0	0	0	0	1	0	0	0	0	0	0	1	"Respondents were asked whether they had noted any changes in weather patterns over the last 5 to 30 years. Majority of the respondents reported changes in the weather patterns. Farmers’ perceptions of rainfall onset and cessation, amount and distribution of rainfall, and temperature across the two sites are shown in Figs. 3–7.(...) Majority of the respondents (55%) across the two sites reported …	1	1	1	0	1	0	0	0	1	1	1	1	0	0	0	0	0
_02432018	26	Understanding climate change impacts on water buffalo production through farmers’ perceptions	Escarcha, J.F.; Lassa, J.A.; Palacpac, E.P.; Zander, K.K.	Climate Risk Management	2018	10.1016/j.crm.2018.03.003	1	234	0	0	0	0	0	2	1	1	"We defined perceptions as the views and interpretations of the climate change issues based on beliefs, experiences and understanding (Wolf & Moser, 2011)."	1	1	0	0	1	1	1	0	0	0	1	0	0	5	"Nearly all respondents (99%) had heard about climate change. They perceived climate change as the second most worrying driver of change after financial issues (Table 2). Other problems of concern were declining interest in farming (3rd most important), increasing land conversion to non-agricultural uses (4th), socio-cultural changes (5th) and migration (6th). (...) Farmers interpreted climate ch…	1	1	1	0	1	1	0	0	0	0	1	1	1	0	1	1	0
_02452018	10	Indigenous knowledge of rural communities for combating climate change impacts in west central ethiopia	Amare, Z.Y.	Journal of Agricultural Extension	2018	10.4314/jae.v22i1.16	1	119	0	0	0	0	0	2	0	0	0	1	0	0	0	1	0	1	1	0	1	0	0	0	2	"Farmers tend to use a combination of indigenous knowledge and scientific information in their seasonal forecasting, as they primarily rely on indigenous knowledge but are also open to receiving scientific forecasts from their district agricultural office experts. About 44% of the farmers had forecasting knowledge. Signs (indicators) used to forecast the start and end of rain season and weather f…	1	1	1	0	1	0	1	0	1	1	1	1	0	0	0	0	0
_02472018	6	People’s perception of climate change impacts and their adaptation practices in Khotokha valley, Wangdue, Bhutan	Suberi, B.; Tiwari, K.R.; Gurung, D.B.; Bajracharya, R.M.; Sitaula, B.K.	Indian Journal of Traditional Knowledge	2018		1	206	0	0	0	0	0	4	0	0	0	1	1	0	0	0	0	1	0	0	0	0	0	0	1	"The study revelead that 79% of the interview respondentes perceived na effect of climate change on their daily activities, while 14% were uncertain (Fig.2ª), although they could understand the concept of climate change and potential impacts. Most of the respondentes (44.4%) identified changes in forest composition, rainfall and temperature as taking place within recente years, while 37% cited ch…	1	1	1	0	1	1	0	0	1	1	1	1	0	1	0	0	0
_02502018	26	Climate change adaptation in the western-Himalayas: Household level perspectives on impacts and barriers	Pandey, R.; Kumar, P.; Archie, K.M.; Gupta, A.K.; Joshi, P.K.; Valente, D.; Petrosillo, I.	Ecological Indicators	2018	10.1016/j.ecolind.2017.08.021	1	212	0	0	0	0	0	4	1	1	"Human perception of the environment shapes and is shaped by human knowledge of the environment, and involves interpretation of events or information; therefore, any landscape consists of two basic elements, the biophysical components of an area affected by human activities and analyzed through “objective” analysis, and the perception and the value assigned to the environment by people, evaluated…	1	1	0	0	1	1	1	1	0	0	0	0	0	1	"Respondents in this study consider climate change as it relates to local and regional changes in weather patterns and conditions, and do not necessarily refer specifically to the broad concept of global and anthropogenic climate change. Although respondents may not necessarily understand the complex connections between human activity and climate change, their responses show that they are general…	1	1	1	0	1	1	0	0	1	1	1	1	0	0	1	0	0
_03062018	1	Merging Indigenous Knowledge Systems and Station Observations to Estimate the Uncertainty of Precipitation Change in Central Mongolia	Fassnacht, S.R.; Allegretti, A.M.; Venable, N.B.H.; Fernandez-Gimenez, M.E.; Tumenjargal, S.; Kappas, M.; Laituri, M.J.; Batbuyan, B.; Pfohl, A.K.D.	Hydrology	2018	10.3390/hydrology5030046	1	227	0	0	0	0	0	5	0	0	0	1	0	0	0	0	1	1	0	0	1	0	0	0	1	"All herders stated that they observed a decrease in rainfall, with all herders in the north and most herders in the south observing strong decreases (Figure 3). Most herders observed an increase in rainfall intensity with a few seeing a decrease, while others—5% in the north and 27% in the south—observed no change in rain intensity. Herder observations of snow were mixed, with more than 50% in b…	1	1	0	0	0	0	0	1	1	1	0	1	0	0	0	0	0
_03262018	1	Wading past assumptions: Gender dimensions of climate change adaptation in coastal communities of the Philippines	Graziano, K.; Pollnac, R.; Christie, P.	Ocean & Coastal Management	2018	10.1016/j.ocecoaman.2018.01.029	1	234	0	0	0	0	0	41	0	0	0	1	1	0	0	0	0	1	0	0	0	1	0	0	1	"Men within the study sites were found to be significantly more likely than women to feel that both their assets and livelihoods or occupations are at risk to impacts associated with climate change and coastal resource degradation. In particular, men were significantly more likely than women to feel that their assets (house, property, etc.) are at risk due to coral bleaching and overfishing. Men …	1	1	1	0	1	1	0	0	0	0	1	1	1	0	0	1	1
_03752018	1	Individual Local Farmers' Perceptions of Environmental Change in Tanzania	Roschel, L.; Graef, F.; Dietrich, O.; Schafer, M.P.; Haase, D.	Water	2018	10.3390/w10040525	1	149	0	0	0	0	0	2	1	1	"Perception of the environment describes how a person perceives the environment through the brain´s and their senses’ ability to process and store information. The perceptual process is highly complex, but broken down it consists of six steps: the presence of objects, observation, selection, organization, interpretation, and response [6]. The selection, organization, and interpretation is persona…	1	0	0	0	0	0	1	0	0	0	0	0	0	1	"The results of the statistical analysis shows that perceptions of change related to climate (Table 1) and environment (Table 2) were significantly different between the two regions. While 97% of all farmers from both regions perceived climatic changes over the past 20 years, highly significant differences in perceptions became apparent for changes in temperature, forest, grazing lands, soil fert…	1	1	1	0	0	0	0	0	0	0	1	1	0	0	0	0	0
_03782018	1	Variation in perception of environmental change in nine Solomon Islands communities: implications for securing fairness in community-based adaptation	Ensor, J.E.; Abernethy, K.E.; Hoddy, E.T.; Aswani, S.; Albert, S.; Vaccaro, I.; Benedict, J.J.; Beare, D.J.	Regional Environmental Change	2018	10.1007/s10113-017-1242-1	1	511	0	0	0	0	0	4	0	0	0	1	0	0	0	0	0	1	0	0	0	1	0	0	1	"As Fig. 2 illustrates, males were more likely to have perceived change than females, who were much more likely to offer a no change response. Distance to market town had a substantial influence on choice, and, as the dis tance from the market increased for each village, both men and women were more likely to report having seen a change. The largest change reported by men was that there were “les…	1	1	1	0	1	0	0	0	0	0	1	1	1	0	0	1	0
_04072018	1	Climate Change Awareness and Adaptations Among the Farming and Animal Rearing Communities of the Central Sokoto Close-Settle Zone, North-Western Nigeria	Jibrillah, A.M.; Jaafar, M.; Choy, L.K.	Jurnal Kejuruteraan	2018	10.17576/jkukm-2018-si1(6)-09	1	139	0	0	0	0	0	2	0	0	0	1	1	0	0	1	0	1	1	0	0	0	0	0	1	"Figure 6 revealed that, 78% of the respondents are aware and have noticed the changing nature of the climate in the area over the years. These are mostly people who are above 40 years of age as they live long enough to witness significant changes in the climate of the area mostly as it affects temperature and rainfall patterns; increasing aridity and land degradations; increasing frequency and i…	1	0	1	0	1	1	0	0	0	1	1	1	1	1	0	0	0
_04502018	1	Historically evolved practices of the Himalayan transhumant pastoralists and their implications for climate change adaptation	Aryal, S.; Panthi, J.; Dhakal, Y.R.; Gaire, N.P.; Karki, K.; Joshi, N.R.	International Journal of Global Warming	2018	10.1504/IJGW.2018.090402	1	229	0	0	0	0	0	5	0	0	0	1	0	0	0	0	0	1	0	0	0	0	0	0	1	"Majority of transhumant herders have perceived changes in temperature, rainfall and snowfall. Most of the respondents (81.5%) mentioned that the summer temperature is increasing (Table 2). This coupled with the observed increasing trend for summer season (Figure 2). However, the perceived decreasing temperature in the winter season did not correspond to the trend shown by observed data (Table 2)…	1	1	0	0	1	0	0	1	1	1	1	1	0	0	0	0	0
_04652018	10	Comparing perceived effects of climate-related environmental change and adaptation strategies for the Pacific small island states of Tuvalu, Samoa, and Tonga	Beyerl, K.; Mieg, H.A.; Weber, E.	Island Studies Journal	2018	10.24043/isj.53	3	510	512	513	0	0	0	4	0	0	0	1	1	0	0	0	0	1	0	0	0	0	0	0	1	"The analysis of the qualitative and quantitative data shows that the kind of climate-related environmental changes that affect the respondents’ lives most, as well as the assessment of the severity of this affectedness vary between and within the three countries (Figure 3 and Table 2).(...) The majority of the Tuvaluan participants named drought when they were asked what environmental change aff…	1	0	1	0	1	1	0	0	1	1	1	1	0	0	0	0	0
_04812018	3	Smallholder farmers’ perception of climatic and socio-economic factors influencing livelihoods in the transition zone of Ghana	Derkyi, M.; Adiku, S. G.; Nelson, V.; Delali Dovie, B.; Codjoe, S.; Awuah, E.	AAS Open Research	2018	10.12688/aasopenres.12839.1	1	122	0	0	0	0	0	2	0	0	0	1	0	0	0	0	0	1	1	0	0	0	0	0	1	"The low formal education observed among the women could be seen as a general trend for females in the district compared to the males (GSS, 2012). The variation in education was not seen as a hindrance to the effects of climate change on the gender category. Both men and women farmers felt and experience the effects of changes in rainfall pattern, high temperature as well as long drought on their…	1	1	1	0	1	0	0	0	0	0	1	1	0	0	0	0	0
_04822018	3	Effect of climate change in paddy production and adaptation strategies in Tharu communities of Dang district, Nepal.	Poudel, P. R.; Joshi, N. R.; Pokhrel, S.	Journal of Agriculture and Natural Resources	2018	10.3126/janr.v1i1.22223	1	229	0	0	0	0	1	1	0	0	0	1	1	0	0	0	0	1	1	0	0	0	0	0	1	"Out of the 120 respondents, 83.3 percent were aware about climate change. Among them, only 32.50 percent of farmers heard climate change frequently while 50.83 percent heard occasionally. Major source of information about climate change was neighbor/friends (47 percent), followed by mass media (45 percent) and teachers/trainer (8 percent). (...) From the perception of farmer’s, it is found that …	1	1	1	0	1	1	0	0	1	1	1	1	0	0	0	0	0
_04872018	3	Perception analysis of climate change and adaptations by smallholder farmers in Nepal	Ghimire, N. P.; Aryal, M.; Regmi, P. P.; Thapa, R. B.; Pande, K. R.; Pant, K. P.	Journal of Agriculture and Environment	2018	10.3126/aej.v17i0.19866	1	229	0	0	0	0	0	2	0	0	0	1	0	0	0	0	0	1	0	0	0	0	0	0	1	"Figure 1 and 2 present farmers’ perception about temperature change and precipitation in Rupandehi district in 2014. Majority of the respondents (46%) expressed that they perceived the increased temperature in 2014. Majority of the respondents (30%) perceived the decreased rainfall and 33% perceived the change in timing of rains in Rupandehi district (Figure 2).(...) The events of higher tempera…	1	0	0	0	1	0	0	0	0	0	1	1	0	0	0	0	0
_04882018	3	Climate Change Perception Among the Pastoralist Women in Narok County	Mashara, J. N.	Academic Research International	2018		1	126	0	0	0	0	1	2	0	0	0	1	1	0	0	1	0	1	0	0	0	0	0	0	1	"Overall, the interviews suggest that women are aware of climate change and that in one way or another, the effects of climate change in all the county have been felt socially and economically.(...) With regards to knowledge on climate change, approximately 78 % of the respondents interviewed acknowledged their awareness of climate change through forums organized by the county governments, Non-Go…	1	1	1	0	1	1	0	0	0	0	1	1	0	1	0	0	0
_04892018	3	Socio-economic Impacts of Climate Change on Smallholder Livelihoods in Shashogo District, Hadiya Zone, South Ethiopia	Ludago, S. C.	Journal of Environment and Earth Science	2018		1	119	0	0	0	0	0	2	0	0	0	1	1	0	0	0	0	1	0	0	0	0	0	0	1	"Accordingly majority of smallhold farmers (87.04%) perceived that temperature of the study area was increased and about (4.94%) perceived that the temperature of the study Area was unpredictable. However 5.5% and 2.5% of the respondents indicate on no temperature related climate change, but there were increase and unpredictable nature of temperature of an area.(...) In addition to temperature ch…	1	1	1	0	0	1	0	0	1	1	1	1	0	0	0	0	0
_04902018	3	Knowledge and perception of climate change among peasant farmers in a forest-savannah transition zone of Odo-Otin Area of Osun State	Samuel, K. J.; Adeniyi, S. A.; Adetunji, K.	African Journal of Sustainable Development	2018		1	139	0	0	0	0	0	2	0	0	0	1	1	0	0	0	0	1	1	0	0	0	0	0	1	"Table 3 shows that a greater proportion of the farmers (76%) claimed they were aware of the climate change phenomenon while 24% were not aware. (...) Electronic media (74%) and print media (24%) were the two sources from which farmers got information about climate change. Curiously, none of the farmers claimed to have had about climate change from professional services (extension service inclusi…	1	1	1	0	1	1	0	0	0	1	1	1	0	1	0	0	0
_04982018	3	Farmers’ Perceptions of Climate Change and Its Effects on Tree Cover in the Drylands of South Eastern Kenya: The Case of Matungulu Sub-County, Machakos County	Mutuku, H. M.; Kungu, J. B.; Mburu, B. K.	Journal of Natural Sciences Research	2018		1	126	0	0	0	0	0	1	0	0	0	1	1	0	0	0	0	1	0	0	0	0	0	0	1	"For example, farmers rated the occurrence of seasons without enough rainfall as generally high (4.0) implying that seasons without enough rainfall occurred frequently in Matungulu Sub-County. Rainfall amount (4.4) and early commencement of rainfall (4.3) were highly rated, while the occurrence of flooding (3.9) was tending to high frequency in the study area. Drought occurrence was rated high in…	1	1	1	0	0	0	0	0	1	1	1	1	0	0	0	0	0
_04992018	3	Do Smallholder Farmers Perceive Rainfall Variability the Same and Correctly? Gendered and Spatial Analysis of Perception Versus Actual Trends of Rainfall in Three Livelihood Zones in Kenya	Kiumbuku, S. K.; Baaru, M. W.; Mutinda, J. W.	Journal of Environment and Earth Science	2018		1	126	0	0	0	0	0	1	1	1	"Perception to climate variability can be associated with both social-cultural construction and psychological dimensions (Weber, 2001; Palmer, 1996; Hansen et al,. 2004). From a social cultural dimension perception it is systematically determined by how people who share a common culture interpret a phenomenon that affects their livelihoods and way of life (Weber, 2001). Psychologically, perceptio…	1	0	0	0	1	0	1	0	0	0	0	0	0	1	"When asked whether they had experienced any variations in rainfall trends in recent years, majority of respondents (97.9%) had the perception that rainfall had generally varied with time (Table 4). This comprised of 98.1% male respondents and 97.6 female respondents. There was no significant difference in responses between men and women (χ2=0.114, p=0.736) (Table 4). The respondents were asked w…	1	1	1	0	0	0	0	0	1	1	1	1	0	1	0	0	1
_05022018	1	Has the Environment Changed - What Can Be Done to Help the Fishermen Community? The Views of the Small Scale Fishermen in Malaysia	Idris, K.; Muhammad, M.; Abu Samah, A.; Suandi, T.; Shaffril, H.A.M.	Pertanika Journal Of Social Science And Humanities	2018		1	225	0	0	0	0	0	8	0	0	0	1	1	0	0	0	0	1	0	0	0	0	0	0	1	"Several themes emerged during discussion, namely awareness of the changes, temperature rise, difficulty in predicting the climate, extinction of mangrove swamps, eroded coastal areas, unstable rain pattern and decreasing marine resources. Most of the participants were aware of the environmental changes in their areas (...). This was acknowledged by NBP2, who stated, “There are lots of difference…	1	1	1	0	1	1	0	0	0	0	1	1	0	0	0	0	0
[truncated: 12 more columns]
